# Supplementary material for: A biodegradable and flexible neural interface for transdermal optoelectronic modulation and regeneration of peripheral nerves
Source: Nat Commun. 2024 Jun 3;15:4721. doi: 10.1038/s41467-024-49166-4 (PMC11148186; doi:10.1038/s41467-024-49166-4)
Supplement: Supplementary file 6 — Source Data [file 41467_2024_49166_MOESM6_ESM.zip]

Archive with 80 entries (36 files):
- Source data/
- Source data/Figure 2/
- Source data/Figure 2/Fig. 2d/
- Source data/Figure 2/Fig. 2d/Representative photovoltage responses of SiMo device.xlsx
- Source data/Figure 2/Fig. 2e/
- Source data/Figure 2/Fig. 2e/Photovoltage of different devices.xlsx
- Source data/Figure 2/Fig. 2f/
- Source data/Figure 2/Fig. 2f/Representative photocurrent responses of different devices.xlsx
- Source data/Figure 2/Fig. 2g ~ i/
- Source data/Figure 2/Fig. 2g ~ i/Charge injection of different devices.xlsx
- Source data/Figure 3/
- Source data/Figure 3/Fig. 3a/
- Source data/Figure 3/Fig. 3a/Cyclic voltammetry (CV) curves.xlsx
- Source data/Figure 3/Fig. 3b/
- Source data/Figure 3/Fig. 3b/Electrochemical impedance (EIS).xlsx
- Source data/Figure 3/Fig. 3c/
- Source data/Figure 3/Fig. 3c/XPS analysis of the Mo modification layer after CV.xlsx
- Source data/Figure 3/Fig. 3d/
- Source data/Figure 3/Fig. 3d/Surface roughness of the modification layers.xlsx
- Source data/Figure 4/
- Source data/Figure 4/Fig. 4d/
- Source data/Figure 4/Fig. 4d/CMAP amplitude induced by different devices.xlsx
- Source data/Figure 4/Fig. 4e, f/
- Source data/Figure 4/Fig. 4e, f/Representative evoked CMAP.xlsx
- Source data/Figure 4/Fig. 4g/
- Source data/Figure 4/Fig. 4g/CMAP amplitude of different devices.xlsx
- Source data/Figure 4/Fig. 4h/
- Source data/Figure 4/Fig. 4h/Limb displacement.xlsx
- Source data/Figure 5/
- Source data/Figure 5/Fig. 5c/
- Source data/Figure 5/Fig. 5c/Output light intensities.xlsx
- Source data/Figure 5/Fig. 5d/
- Source data/Figure 5/Fig. 5d/Photovoltage of SiMo with or without skin.xlsx
- Source data/Figure 5/Fig. 5g/
- Source data/Figure 5/Fig. 5g/Evoked CMAPs.xlsx
- Source data/Figure 6/
- Source data/Figure 6/Fig. 6d/
- Source data/Figure 6/Fig. 6d/Representative evoked CMAPs at 8 weeks postoperatively.xlsx
- Source data/Figure 6/Fig. 6e, f/
- Source data/Figure 6/Fig. 6e, f/CMAP amplitude at 8w.xlsx
- Source data/Figure 6/Fig. 6e, f/CMAP latency at 8w.xlsx
- Source data/Supplementary Figure 10/
- Source data/Supplementary Figure 10/Photovoltage of smaller size.xlsx
- Source data/Supplementary Figure 11/
- Source data/Supplementary Figure 11/Supplementary Fig. 11a/
- Source data/Supplementary Figure 11/Supplementary Fig. 11a/CMAP amplitude induced by diffenert current intensities.xlsx
- Source data/Supplementary Figure 11/Supplementary Fig. 11c/
- Source data/Supplementary Figure 11/Supplementary Fig. 11c/Photovoltage of devices postimplantation.xlsx
- Source data/Supplementary Figure 15/
- Source data/Supplementary Figure 15/Supplementary Fig. 15a/
- Source data/Supplementary Figure 15/Supplementary Fig. 15a/CMAP amplitude at 4 weeks postoperatively.xlsx
- Source data/Supplementary Figure 15/Supplementary Fig. 15b/
- Source data/Supplementary Figure 15/Supplementary Fig. 15b/CMAP latency at 4 weeks postoperatively.xlsx
- Source data/Supplementary Figure 16/
- Source data/Supplementary Figure 16/Supplementary Fig. 16c/
- Source data/Supplementary Figure 16/Supplementary Fig. 16c/Number of myelinated nerve fibers.xlsx
- Source data/Supplementary Figure 3/
- Source data/Supplementary Figure 3/Output light intensity of the laser.xlsx
- Source data/Supplementary Figure 4/
- Source data/Supplementary Figure 4/SiMo in PBS.xls
- Source data/Supplementary Figure 4/SiMo on skin.xls
- Source data/Supplementary Figure 6/
- Source data/Supplementary Figure 6/Supplementary Fig. 6a/
- Source data/Supplementary Figure 6/Supplementary Fig. 6a/Photocurrent after 12000 pulse cycles.xlsx
- Source data/Supplementary Figure 6/Supplementary Fig. 6b/
- Source data/Supplementary Figure 6/Supplementary Fig. 6b/Transmittance of metal films.xlsx
- Source data/Supplementary Figure 6/Supplementary Fig. 6c/
- Source data/Supplementary Figure 6/Supplementary Fig. 6c/Photovoltage from back or front.xlsx
- Source data/Supplementary Figure 7/
- Source data/Supplementary Figure 7/Supplementary Fig. 7b, c, d/
- Source data/Supplementary Figure 7/Supplementary Fig. 7b, c, d/Representative CV curves.xlsx
- Source data/Supplementary Figure 8/
- Source data/Supplementary Figure 8/Supplementary Fig. 8c/
- Source data/Supplementary Figure 8/Supplementary Fig. 8c/Bode plot of SiAu.xlsx
- Source data/Supplementary Figure 8/Supplementary Fig. 8c/Bode plot of SiMo.xlsx
- Source data/Supplementary Figure 8/Supplementary Fig. 8c/Nyquist plot of SiAu.xlsx
- Source data/Supplementary Figure 8/Supplementary Fig. 8c/Nyquist plot of SiMo.xlsx
- Source data/Supplementary Figure 9/
- Source data/Supplementary Figure 9/Supplementary Fig. 9a/
- Source data/Supplementary Figure 9/Supplementary Fig. 9a/XPS result of SiMo before CV.xlsx
