# Supplementary material for: A biodegradable and flexible neural interface for transdermal optoelectronic modulation and regeneration of peripheral nerves
Source: Nat Commun. 2024 Jun 3;15:4721. doi: 10.1038/s41467-024-49166-4 (PMC11148186; doi:10.1038/s41467-024-49166-4)
Supplement: Supplementary file 6 — Source Data [file 41467_2024_49166_MOESM6_ESM.zip › Source data/Figure 2/Fig. 2d/Representative photovoltage responses of SiMo device.xlsx]

## Sheet: Sheet1
	Time (ms)	Voltage (mV)
	0.01	-105.043
	0.02	-98.939
	0.03	-92.8355
	0.04	-92.8355
	0.05	-111.146
	0.06	-105.043
	0.07	-98.939
	0.08	-86.732
	0.09	-92.8355
	0.1	-92.8355
	0.11	-105.043
	0.12	-92.8355
	0.13	-80.6285
	0.14	-80.6285
	0.15	-98.939
	0.16	-105.043
	0.17	-391.908
	0.18	-5042.79
	0.19	-15766.7
	0.2	-26307.4
	0.21	-31233
	0.22	-30116
	0.23	-25715.4
	0.24	-20832.6
	0.25	-16901.9
	0.26	-14088.2
	0.27	-12019.1
	0.28	-10340.6
	0.29	-8906.31
	0.3	-7661.19
	0.31	-6617.49
	0.32	-5756.9
	0.33	-5067.2
	0.34	-4505.68
	0.35	-4023.5
	0.36	-3614.56
	0.37	-3272.77
	0.38	-2985.9
	0.39	-2729.55
	0.4	-2491.52
	0.41	-2296.2
	0.42	-2131.41
	0.43	-1991.03
	0.44	-1856.75
	0.45	-1722.47
	0.46	-1582.09
	0.47	-1472.23
	0.48	-1374.57
	0.49	-1283.02
	0.5	-1185.36
	0.51	-1118.23
	0.52	-1038.88
	0.53	-959.535
	0.54	-910.707
	0.55	-849.671
	0.56	-776.429
	0.57	-733.705
	0.58	-684.876
	0.59	-648.255
	0.6	-623.841
	0.61	-593.324
	0.62	-550.599
	0.63	-526.185
	0.64	-495.668
	0.65	-477.357
	0.66	-459.046
	0.67	-422.425
	0.68	-379.701
	0.69	-361.39
	0.7	-361.39
	0.71	-361.39
	0.72	-330.873
	0.73	-300.355
	0.74	-282.044
	0.75	-275.941
	0.76	-275.941
	0.77	-288.148
	0.78	-288.148
	0.79	-245.423
	0.8	-233.216
	0.81	-214.906
	0.82	-202.699
	0.83	-190.492
	0.84	-184.388
	0.85	-178.285
	0.86	-178.285
	0.87	-172.181
	0.88	-166.078
	0.89	-178.285
	0.9	-159.974
	0.91	-172.181
	0.92	-166.078
	0.93	-172.181
	0.94	-172.181
	0.95	-172.181
	0.96	-178.285
	0.97	-178.285
	0.98	-166.078
	0.99	-153.871
	1	-141.664
	1.01	-147.767
	1.02	-147.767
	1.03	-153.871
	1.04	-147.767
	1.05	-153.871
	1.06	-159.974
	1.07	-147.767
	1.08	-135.56
	1.09	-153.871
	1.1	-141.664
	1.11	-129.457
	1.12	-123.353
	1.13	-105.043
	1.14	-105.043
	1.15	-117.25
	1.16	-123.353
	1.17	-123.353
	1.18	-129.457
	1.19	-105.043
	1.2	-92.8355
	1.21	-86.732
	1.22	-92.8355
	1.23	-117.25
	1.24	-117.25
	1.25	-98.939
	1.26	-98.939
	1.27	-105.043
	1.28	-98.939
	1.29	-92.8355
	1.3	-92.8355
	1.31	-92.8355
	1.32	-92.8355
	1.33	-92.8355
	1.34	-86.732
	1.35	-98.939
	1.36	-86.732
	1.37	-68.4214
	1.38	-74.5249
	1.39	-68.4214
	1.4	-80.6285
	1.41	-105.043
	1.42	-98.939
	1.43	-74.5249
	1.44	-74.5249
	1.45	-68.4214
	1.46	-80.6285
	1.47	-92.8355
	1.48	-80.6285
	1.49	-80.6285
	1.5	-74.5249
	1.51	-80.6285
	1.52	-86.732
	1.53	-86.732
	1.54	-80.6285
	1.55	-80.6285
	1.56	-80.6285
	1.57	-86.732
	1.58	-98.939
	1.59	-98.939
	1.6	-80.6285
	1.61	-80.6285
	1.62	-98.939
	1.63	-92.8355
	1.64	-74.5249
	1.65	-62.3179
	1.66	-44.0074
	1.67	-50.1109
	1.68	-68.4214
	1.69	-68.4214
	1.7	-74.5249
	1.71	-80.6285
	1.72	-80.6285
	1.73	-80.6285
	1.74	-80.6285
	1.75	-74.5249
	1.76	-86.732
	1.77	-92.8355
	1.78	-80.6285
	1.79	-80.6285
	1.8	-92.8355
	1.81	-86.732
	1.82	-98.939
	1.83	-86.732
	1.84	-80.6285
	1.85	-80.6285
	1.86	-68.4214
	1.87	-50.1109
	1.88	-50.1109
	1.89	-50.1109
	1.9	-68.4214
	1.91	-92.8355
	1.92	-92.8355
	1.93	-86.732
	1.94	-80.6285
	1.95	-44.0074
	1.96	-44.0074
	1.97	-62.3179
	1.98	-50.1109
	1.99	-62.3179
	2	-68.4214
	2.01	-68.4214
	2.02	-80.6285
	2.03	-86.732
	2.04	-44.0074
	2.05	-37.9038
	2.06	-44.0074
	2.07	-44.0074
	2.08	-68.4214
	2.09	-80.6285
	2.1	-80.6285
	2.11	-80.6285
	2.12	-74.5249
	2.13	-74.5249
	2.14	-62.3179
	2.15	1207.21
	2.16	5369.81
	2.17	9996.28
	2.18	12236.3
	2.19	11668.6
	2.2	9599.55
	2.21	7451.11
	2.22	5900.82
	2.23	4979.19
	2.24	4417.66
	2.25	4002.62
	2.26	3624.21
	2.27	3288.51
	2.28	2995.54
	2.29	2739.2
	2.3	2537.78
	2.31	2342.47
	2.32	2177.67
	2.33	2049.5
	2.34	1945.74
	2.35	1854.19
	2.36	1750.43
	2.37	1640.56
	2.38	1542.91
	2.39	1469.66
	2.4	1414.73
	2.41	1359.8
	2.42	1298.77
	2.43	1243.83
	2.44	1207.21
	2.45	1164.49
	2.46	1121.76
	2.47	1091.25
	2.48	1054.63
	2.49	1030.21
	2.5	999.694
	2.51	969.176
	2.52	932.555
	2.53	908.141
	2.54	877.624
	2.55	847.106
	2.56	810.485
	2.57	798.278
	2.58	773.864
	2.59	749.45
	2.6	731.139
	2.61	700.622
	2.62	700.622
	2.63	694.518
	2.64	688.415
	2.65	670.104
	2.66	651.793
	2.67	639.586
	2.68	627.379
	2.69	615.172
	2.7	596.862
	2.71	590.758
	2.72	578.551
	2.73	566.344
	2.74	548.034
	2.75	529.723
	2.76	511.413
	2.77	505.309
	2.78	493.102
	2.79	499.206
	2.8	493.102
	2.81	462.584
	2.82	438.17
	2.83	413.756
	2.84	413.756
	2.85	419.86
	2.86	419.86
	2.87	413.756
	2.88	413.756
