# Supplementary material for: A biodegradable and flexible neural interface for transdermal optoelectronic modulation and regeneration of peripheral nerves
Source: Nat Commun. 2024 Jun 3;15:4721. doi: 10.1038/s41467-024-49166-4 (PMC11148186; doi:10.1038/s41467-024-49166-4)
Supplement: Supplementary file 6 — Source Data [file 41467_2024_49166_MOESM6_ESM.zip › Source data/Figure 2/Fig. 2e/Photovoltage of different devices.xlsx]

## Sheet: Sheet1
	Light intensity (W/cm2)	Voltage (mV)
		Si/Mo						Si/Au						Si
	0.05	-12.3192	-12.3251	-9.14911	-9.08428	-11.3405	-11.3405	-9.31329	-9.31329	-9.28277	-9.25226	-9.22174	-9.49416	-0.335693	-0.52027	-0.52027	-0.52027	-0.55079	-0.48976
	0.09162	-24.7535	-24.601	-21.1931	-21.071	-22.0032	-21.8811	-14.2769	-14.2444	-14.1814	-14.0574	-14.0249	-13.9741	-0.581057	-0.54472	-0.63681	-0.60682	-0.60734	-0.54684
	0.34465	-33.0029	-32.8808	-26.3119	-26.3289	-27.771	-27.8625	-16.7127	-16.6211	-16.4685	-16.438	-16.3465	-15.7688	-0.763571	-0.72701	-0.75834	-0.75874	-0.72862	-0.75954
	0.94669	-35.8377	-35.9903	-28.1914	-28.1304	-30.3345	-30.1209	-18.2346	-18.1736	-18.1125	-17.9905	-17.9294	-17.4873	-1.41085	-1.28641	-1.34797	-1.37928	-1.34929	-1.41085
	1.91083	-37.3695	-37.1864	-27.9252	-27.6017	-30.6702	-30.4871	-18.8426	-18.6666	-18.6432	-18.7114	-18.9017	-18.0631	-1.8802	-1.82332	-1.79114	-1.88103	-1.8802	-1.84718
	2.88806	-37.5755	-37.4376	-28.947	-28.8555	-31.1279	-31.1584	-19.338	-19.4571	-19.5121	-19.6007	-19.6557	-19.2556	-2.10725	-2.08711	-2.05556	-2.05452	-2.05348	-2.08296
	3.59044	-37.6913	-37.7218	-28.7276	-28.8192	-30.5786	-30.5176	-19.8604	-19.7619	-19.694	-19.626	-19.5581	-19.584	-2.3523	-2.26075	-2.26075	-2.29127	-2.32179	-2.3523
	4.18375	-37.7962	-37.8164	-28.3888	-28.4804	-30.8227	-30.6091	-20.6982	-20.6677	-20.6372	-20.5456	-20.5151	-19.6172	-2.58811	-2.5058	-2.50483	-2.50337	-2.44136	-2.50142
	4.84251	-37.8511	-37.8206	-28.8868	-28.821	-31.3721	-31.4026	-20.6178	-20.5263	-20.4958	-20.4042	-20.3432	-17.4339	-2.68542	-2.71594	-2.71594	-2.59387	-2.59387	-2.68542
	5.72376	-37.4693	-37.1336	-28.7724	-28.7419	-31.6773	-31.4331	-20.7506	-20.5675	-20.4759	-20.2928	-20.1097	-20.005	-2.82118	-2.7325	-2.73168	-2.82241	-2.76055	-2.82077
