# Supplementary material for: A biodegradable and flexible neural interface for transdermal optoelectronic modulation and regeneration of peripheral nerves
Source: Nat Commun. 2024 Jun 3;15:4721. doi: 10.1038/s41467-024-49166-4 (PMC11148186; doi:10.1038/s41467-024-49166-4)
Supplement: Supplementary file 6 — Source Data [file 41467_2024_49166_MOESM6_ESM.zip › Source data/Figure 2/Fig. 2f/Representative photocurrent responses of different devices.xlsx]

## Sheet: Sheet1
		Current (nA)
	Time (ms)	Si/Mo	Si/Au	Si
	0.01	134.377	-73.002	69.6349
	0.02	103.861	-66.8989	39.1175
	0.03	122.173	-79.1064	26.9106
	0.04	152.692	-91.3139	39.1177
	0.05	158.797	-91.3144	51.3248
	0.06	158.799	-85.2113	63.532
	0.07	158.8	-73.0048	63.5321
	0.08	140.491	-73.0052	57.4287
	0.09	152.7	-48.5916	81.8429
	0.1	146.598	-48.5921	100.154
	0.11	116.082	-91.3172	112.361
	0.12	109.98	-109.628	94.0502
	0.13	116.085	-103.525	63.5328
	0.14	122.19	-115.733	63.5329
	0.15	158.812	-127.94	100.154
	0.16	164.917	-140.148	106.258
	0.17	158.815	-134.045	100.154
	0.18	158.817	-121.838	57.4298
	0.19	152.715	-127.942	39.1193
	0.2	152.716	-152.356	51.3265
	0.21	140.511	-121.839	75.7407
	0.22	103.891	-79.1152	69.6372
	0.23	79.4788	-36.3911	45.2233
	0.24	109.998	-18.081	20.8093
	0.25	146.62	-48.599	20.8095
	0.26	152.725	-73.0136	45.2236
	0.27	152.727	-36.3929	45.2237
	0.28	134.418	-11.9794	45.2238
	0.29	128.316	-18.0833	45.224
	0.3	152.731	-30.2908	45.2241
	0.31	152.733	-30.2913	63.5347
	0.32	140.527	-18.0847	94.0524
	0.33	128.322	36.8465	87.949
	0.34	122.22	67.3636	81.8456
	0.35	122.221	49.0526	87.9492
	0.36	152.741	0.22398	94.0529
	0.37	146.638	-54.7081	87.9495
	0.38	134.433	-48.6051	81.8461
	0.39	140.538	-18.088	63.5356
	0.4	146.643	-48.606	69.6392
	0.41	140.541	-73.0205	81.8464
	0.42	152.75	-66.9175	75.743
	0.43	122.233	-54.7109	75.7431
	0.44	122.235	-24.1938	63.5362
	0.45	152.754	-24.1943	45.2257
	0.46	158.859	-60.8158	69.6399
	0.47	146.654	-30.2987	75.7435
	0.48	140.552	24.6325	57.4331
	0.49	103.932	61.2531	57.4332
	0.5	110.037	73.4597	45.2263
	0.51	140.556	18.5276	51.3299
	0.52	134.454	-18.094	81.8476
	0.53	158.87	24.6302	81.8477
	0.54	152.768	42.9402	69.6408
	0.55	146.666	30.7327	39.1233
	0.56	152.771	49.0428	39.1234
	0.57	152.772	24.6283	51.3306
	0.58	134.463	30.7313	57.4342
	0.59	146.672	67.352	69.6413
	0.6	146.673	67.3515	87.952
	0.61	146.675	42.937	63.538
	0.62	171.09	24.626	8.6065
	0.63	171.092	-5.89206	2.5031
	0.64	158.886	18.5215	-15.8073
	0.65	158.888	73.4527	-34.1178
	0.66	164.993	61.2452	-15.8071
	0.67	183.305	18.5202	-21.9105
	0.68	177.203	0.20913	-15.8069
	0.69	158.894	-24.2054	-3.59976
	0.7	146.688	-5.89531	-21.9102
	0.71	158.897	6.31126	-21.9101
	0.72	146.691	0.20728	-3.59943
	0.73	134.486	36.8279	2.5042
	0.74	128.384	85.6556	8.60782
	0.75	103.971	91.7586	20.815
	0.76	110.076	91.7582	-3.59899
	0.77	122.285	55.1366	2.50464
	0.78	116.183	-5.89902	14.7118
	0.79	122.288	18.5146	2.50486
	0.8	128.393	55.1352	14.712
	0.81	134.498	61.2383	14.7121
	0.82	152.81	67.3413	14.7122
	0.83	177.225	36.8233	39.1264
	0.84	177.227	49.0298	20.816
	0.85	165.021	122.272	-9.70151
	0.86	146.712	85.65	-15.8049
	0.87	134.507	18.5109	-28.0118
	0.88	128.405	-36.4212	-28.0117
	0.89	128.406	-60.8358	-3.59756
	0.9	110.097	-36.4222	-15.8045
	0.91	110.099	-18.1121	-15.8044
	0.92	122.307	-48.6301	2.50629
	0.93	122.309	-66.9411	2.5064
	0.94	128.414	-54.7346	2.50651
	0.95	134.519	-36.4245	8.61014
	0.96	122.313	30.7137	51.3349
	0.97	-72.9979	1117.14	258.854
	0.98	610.597	5780.22	551.823
	0.99	10199.2	11639.6	1296.45
	1	26648.2	14947.7	2364.57
	1.01	37457.5	15466.5	3042.06
	1.02	37219.5	14062.7	2962.71
	1.03	29663.3	11541.9	2315.74
	1.04	20886.5	8642.77	1516.18
	1.05	14483.9	5987.74	863.103
	1.06	10901.1	3918.65	466.375
	1.07	9045.67	2478.22	246.649
	1.08	7843.28	1562.69	148.992
	1.09	6732.44	1013.37	106.268
	1.1	5652.12	720.404	63.5434
	1.11	4706.08	525.092	45.233
	1.12	3949.24	354.193	39.1296
	1.13	3387.72	268.743	14.7156
	1.14	2972.68	213.811	14.7157
	1.15	2636.99	140.568	2.50882
	1.16	2368.44	116.154	2.50893
	1.17	2142.61	122.257	8.61256
	1.18	1941.19	122.256	14.7162
	1.19	1764.19	85.6347	14.7163
	1.2	1629.92	67.3237	2.50937
	1.21	1513.95	61.2197	-34.1116
	1.22	1428.5	61.2193	-34.1115
	1.23	1373.57	36.8047	-15.8008
	1.24	1294.23	0.18316	2.50981
	1.25	1208.78	0.1827	26.924
	1.26	1117.23	36.8033	39.1311
	1.27	1050.09	79.5275	14.7172
	1.28	1031.79	97.8375	14.7173
	1.29	1019.58	85.6301	14.7174
	1.3	976.856	49.0085	8.61399
	1.31	940.237	36.801	8.6141
	1.32	903.617	73.4216	-3.59282
	1.33	891.412	91.7317	-15.7997
	1.34	891.413	67.3172	-9.69612
	1.35	897.518	-5.92546	2.51103
	1.36	885.313	-48.6505	2.51114
	1.37	867.004	-30.3404	-9.69579
	1.38	848.695	-12.0304	-9.69567
	1.39	842.593	-5.92731	2.51147
	1.4	830.387	0.17574	20.8221
	1.41	799.871	24.5893	20.8222
	1.42	763.251	42.8994	2.5118
	1.43	732.735	79.5201	-9.69512
	1.44	720.53	128.348	-21.902
	1.45	690.014	146.658	-9.69491
	1.46	671.705	140.554	-3.59128
	1.47	628.982	134.45	2.51235
	1.48	616.776	116.139	-3.59106
	1.49	622.881	134.449	-15.798
	1.5	622.883	110.034	-15.7979
	1.51	628.988	85.6199	-3.59073
	1.52	659.507	85.6194	-9.69413
	1.53	690.026	110.033	-3.59051
	1.54	702.234	85.6185	2.51312
	1.55	690.029	97.825	26.9273
	1.56	653.409	110.032	20.8239
	1.57	622.893	122.238	2.51345
	1.58	622.895	152.755	-9.69347
	1.59	647.31	152.755	-9.69336
	1.6	665.622	158.858	8.61729
	1.61	653.417	189.375	14.7209
	1.62	629.004	189.375	8.61751
	1.63	622.902	164.96	-9.69292
	1.64	629.007	134.442	-21.8999
	1.65	647.319	110.027	-9.6927
	1.66	653.424	73.4059	2.51444
	1.67	622.908	67.3019	-3.58897
	1.68	598.496	73.4049	-28.0029
	1.69	592.394	91.715	-46.3133
	1.7	604.602	110.025	-15.7957
	1.71	610.707	110.025	14.722
	1.72	610.709	116.128	8.61862
	1.73	598.503	97.8167	-3.58831
	1.74	574.091	67.2986	2.51532
	1.75	574.092	67.2982	-3.58809
	1.76	580.197	79.5048	14.7226
	1.77	580.199	110.022	8.61917
	1.78	580.2	152.746	-9.69127
	1.79	580.202	158.849	-15.7947
	1.8	561.893	140.538	2.51598
	1.81	555.791	91.7095	2.51609
	1.82	549.688	55.0879	14.7232
	1.83	555.794	55.0874	14.7233
	1.84	549.692	91.7081	14.7234
	1.85	543.59	91.7076	14.7236
	1.86	561.902	73.3966	8.62016
	1.87	574.11	61.1891	8.62027
	1.88	574.112	73.3957	-9.69017
	1.89	574.113	85.6022	-40.2076
	1.9	574.115	91.7053	-40.2075
	1.91	561.909	85.6013	8.62071
	1.92	555.807	122.222	39.1384
	1.93	543.601	140.532	39.1385
	1.94	543.603	140.532	33.0351
	1.95	574.122	158.842	2.51763
	1.96	592.434	177.152	2.51774
	1.97	592.436	164.944	26.9319
	1.98	568.023	128.323	33.0355
	1.99	549.714	91.7011	39.1392
	2	531.405	67.2866	26.9322
	2.01	549.717	61.1826	8.62181
