# Supplementary material for: A biodegradable and flexible neural interface for transdermal optoelectronic modulation and regeneration of peripheral nerves
Source: Nat Commun. 2024 Jun 3;15:4721. doi: 10.1038/s41467-024-49166-4 (PMC11148186; doi:10.1038/s41467-024-49166-4)
Supplement: Supplementary file 6 — Source Data [file 41467_2024_49166_MOESM6_ESM.zip › Source data/Figure 2/Fig. 2g ~ i/Charge injection of different devices.xlsx]

## Sheet: Sheet1
		Injected Charge (nC)				Capacitive Charge (nC)				Faradic Charge (nC)
	Si	Si/Au	Si/Mo		Si	Si/Au	Si/Mo		Si	Si/Au	Si/Mo
	0.00272	0.03993	0.0881		0.00258	0.03977	0.05946		0.000137	0.000164	0.02864
	0.00217	0.0128	0.09316		0.0021	0.0122	0.06153		6.99e-05	0.000597	0.03163
	0.008	0.0176	0.0766		0.0078	0.01679	0.0571		0.0001998	0.00081	0.0195
	0.00706	0.04028	0.08633		0.00683	0.04014	0.06141		0.000234	0.000142	0.02492
