# Supplementary material for: A biodegradable and flexible neural interface for transdermal optoelectronic modulation and regeneration of peripheral nerves
Source: Nat Commun. 2024 Jun 3;15:4721. doi: 10.1038/s41467-024-49166-4 (PMC11148186; doi:10.1038/s41467-024-49166-4)
Supplement: Supplementary file 6 — Source Data [file 41467_2024_49166_MOESM6_ESM.zip › Source data/Figure 3/Fig. 3a/Cyclic voltammetry (CV) curves.xlsx]

## Sheet: Sheet1
	Potential (V) vs Ag/AgCl	Current density (mA/cm2)
		Si/Mo	Si/Au	control
	-0.3	1.286e-05	-1.714e-05	-2.478e-07
	-0.299	1.328e-05	-1.702e-05	-2.466e-07
	-0.298	1.373e-05	-1.689e-05	-2.453e-07
	-0.297	1.416e-05	-1.676e-05	-2.44e-07
	-0.296	1.462e-05	-1.663e-05	-2.429e-07
	-0.295	1.507e-05	-1.65e-05	-2.417e-07
	-0.294	1.549e-05	-1.637e-05	-2.404e-07
	-0.293	1.591e-05	-1.625e-05	-2.392e-07
	-0.292	1.634e-05	-1.612e-05	-2.38e-07
	-0.291	1.674e-05	-1.599e-05	-2.368e-07
	-0.29	1.716e-05	-1.586e-05	-2.355e-07
	-0.289	1.756e-05	-1.574e-05	-2.342e-07
	-0.288	1.798e-05	-1.561e-05	-2.329e-07
	-0.287	1.838e-05	-1.548e-05	-2.316e-07
	-0.286	1.877e-05	-1.536e-05	-2.302e-07
	-0.285	1.919e-05	-1.523e-05	-2.289e-07
	-0.284	1.961e-05	-1.511e-05	-2.275e-07
	-0.283	2.001e-05	-1.499e-05	-2.262e-07
	-0.282	2.042e-05	-1.486e-05	-2.249e-07
	-0.281	2.081e-05	-1.473e-05	-2.236e-07
	-0.28	2.119e-05	-1.461e-05	-2.224e-07
	-0.279	2.157e-05	-1.448e-05	-2.212e-07
	-0.278	2.197e-05	-1.436e-05	-2.199e-07
	-0.277	2.236e-05	-1.424e-05	-2.188e-07
	-0.276	2.273e-05	-1.411e-05	-2.177e-07
	-0.275	2.312e-05	-1.399e-05	-2.165e-07
	-0.274	2.351e-05	-1.387e-05	-2.155e-07
	-0.273	2.388e-05	-1.375e-05	-2.143e-07
	-0.272	2.424e-05	-1.363e-05	-2.133e-07
	-0.271	2.464e-05	-1.35e-05	-2.123e-07
	-0.27	2.5e-05	-1.338e-05	-2.112e-07
	-0.269	2.538e-05	-1.326e-05	-2.101e-07
	-0.268	2.575e-05	-1.314e-05	-2.09e-07
	-0.267	2.612e-05	-1.302e-05	-2.08e-07
	-0.266	2.649e-05	-1.29e-05	-2.07e-07
	-0.265	2.685e-05	-1.278e-05	-2.058e-07
	-0.264	2.722e-05	-1.266e-05	-2.049e-07
	-0.263	2.76e-05	-1.253e-05	-2.038e-07
	-0.262	2.797e-05	-1.241e-05	-2.027e-07
	-0.261	2.83e-05	-1.23e-05	-2.017e-07
	-0.26	2.867e-05	-1.217e-05	-2.007e-07
	-0.259	2.901e-05	-1.206e-05	-1.996e-07
	-0.258	2.938e-05	-1.194e-05	-1.987e-07
	-0.257	2.972e-05	-1.182e-05	-1.976e-07
	-0.256	3.01e-05	-1.17e-05	-1.966e-07
	-0.255	3.045e-05	-1.158e-05	-1.956e-07
	-0.254	3.079e-05	-1.146e-05	-1.947e-07
	-0.253	3.114e-05	-1.135e-05	-1.937e-07
	-0.252	3.149e-05	-1.122e-05	-1.927e-07
	-0.251	3.183e-05	-1.111e-05	-1.917e-07
	-0.25	3.219e-05	-1.099e-05	-1.907e-07
	-0.249	3.254e-05	-1.087e-05	-1.897e-07
	-0.248	3.289e-05	-1.076e-05	-1.888e-07
	-0.247	3.322e-05	-1.064e-05	-1.878e-07
	-0.246	3.356e-05	-1.053e-05	-1.869e-07
	-0.245	3.391e-05	-1.041e-05	-1.86e-07
	-0.244	3.427e-05	-1.029e-05	-1.85e-07
	-0.243	3.459e-05	-1.018e-05	-1.84e-07
	-0.242	3.493e-05	-1.007e-05	-1.832e-07
	-0.241	3.527e-05	-9.953e-06	-1.821e-07
	-0.24	3.561e-05	-9.842e-06	-1.817e-07
	-0.239	3.597e-05	-9.728e-06	-1.805e-07
	-0.238	3.629e-05	-9.614e-06	-1.794e-07
	-0.237	3.664e-05	-9.501e-06	-1.784e-07
	-0.236	3.701e-05	-9.387e-06	-1.775e-07
	-0.235	3.731e-05	-9.281e-06	-1.765e-07
	-0.234	3.765e-05	-9.169e-06	-1.755e-07
	-0.233	3.797e-05	-9.056e-06	-1.745e-07
	-0.232	3.829e-05	-8.949e-06	-1.736e-07
	-0.231	3.863e-05	-8.837e-06	-1.726e-07
	-0.23	3.897e-05	-8.727e-06	-1.716e-07
	-0.229	3.928e-05	-8.616e-06	-1.707e-07
	-0.228	3.962e-05	-8.505e-06	-1.697e-07
	-0.227	3.994e-05	-8.401e-06	-1.687e-07
	-0.226	4.026e-05	-8.29e-06	-1.678e-07
	-0.225	4.058e-05	-8.181e-06	-1.668e-07
	-0.224	4.092e-05	-8.074e-06	-1.658e-07
	-0.223	4.128e-05	-7.967e-06	-1.649e-07
	-0.222	4.161e-05	-7.862e-06	-1.64e-07
	-0.221	4.194e-05	-7.756e-06	-1.631e-07
	-0.22	4.227e-05	-7.649e-06	-1.621e-07
	-0.219	4.26e-05	-7.545e-06	-1.612e-07
	-0.218	4.293e-05	-7.44e-06	-1.603e-07
	-0.217	4.327e-05	-7.334e-06	-1.593e-07
	-0.216	4.359e-05	-7.235e-06	-1.585e-07
	-0.215	4.394e-05	-7.129e-06	-1.575e-07
	-0.214	4.427e-05	-7.027e-06	-1.566e-07
	-0.213	4.459e-05	-6.925e-06	-1.558e-07
	-0.212	4.493e-05	-6.821e-06	-1.549e-07
	-0.211	4.527e-05	-6.722e-06	-1.541e-07
	-0.21	4.562e-05	-6.622e-06	-1.532e-07
	-0.209	4.596e-05	-6.52e-06	-1.523e-07
	-0.208	4.627e-05	-6.423e-06	-1.516e-07
	-0.207	4.664e-05	-6.321e-06	-1.507e-07
	-0.206	4.697e-05	-6.224e-06	-1.498e-07
	-0.205	4.733e-05	-6.12e-06	-1.489e-07
	-0.204	4.767e-05	-6.023e-06	-1.482e-07
	-0.203	4.799e-05	-5.932e-06	-1.474e-07
	-0.202	4.834e-05	-5.835e-06	-1.467e-07
	-0.201	4.868e-05	-5.737e-06	-1.458e-07
	-0.2	4.78e-05	-5.646e-06	-1.45e-07
	-0.199	4.81e-05	-5.548e-06	-1.442e-07
	-0.198	4.841e-05	-5.454e-06	-1.434e-07
	-0.197	4.871e-05	-5.361e-06	-1.426e-07
	-0.196	4.903e-05	-5.267e-06	-1.418e-07
	-0.195	4.933e-05	-5.178e-06	-1.41e-07
	-0.194	4.965e-05	-5.083e-06	-1.403e-07
	-0.193	4.997e-05	-4.992e-06	-1.394e-07
	-0.192	5.029e-05	-4.903e-06	-1.387e-07
	-0.191	5.062e-05	-4.812e-06	-1.379e-07
	-0.19	5.093e-05	-4.724e-06	-1.371e-07
	-0.189	5.123e-05	-4.635e-06	-1.364e-07
	-0.188	5.155e-05	-4.547e-06	-1.356e-07
	-0.187	5.187e-05	-4.464e-06	-1.348e-07
	-0.186	5.221e-05	-4.374e-06	-1.34e-07
	-0.185	5.255e-05	-4.286e-06	-1.332e-07
	-0.184	5.288e-05	-4.204e-06	-1.326e-07
	-0.183	5.323e-05	-4.116e-06	-1.317e-07
	-0.182	5.357e-05	-4.035e-06	-1.31e-07
	-0.181	5.391e-05	-3.954e-06	-1.303e-07
	-0.18	5.426e-05	-3.869e-06	-1.295e-07
	-0.179	5.462e-05	-3.791e-06	-1.287e-07
	-0.178	5.496e-05	-3.71e-06	-1.282e-07
	-0.177	5.533e-05	-3.63e-06	-1.274e-07
	-0.176	5.567e-05	-3.553e-06	-1.267e-07
	-0.175	5.606e-05	-3.473e-06	-1.26e-07
	-0.174	5.639e-05	-3.395e-06	-1.252e-07
	-0.173	5.677e-05	-3.318e-06	-1.245e-07
	-0.172	5.713e-05	-3.241e-06	-1.237e-07
	-0.171	5.749e-05	-3.168e-06	-1.23e-07
	-0.17	5.787e-05	-3.091e-06	-1.223e-07
	-0.169	5.823e-05	-3.016e-06	-1.215e-07
	-0.168	5.86e-05	-2.945e-06	-1.208e-07
	-0.167	5.898e-05	-2.871e-06	-1.201e-07
	-0.166	5.938e-05	-2.801e-06	-1.194e-07
	-0.165	5.978e-05	-2.731e-06	-1.187e-07
	-0.164	6.018e-05	-2.658e-06	-1.18e-07
	-0.163	6.055e-05	-2.592e-06	-1.173e-07
	-0.162	6.096e-05	-2.523e-06	-1.166e-07
	-0.161	6.137e-05	-2.452e-06	-1.158e-07
	-0.16	6.178e-05	-2.386e-06	-1.151e-07
	-0.159	6.22e-05	-2.318e-06	-1.144e-07
	-0.158	6.259e-05	-2.256e-06	-1.137e-07
	-0.157	6.301e-05	-2.192e-06	-1.13e-07
	-0.156	6.345e-05	-2.126e-06	-1.123e-07
	-0.155	6.386e-05	-2.067e-06	-1.116e-07
	-0.154	6.428e-05	-2.001e-06	-1.109e-07
	-0.153	6.472e-05	-1.938e-06	-1.101e-07
	-0.152	6.514e-05	-1.882e-06	-1.095e-07
	-0.151	6.559e-05	-1.818e-06	-1.088e-07
	-0.15	6.603e-05	-1.761e-06	-1.081e-07
	-0.149	6.648e-05	-1.704e-06	-1.075e-07
	-0.148	6.692e-05	-1.643e-06	-1.067e-07
	-0.147	6.735e-05	-1.588e-06	-1.06e-07
	-0.146	6.782e-05	-1.533e-06	-1.054e-07
	-0.145	6.828e-05	-1.476e-06	-1.046e-07
	-0.144	6.875e-05	-1.426e-06	-1.04e-07
	-0.143	6.922e-05	-1.369e-06	-1.033e-07
	-0.142	6.968e-05	-1.317e-06	-1.026e-07
	-0.141	7.013e-05	-1.267e-06	-1.02e-07
	-0.14	7.062e-05	-1.215e-06	-1.013e-07
	-0.139	7.107e-05	-1.171e-06	-1.006e-07
	-0.138	7.156e-05	-1.121e-06	-9.99e-08
	-0.137	7.203e-05	-1.065e-06	-9.909e-08
	-0.136	7.251e-05	-1.021e-06	-9.843e-08
	-0.135	7.302e-05	-9.705e-07	-9.768e-08
	-0.134	7.354e-05	-9.228e-07	-9.691e-08
	-0.133	7.405e-05	-8.806e-07	-9.624e-08
	-0.132	7.455e-05	-8.325e-07	-9.547e-08
	-0.131	7.503e-05	-7.905e-07	-9.478e-08
	-0.13	7.552e-05	-7.46e-07	-9.406e-08
	-0.129	7.606e-05	-7.017e-07	-9.332e-08
	-0.128	7.662e-05	-6.606e-07	-9.265e-08
	-0.127	7.713e-05	-6.185e-07	-9.196e-08
	-0.126	7.763e-05	-5.786e-07	-9.121e-08
	-0.125	7.816e-05	-5.402e-07	-9.058e-08
	-0.124	7.87e-05	-4.988e-07	-8.985e-08
	-0.123	7.922e-05	-4.622e-07	-8.919e-08
	-0.122	7.975e-05	-4.205e-07	-8.849e-08
	-0.121	8.028e-05	-3.815e-07	-8.775e-08
	-0.12	8.082e-05	-3.488e-07	-8.716e-08
	-0.119	8.138e-05	-3.111e-07	-8.647e-08
	-0.118	8.19e-05	-2.763e-07	-8.575e-08
	-0.117	8.243e-05	-2.428e-07	-8.521e-08
	-0.116	8.299e-05	-2.081e-07	-8.441e-08
	-0.115	8.354e-05	-1.751e-07	-8.377e-08
	-0.114	8.411e-05	-1.436e-07	-8.314e-08
	-0.113	8.465e-05	-1.1e-07	-8.239e-08
	-0.112	8.52e-05	-8.1e-08	-8.179e-08
	-0.111	8.575e-05	-4.835e-08	-8.112e-08
	-0.11	8.632e-05	-1.906e-08	-8.042e-08
	-0.109	8.69e-05	1.421e-08	-7.979e-08
	-0.108	8.748e-05	4.39e-08	-7.912e-08
	-0.107	8.802e-05	6.894e-08	-7.849e-08
	-0.106	8.855e-05	9.844e-08	-7.788e-08
	-0.105	8.914e-05	1.266e-07	-7.719e-08
	-0.104	8.971e-05	1.496e-07	-7.663e-08
	-0.103	9.032e-05	1.831e-07	-7.592e-08
	-0.102	9.092e-05	2.107e-07	-7.528e-08
	-0.101	9.149e-05	2.296e-07	-7.474e-08
	-0.1	9.209e-05	2.569e-07	-7.411e-08
	-0.099	9.265e-05	2.783e-07	-7.35e-08
	-0.098	9.324e-05	3.039e-07	-7.293e-08
	-0.097	9.382e-05	3.288e-07	-7.223e-08
	-0.096	9.442e-05	3.503e-07	-7.166e-08
	-0.095	9.502e-05	3.722e-07	-7.11e-08
	-0.094	9.558e-05	3.928e-07	-7.048e-08
	-0.093	9.616e-05	4.134e-07	-6.991e-08
	-0.092	9.676e-05	4.353e-07	-6.929e-08
	-0.091	9.733e-05	4.547e-07	-6.875e-08
	-0.09	9.789e-05	4.768e-07	-6.82e-08
	-0.089	9.851e-05	4.981e-07	-6.759e-08
	-0.088	9.91e-05	5.141e-07	-6.707e-08
	-0.087	9.971e-05	5.353e-07	-6.648e-08
	-0.086	0.0001003	5.522e-07	-6.588e-08
	-0.085	0.0001009	5.711e-07	-6.538e-08
	-0.084	0.0001015	5.904e-07	-6.475e-08
	-0.083	0.0001021	6.061e-07	-6.419e-08
	-0.082	0.0001027	6.225e-07	-6.366e-08
	-0.081	0.0001033	6.422e-07	-6.307e-08
	-0.08	0.0001039	6.562e-07	-6.256e-08
	-0.079	0.0001044	6.735e-07	-6.202e-08
	-0.078	0.000105	6.895e-07	-6.144e-08
	-0.077	0.0001057	7.036e-07	-6.096e-08
	-0.076	0.0001063	7.203e-07	-6.039e-08
	-0.075	0.0001068	7.312e-07	-5.99e-08
	-0.074	0.0001074	7.457e-07	-5.938e-08
	-0.073	0.000108	7.621e-07	-5.879e-08
	-0.072	0.0001086	7.724e-07	-5.834e-08
	-0.071	0.0001092	7.89e-07	-5.778e-08
	-0.07	0.0001098	8.04e-07	-5.723e-08
	-0.069	0.0001104	8.14e-07	-5.681e-08
	-0.068	0.000111	8.285e-07	-5.628e-08
	-0.067	0.0001116	8.393e-07	-5.579e-08
	-0.066	0.0001121	8.508e-07	-5.53e-08
	-0.065	0.0001127	8.643e-07	-5.477e-08
	-0.064	0.0001133	8.743e-07	-5.433e-08
	-0.063	0.0001139	8.88e-07	-5.382e-08
	-0.062	0.0001144	8.987e-07	-5.328e-08
	-0.061	0.000115	9.067e-07	-5.283e-08
	-0.06	0.0001156	9.211e-07	-5.229e-08
	-0.059	0.0001162	9.281e-07	-5.183e-08
	-0.058	0.0001168	9.415e-07	-5.133e-08
	-0.057	0.0001174	9.543e-07	-5.08e-08
	-0.056	0.0001179	9.612e-07	-5.041e-08
	-0.055	0.0001185	9.712e-07	-4.991e-08
	-0.054	0.0001191	9.809e-07	-4.939e-08
	-0.053	0.0001196	9.888e-07	-4.895e-08
	-0.052	0.0001202	1.002e-06	-4.842e-08
	-0.051	0.0001208	1.01e-06	-4.794e-08
	-0.05	0.0001213	1.018e-06	-4.752e-08
	-0.049	0.0001218	1.028e-06	-4.701e-08
	-0.048	0.0001224	1.034e-06	-4.662e-08
	-0.047	0.0001229	1.044e-06	-4.612e-08
	-0.046	0.0001235	1.052e-06	-4.565e-08
	-0.045	0.000124	1.06e-06	-4.522e-08
	-0.044	0.0001246	1.071e-06	-4.476e-08
	-0.043	0.0001251	1.076e-06	-4.43e-08
	-0.042	0.0001256	1.084e-06	-4.385e-08
	-0.041	0.0001261	1.093e-06	-4.336e-08
	-0.04	0.0001266	1.1e-06	-4.296e-08
	-0.039	0.0001272	1.108e-06	-4.245e-08
	-0.038	0.0001277	1.115e-06	-4.195e-08
	-0.037	0.0001282	1.12e-06	-4.156e-08
	-0.036	0.0001287	1.129e-06	-4.104e-08
	-0.035	0.0001292	1.134e-06	-4.062e-08
	-0.034	0.0001297	1.141e-06	-4.021e-08
	-0.033	0.0001303	1.15e-06	-3.972e-08
	-0.032	0.0001308	1.158e-06	-3.93e-08
	-0.031	0.0001313	1.165e-06	-3.888e-08
	-0.03	0.0001317	1.171e-06	-3.839e-08
	-0.029	0.0001323	1.177e-06	-3.803e-08
	-0.028	0.0001328	1.187e-06	-3.756e-08
	-0.027	0.0001333	1.188e-06	-3.715e-08
	-0.026	0.0001338	1.196e-06	-3.671e-08
	-0.025	0.0001343	1.204e-06	-3.627e-08
	-0.024	0.0001347	1.205e-06	-3.591e-08
	-0.023	0.0001352	1.213e-06	-3.548e-08
	-0.022	0.0001357	1.218e-06	-3.502e-08
	-0.021	0.0001362	1.222e-06	-3.464e-08
	-0.02	0.0001367	1.232e-06	-3.417e-08
	-0.019	0.0001371	1.236e-06	-3.374e-08
	-0.018	0.0001376	1.239e-06	-3.34e-08
	-0.017	0.0001381	1.247e-06	-3.296e-08
	-0.016	0.0001386	1.248e-06	-3.257e-08
	-0.015	0.0001391	1.256e-06	-3.214e-08
	-0.014	0.0001395	1.26e-06	-3.171e-08
	-0.013	0.00014	1.266e-06	-3.134e-08
	-0.012	0.0001405	1.276e-06	-3.093e-08
	-0.011	0.000141	1.276e-06	-3.055e-08
	-0.01	0.0001415	1.283e-06	-3.016e-08
	-0.009	0.000142	1.293e-06	-2.971e-08
	-0.008	0.0001425	1.295e-06	-2.938e-08
	-0.007	0.000143	1.304e-06	-2.894e-08
	-0.006	0.0001435	1.311e-06	-2.852e-08
	-0.005	0.0001439	1.314e-06	-2.82e-08
	-0.004	0.0001444	1.322e-06	-2.775e-08
	-0.003	0.000145	1.325e-06	-2.738e-08
	-0.002	0.0001455	1.33e-06	-2.7e-08
	-0.001	0.000146	1.336e-06	-2.659e-08
	0	0.0001466	1.364e-06	-2.591e-08
	0.001	0.0001471	1.356e-06	-2.577e-08
	0.002	0.0001476	1.356e-06	-2.536e-08
	0.003	0.0001482	1.359e-06	-2.503e-08
	0.004	0.0001487	1.366e-06	-2.461e-08
	0.005	0.0001492	1.367e-06	-2.426e-08
	0.006	0.0001497	1.374e-06	-2.387e-08
	0.007	0.0001502	1.381e-06	-2.345e-08
	0.008	0.0001508	1.381e-06	-2.315e-08
	0.009	0.0001513	1.39e-06	-2.276e-08
	0.01	0.0001519	1.395e-06	-2.236e-08
	0.011	0.0001525	1.399e-06	-2.205e-08
	0.012	0.000153	1.407e-06	-2.163e-08
	0.013	0.0001536	1.408e-06	-2.128e-08
	0.014	0.0001542	1.413e-06	-2.095e-08
	0.015	0.0001548	1.419e-06	-2.052e-08
	0.016	0.0001554	1.422e-06	-2.022e-08
	0.017	0.000156	1.431e-06	-1.982e-08
	0.018	0.0001566	1.43e-06	-1.942e-08
	0.019	0.0001572	1.439e-06	-1.907e-08
	0.02	0.0001579	1.447e-06	-1.871e-08
	0.021	0.0001585	1.446e-06	-1.838e-08
	0.022	0.0001591	1.453e-06	-1.802e-08
	0.023	0.0001598	1.46e-06	-1.761e-08
	0.024	0.0001604	1.462e-06	-1.732e-08
	0.025	0.0001611	1.47e-06	-1.694e-08
	0.026	0.0001618	1.476e-06	-1.655e-08
	0.027	0.0001625	1.476e-06	-1.628e-08
	0.028	0.0001632	1.487e-06	-1.587e-08
	0.029	0.0001639	1.487e-06	-1.556e-08
	0.03	0.0001646	1.495e-06	-1.524e-08
	0.031	0.0001653	1.502e-06	-1.482e-08
	0.032	0.0001661	1.507e-06	-1.45e-08
	0.033	0.0001669	1.513e-06	-1.419e-08
	0.034	0.0001676	1.516e-06	-1.383e-08
	0.035	0.0001684	1.522e-06	-1.353e-08
	0.036	0.0001692	1.53e-06	-1.316e-08
	0.037	0.00017	1.532e-06	-1.284e-08
	0.038	0.0001708	1.539e-06	-1.252e-08
	0.039	0.0001716	1.548e-06	-1.213e-08
	0.04	0.0001724	1.55e-06	-1.19e-08
	0.041	0.0001733	1.561e-06	-1.155e-08
	0.042	0.0001741	1.569e-06	-1.117e-08
	0.043	0.0001749	1.574e-06	-1.091e-08
	0.044	0.0001758	1.586e-06	-1.054e-08
	0.045	0.0001767	1.59e-06	-1.023e-08
	0.046	0.0001776	1.596e-06	-9.94e-09
	0.047	0.0001785	1.606e-06	-9.556e-09
	0.048	0.0001794	1.609e-06	-9.321e-09
	0.049	0.0001803	1.62e-06	-9.012e-09
	0.05	0.0001813	1.625e-06	-8.687e-09
	0.051	0.0001822	1.633e-06	-8.373e-09
	0.052	0.0001832	1.644e-06	-8.062e-09
	0.053	0.0001842	1.643e-06	-7.777e-09
	0.054	0.0001852	1.65e-06	-7.491e-09
	0.055	0.0001862	1.658e-06	-7.186e-09
	0.056	0.0001872	1.661e-06	-6.924e-09
	0.057	0.0001882	1.671e-06	-6.581e-09
	0.058	0.0001892	1.68e-06	-6.229e-09
	0.059	0.0001902	1.681e-06	-6.019e-09
	0.06	0.0001912	1.69e-06	-5.705e-09
	0.061	0.0001923	1.695e-06	-5.44e-09
	0.062	0.0001933	1.702e-06	-5.168e-09
	0.063	0.0001944	1.711e-06	-4.843e-09
	0.064	0.0001954	1.713e-06	-4.624e-09
	0.065	0.0001964	1.722e-06	-4.336e-09
	0.066	0.0001975	1.726e-06	-4.031e-09
	0.067	0.0001985	1.733e-06	-3.785e-09
	0.068	0.0001996	1.744e-06	-3.443e-09
	0.069	0.0002007	1.747e-06	-3.198e-09
	0.07	0.0002018	1.756e-06	-2.906e-09
	0.071	0.000203	1.766e-06	-2.573e-09
	0.072	0.0002041	1.768e-06	-2.36e-09
	0.073	0.0002052	1.781e-06	-2.043e-09
	0.074	0.0002063	1.787e-06	-1.737e-09
	0.075	0.0002075	1.794e-06	-1.497e-09
	0.076	0.0002086	1.808e-06	-1.201e-09
	0.077	0.0002097	1.812e-06	-9.395e-10
	0.078	0.0002109	1.82e-06	-7.15e-10
	0.079	0.0002121	1.832e-06	-3.833e-10
	0.08	0.0002132	1.835e-06	-1.923e-10
	0.081	0.0002144	1.847e-06	1.118e-10
	0.082	0.0002155	1.855e-06	4.002e-10
	0.083	0.0002167	1.863e-06	6.326e-10
	0.084	0.0002179	1.872e-06	9.131e-10
	0.085	0.0002191	1.876e-06	1.166e-09
	0.086	0.0002202	1.885e-06	1.411e-09
	0.087	0.0002214	1.892e-06	1.731e-09
	0.088	0.0002226	1.896e-06	1.928e-09
	0.089	0.0002238	1.908e-06	2.202e-09
	0.09	0.000225	1.915e-06	2.497e-09
	0.091	0.0002263	1.918e-06	2.725e-09
	0.092	0.0002275	1.933e-06	3.006e-09
	0.093	0.0002287	1.94e-06	3.226e-09
	0.094	0.00023	1.954e-06	3.453e-09
	0.095	0.0002312	1.971e-06	3.767e-09
	0.096	0.0002325	1.991e-06	3.941e-09
	0.097	0.0002338	2.016e-06	4.195e-09
	0.098	0.000235	2.042e-06	4.451e-09
	0.099	0.0002363	2.075e-06	4.644e-09
	0.1	0.0002376	2.11e-06	4.898e-09
	0.101	0.0002389	2.13e-06	5.104e-09
	0.102	0.0002402	2.15e-06	5.421e-09
	0.103	0.0002415	2.15e-06	5.673e-09
	0.104	0.0002428	2.122e-06	5.777e-09
	0.105	0.0002441	2.085e-06	6.04e-09
	0.106	0.0002454	2.046e-06	6.305e-09
	0.107	0.0002467	2.029e-06	6.5e-09
	0.108	0.000248	2.027e-06	6.787e-09
	0.109	0.0002493	2.02e-06	7.013e-09
	0.11	0.0002507	2.016e-06	7.187e-09
	0.111	0.0002521	2.019e-06	7.484e-09
	0.112	0.0002534	2.017e-06	7.672e-09
	0.113	0.0002547	2.024e-06	7.898e-09
	0.114	0.0002561	2.027e-06	8.168e-09
	0.115	0.0002575	2.028e-06	8.331e-09
	0.116	0.0002589	2.037e-06	8.601e-09
	0.117	0.0002602	2.033e-06	8.802e-09
	0.118	0.0002616	2.041e-06	9.01e-09
	0.119	0.000263	2.048e-06	9.29e-09
	0.12	0.0002645	2.046e-06	9.436e-09
	0.121	0.0002659	2.056e-06	9.685e-09
	0.122	0.0002673	2.067e-06	9.962e-09
	0.123	0.0002688	2.065e-06	1.009e-08
	0.124	0.0002702	2.07e-06	1.037e-08
	0.125	0.0002717	2.074e-06	1.056e-08
	0.126	0.0002732	2.079e-06	1.076e-08
	0.127	0.0002747	2.086e-06	1.103e-08
	0.128	0.0002762	2.09e-06	1.12e-08
	0.129	0.0002776	2.098e-06	1.139e-08
	0.13	0.0002791	2.099e-06	1.166e-08
	0.131	0.0002807	2.101e-06	1.179e-08
	0.132	0.0002822	2.112e-06	1.206e-08
	0.133	0.0002837	2.113e-06	1.224e-08
	0.134	0.0002852	2.121e-06	1.244e-08
	0.135	0.0002868	2.128e-06	1.27e-08
	0.136	0.0002883	2.129e-06	1.284e-08
	0.137	0.0002898	2.14e-06	1.305e-08
	0.138	0.0002914	2.143e-06	1.329e-08
	0.139	0.000293	2.147e-06	1.343e-08
	0.14	0.0002945	2.155e-06	1.364e-08
	0.141	0.0002961	2.156e-06	1.384e-08
	0.142	0.0002977	2.165e-06	1.401e-08
	0.143	0.0002993	2.171e-06	1.427e-08
	0.144	0.0003009	2.173e-06	1.442e-08
	0.145	0.0003025	2.186e-06	1.462e-08
	0.146	0.0003041	2.186e-06	1.487e-08
	0.147	0.0003058	2.195e-06	1.504e-08
	0.148	0.0003074	2.205e-06	1.525e-08
	0.149	0.000309	2.203e-06	1.539e-08
	0.15	0.0003107	2.213e-06	1.557e-08
	0.151	0.0003124	2.222e-06	1.582e-08
	0.152	0.0003141	2.221e-06	1.595e-08
	0.153	0.0003158	2.235e-06	1.617e-08
	0.154	0.0003175	2.242e-06	1.637e-08
	0.155	0.0003192	2.242e-06	1.65e-08
	0.156	0.0003209	2.254e-06	1.674e-08
	0.157	0.0003227	2.253e-06	1.69e-08
	0.158	0.0003244	2.262e-06	1.705e-08
	0.159	0.0003261	2.271e-06	1.73e-08
	0.16	0.0003279	2.276e-06	1.743e-08
	0.161	0.0003297	2.288e-06	1.76e-08
	0.162	0.0003314	2.289e-06	1.78e-08
	0.163	0.0003331	2.296e-06	1.793e-08
	0.164	0.0003349	2.307e-06	1.814e-08
	0.165	0.0003367	2.309e-06	1.832e-08
	0.166	0.0003385	2.321e-06	1.846e-08
	0.167	0.0003403	2.328e-06	1.868e-08
	0.168	0.0003421	2.33e-06	1.878e-08
	0.169	0.000344	2.345e-06	1.898e-08
	0.17	0.0003458	2.35e-06	1.918e-08
	0.171	0.0003476	2.356e-06	1.929e-08
	0.172	0.0003495	2.369e-06	1.951e-08
	0.173	0.0003514	2.377e-06	1.97e-08
	0.174	0.0003532	2.381e-06	1.98e-08
	0.175	0.000355	2.389e-06	2.004e-08
	0.176	0.0003569	2.393e-06	2.013e-08
	0.177	0.0003588	2.404e-06	2.032e-08
	0.178	0.0003607	2.412e-06	2.052e-08
	0.179	0.0003626	2.421e-06	2.064e-08
	0.18	0.0003645	2.431e-06	2.083e-08
	0.181	0.0003664	2.435e-06	2.096e-08
	0.182	0.0003684	2.445e-06	2.11e-08
	0.183	0.0003703	2.456e-06	2.134e-08
	0.184	0.0003722	2.454e-06	2.141e-08
	0.185	0.0003741	2.471e-06	2.163e-08
	0.186	0.0003761	2.48e-06	2.18e-08
	0.187	0.0003781	2.484e-06	2.19e-08
	0.188	0.00038	2.495e-06	2.21e-08
	0.189	0.000382	2.496e-06	2.226e-08
	0.19	0.000384	2.507e-06	2.236e-08
	0.191	0.000386	2.518e-06	2.259e-08
	0.192	0.000388	2.521e-06	2.267e-08
	0.193	0.00039	2.535e-06	2.282e-08
	0.194	0.000392	2.537e-06	2.302e-08
	0.195	0.0003941	2.546e-06	2.312e-08
	0.196	0.0003961	2.558e-06	2.332e-08
	0.197	0.0003981	2.558e-06	2.346e-08
	0.198	0.0004002	2.573e-06	2.364e-08
	0.199	0.0004023	2.585e-06	2.379e-08
	0.2	0.0004043	2.587e-06	2.386e-08
	0.201	0.0004064	2.601e-06	2.404e-08
	0.202	0.0004084	2.607e-06	2.426e-08
	0.203	0.0004105	2.615e-06	2.432e-08
	0.204	0.0004126	2.627e-06	2.454e-08
	0.205	0.0004148	2.646e-06	2.473e-08
	0.206	0.0004169	2.646e-06	2.477e-08
	0.207	0.000419	2.652e-06	2.499e-08
	0.208	0.0004211	2.655e-06	2.507e-08
	0.209	0.0004232	2.67e-06	2.521e-08
	0.21	0.0004253	2.674e-06	2.541e-08
	0.211	0.0004275	2.684e-06	2.553e-08
	0.212	0.0004297	2.696e-06	2.569e-08
	0.213	0.0004319	2.696e-06	2.579e-08
	0.214	0.000434	2.706e-06	2.591e-08
	0.215	0.0004362	2.717e-06	2.611e-08
	0.216	0.0004384	2.721e-06	2.62e-08
	0.217	0.0004406	2.73e-06	2.638e-08
	0.218	0.0004428	2.737e-06	2.653e-08
	0.219	0.000445	2.74e-06	2.662e-08
	0.22	0.0004472	2.749e-06	2.679e-08
	0.221	0.0004494	2.748e-06	2.692e-08
	0.222	0.0004516	2.758e-06	2.702e-08
	0.223	0.0004537	2.764e-06	2.722e-08
	0.224	0.000456	2.771e-06	2.732e-08
	0.225	0.0004583	2.778e-06	2.745e-08
	0.226	0.0004605	2.778e-06	2.764e-08
	0.227	0.0004627	2.78e-06	2.771e-08
	0.228	0.000465	2.791e-06	2.788e-08
	0.229	0.0004673	2.787e-06	2.798e-08
	0.23	0.0004696	2.797e-06	2.812e-08
	0.231	0.0004719	2.802e-06	2.833e-08
	0.232	0.0004742	2.801e-06	2.839e-08
	0.233	0.0004765	2.809e-06	2.851e-08
	0.234	0.0004787	2.809e-06	2.87e-08
	0.235	0.000481	2.816e-06	2.877e-08
	0.236	0.0004833	2.823e-06	2.897e-08
	0.237	0.0004856	2.824e-06	2.911e-08
	0.238	0.0004879	2.828e-06	2.914e-08
	0.239	0.0004902	2.831e-06	2.937e-08
	0.24	0.0004925	2.826e-06	2.946e-08
	0.241	0.0004949	2.837e-06	2.96e-08
	0.242	0.0004972	2.839e-06	2.977e-08
	0.243	0.0004996	2.841e-06	2.986e-08
	0.244	0.0005019	2.849e-06	3.002e-08
	0.245	0.0005043	2.84e-06	3.012e-08
	0.246	0.0005067	2.853e-06	3.023e-08
	0.247	0.0005091	2.856e-06	3.044e-08
	0.248	0.0005114	2.855e-06	3.047e-08
	0.249	0.0005137	2.863e-06	3.066e-08
	0.25	0.0005161	2.868e-06	3.08e-08
	0.251	0.0005185	2.867e-06	3.088e-08
	0.252	0.0005209	2.874e-06	3.106e-08
	0.253	0.0005233	2.868e-06	3.115e-08
	0.254	0.0005257	2.872e-06	3.125e-08
	0.255	0.0005282	2.88e-06	3.147e-08
	0.256	0.0005305	2.882e-06	3.157e-08
	0.257	0.0005329	2.886e-06	3.168e-08
	0.258	0.0005353	2.884e-06	3.187e-08
	0.259	0.0005377	2.887e-06	3.19e-08
	0.26	0.0005402	2.893e-06	3.206e-08
	0.261	0.0005426	2.889e-06	3.218e-08
	0.262	0.000545	2.897e-06	3.232e-08
	0.263	0.0005475	2.903e-06	3.249e-08
	0.264	0.00055	2.895e-06	3.25e-08
	0.265	0.0005525	2.906e-06	3.265e-08
	0.266	0.0005549	2.908e-06	3.283e-08
	0.267	0.0005574	2.906e-06	3.29e-08
	0.268	0.0005599	2.912e-06	3.307e-08
	0.269	0.0005623	2.91e-06	3.319e-08
	0.27	0.0005648	2.912e-06	3.323e-08
	0.271	0.0005673	2.914e-06	3.348e-08
	0.272	0.0005698	2.914e-06	3.353e-08
	0.273	0.0005723	2.918e-06	3.366e-08
	0.274	0.0005748	2.916e-06	3.383e-08
	0.275	0.0005773	2.925e-06	3.392e-08
	0.276	0.0005798	2.931e-06	3.405e-08
	0.277	0.0005823	2.92e-06	3.415e-08
	0.278	0.0005848	2.929e-06	3.427e-08
	0.279	0.0005874	2.928e-06	3.446e-08
	0.28	0.00059	2.927e-06	3.451e-08
	0.281	0.0005925	2.936e-06	3.468e-08
	0.282	0.0005951	2.936e-06	3.483e-08
	0.283	0.0005976	2.935e-06	3.482e-08
	0.284	0.0006002	2.939e-06	3.506e-08
	0.285	0.0006027	2.936e-06	3.519e-08
	0.286	0.0006053	2.939e-06	3.526e-08
	0.287	0.0006079	2.946e-06	3.543e-08
	0.288	0.0006104	2.946e-06	3.555e-08
	0.289	0.000613	2.949e-06	3.565e-08
	0.29	0.0006156	2.947e-06	3.585e-08
	0.291	0.0006182	2.95e-06	3.593e-08
	0.292	0.0006208	2.954e-06	3.611e-08
	0.293	0.0006233	2.95e-06	3.62e-08
	0.294	0.0006259	2.956e-06	3.63e-08
	0.295	0.0006285	2.961e-06	3.65e-08
	0.296	0.0006311	2.954e-06	3.653e-08
	0.297	0.0006338	2.966e-06	3.67e-08
	0.298	0.0006363	2.966e-06	3.688e-08
	0.299	0.000639	2.968e-06	3.695e-08
	0.3	0.0006416	2.972e-06	3.71e-08
	0.301	0.0006442	2.977e-06	3.726e-08
	0.302	0.0006468	2.976e-06	3.74e-08
	0.303	0.0006494	2.979e-06	3.753e-08
	0.304	0.0006521	2.979e-06	3.762e-08
	0.305	0.0006547	2.985e-06	3.776e-08
	0.306	0.0006574	2.985e-06	3.793e-08
	0.307	0.0006601	2.992e-06	3.808e-08
	0.308	0.0006628	3.002e-06	3.817e-08
	0.309	0.0006654	2.991e-06	3.827e-08
	0.31	0.000668	2.994e-06	3.839e-08
	0.311	0.0006706	3.001e-06	3.86e-08
	0.312	0.0006733	2.999e-06	3.865e-08
	0.313	0.0006759	3.005e-06	3.883e-08
	0.314	0.0006786	3.007e-06	3.899e-08
	0.315	0.0006813	3.003e-06	3.905e-08
	0.316	0.0006839	3.011e-06	3.927e-08
	0.317	0.0006866	3.005e-06	3.94e-08
	0.318	0.0006892	3.012e-06	3.952e-08
	0.319	0.0006919	3.018e-06	3.97e-08
	0.32	0.0006946	3.017e-06	3.977e-08
	0.321	0.0006973	3.025e-06	3.988e-08
	0.322	0.0007	3.025e-06	4.007e-08
	0.323	0.0007027	3.027e-06	4.015e-08
	0.324	0.0007055	3.038e-06	4.03e-08
	0.325	0.0007082	3.034e-06	4.042e-08
	0.326	0.0007109	3.044e-06	4.062e-08
	0.327	0.0007136	3.053e-06	4.067e-08
	0.328	0.0007164	3.049e-06	4.083e-08
	0.329	0.0007191	3.057e-06	4.094e-08
	0.33	0.0007218	3.06e-06	4.126e-08
	0.331	0.0007245	3.06e-06	4.122e-08
	0.332	0.0007273	3.067e-06	4.149e-08
	0.333	0.00073	3.066e-06	4.168e-08
	0.334	0.0007327	3.076e-06	4.175e-08
	0.335	0.0007355	3.076e-06	4.197e-08
	0.336	0.0007382	3.076e-06	4.202e-08
	0.337	0.000741	3.085e-06	4.219e-08
	0.338	0.0007438	3.083e-06	4.237e-08
	0.339	0.0007467	3.088e-06	4.245e-08
	0.34	0.0007494	3.096e-06	4.254e-08
	0.341	0.0007521	3.093e-06	4.277e-08
	0.342	0.0007549	3.099e-06	4.294e-08
	0.343	0.0007577	3.103e-06	4.312e-08
	0.344	0.0007605	3.103e-06	4.323e-08
	0.345	0.0007632	3.11e-06	4.342e-08
	0.346	0.000766	3.112e-06	4.36e-08
	0.347	0.0007687	3.112e-06	4.367e-08
	0.348	0.0007715	3.117e-06	4.385e-08
	0.349	0.0007743	3.119e-06	4.395e-08
	0.35	0.0007771	3.12e-06	4.408e-08
	0.351	0.0007799	3.124e-06	4.428e-08
	0.352	0.0007827	3.131e-06	4.442e-08
	0.353	0.0007855	3.134e-06	4.45e-08
	0.354	0.0007884	3.135e-06	4.469e-08
	0.355	0.0007912	3.135e-06	4.479e-08
	0.356	0.000794	3.141e-06	4.498e-08
	0.357	0.0007968	3.131e-06	4.514e-08
	0.358	0.0007997	3.143e-06	4.526e-08
	0.359	0.0008025	3.147e-06	4.543e-08
	0.36	0.0008053	3.15e-06	4.549e-08
	0.361	0.0008081	3.153e-06	4.568e-08
	0.362	0.0008109	3.147e-06	4.587e-08
	0.363	0.0008137	3.149e-06	4.597e-08
	0.364	0.0008166	3.161e-06	4.618e-08
	0.365	0.0008194	3.163e-06	4.637e-08
	0.366	0.0008222	3.164e-06	4.647e-08
	0.367	0.0008251	3.175e-06	4.673e-08
	0.368	0.0008279	3.169e-06	4.684e-08
	0.369	0.0008307	3.165e-06	4.703e-08
	0.37	0.0008335	3.158e-06	4.726e-08
	0.371	0.0008365	3.157e-06	4.739e-08
	0.372	0.0008393	3.163e-06	4.758e-08
	0.373	0.0008421	3.158e-06	4.771e-08
	0.374	0.000845	3.165e-06	4.787e-08
	0.375	0.0008478	3.167e-06	4.812e-08
	0.376	0.0008506	3.165e-06	4.822e-08
	0.377	0.0008536	3.172e-06	4.844e-08
	0.378	0.0008565	3.172e-06	4.867e-08
	0.379	0.0008593	3.166e-06	4.876e-08
	0.38	0.0008623	3.175e-06	4.9e-08
	0.381	0.0008651	3.172e-06	4.917e-08
	0.382	0.000868	3.171e-06	4.931e-08
	0.383	0.0008709	3.173e-06	4.956e-08
	0.384	0.0008738	3.173e-06	4.97e-08
	0.385	0.0008767	3.173e-06	4.987e-08
	0.386	0.0008795	3.17e-06	5.009e-08
	0.387	0.0008825	3.173e-06	5.024e-08
	0.388	0.0008854	3.178e-06	5.048e-08
	0.389	0.0008883	3.177e-06	5.066e-08
	0.39	0.0008912	3.196e-06	5.085e-08
	0.391	0.0008942	3.196e-06	5.109e-08
	0.392	0.0008971	3.192e-06	5.118e-08
	0.393	0.0009	3.202e-06	5.138e-08
	0.394	0.000903	3.196e-06	5.161e-08
	0.395	0.000906	3.187e-06	5.175e-08
	0.396	0.0009089	3.196e-06	5.2e-08
	0.397	0.0009118	3.187e-06	5.218e-08
	0.398	0.0009147	3.205e-06	5.234e-08
	0.399	0.0009176	3.225e-06	5.259e-08
	0.4	0.0009186	2.525e-06	4.326e-08
	0.399	0.0009146	1.054e-06	3.556e-08
	0.398	0.0009104	5.455e-07	3.319e-08
	0.397	0.0009063	2.43e-07	3.135e-08
	0.396	0.0009021	3.529e-08	2.974e-08
	0.395	0.000898	-1.236e-07	2.841e-08
	0.394	0.000894	-2.492e-07	2.714e-08
	0.393	0.0008899	-3.469e-07	2.595e-08
	0.392	0.0008858	-4.4e-07	2.493e-08
	0.391	0.0008819	-5.306e-07	2.386e-08
	0.39	0.0008779	-5.915e-07	2.289e-08
	0.389	0.000874	-6.397e-07	2.206e-08
	0.388	0.00087	-6.972e-07	2.113e-08
	0.387	0.0008661	-7.275e-07	2.04e-08
	0.386	0.0008621	-7.517e-07	1.961e-08
	0.385	0.0008582	-7.731e-07	1.882e-08
	0.384	0.0008543	-7.935e-07	1.815e-08
	0.383	0.0008504	-8.034e-07	1.745e-08
	0.382	0.0008465	-8.045e-07	1.682e-08
	0.381	0.0008427	-8.199e-07	1.622e-08
	0.38	0.0008388	-8.384e-07	1.554e-08
	0.379	0.000835	-8.679e-07	1.504e-08
	0.378	0.0008311	-8.619e-07	1.446e-08
	0.377	0.0008272	-8.491e-07	1.385e-08
	0.376	0.0008235	-8.533e-07	1.339e-08
	0.375	0.0008196	-8.47e-07	1.284e-08
	0.374	0.0008158	-7.786e-07	1.232e-08
	0.373	0.0008121	-7.611e-07	1.193e-08
	0.372	0.0008083	-7.601e-07	1.136e-08
	0.371	0.0008045	-7.78e-07	1.096e-08
	0.37	0.0008008	-8.451e-07	1.053e-08
	0.369	0.000797	-9.594e-07	1.004e-08
	0.368	0.0007933	-1.112e-06	9.699e-09
	0.367	0.0007896	-1.163e-06	9.26e-09
	0.366	0.0007859	-1.19e-06	8.883e-09
	0.365	0.000782	-1.211e-06	8.489e-09
	0.364	0.0007783	-1.226e-06	8.059e-09
	0.363	0.0007746	-1.227e-06	7.8e-09
	0.362	0.0007709	-1.24e-06	7.428e-09
	0.361	0.0007672	-1.253e-06	6.998e-09
	0.36	0.0007636	-1.256e-06	6.748e-09
	0.359	0.0007599	-1.269e-06	6.352e-09
	0.358	0.0007562	-1.274e-06	6.029e-09
	0.357	0.0007526	-1.274e-06	5.767e-09
	0.356	0.0007489	-1.283e-06	5.397e-09
	0.355	0.0007452	-1.285e-06	5.136e-09
	0.354	0.0007415	-1.293e-06	4.868e-09
	0.353	0.0007379	-1.298e-06	4.551e-09
	0.352	0.0007343	-1.31e-06	4.267e-09
	0.351	0.0007307	-1.322e-06	4e-09
	0.35	0.000727	-1.328e-06	3.704e-09
	0.349	0.0007235	-1.343e-06	3.484e-09
	0.348	0.0007199	-1.353e-06	3.161e-09
	0.347	0.0007163	-1.355e-06	2.982e-09
	0.346	0.0007127	-1.37e-06	2.697e-09
	0.345	0.0007091	-1.373e-06	2.4e-09
	0.344	0.0007055	-1.381e-06	2.23e-09
	0.343	0.0007019	-1.396e-06	1.96e-09
	0.342	0.0006984	-1.398e-06	1.722e-09
	0.341	0.0006948	-1.405e-06	1.545e-09
	0.34	0.0006914	-1.416e-06	1.24e-09
	0.339	0.0006878	-1.417e-06	1.072e-09
	0.338	0.0006843	-1.423e-06	8.777e-10
	0.337	0.0006808	-1.423e-06	6.109e-10
	0.336	0.0006773	-1.424e-06	4.593e-10
	0.335	0.0006737	-1.438e-06	2.26e-10
	0.334	0.0006703	-1.434e-06	4.095e-11
	0.333	0.0006669	-1.437e-06	-1.293e-10
	0.332	0.0006634	-1.44e-06	-3.961e-10
	0.331	0.0006599	-1.437e-06	-5.211e-10
	0.33	0.0006564	-1.448e-06	-7.023e-10
	0.329	0.000653	-1.455e-06	-9.444e-10
	0.328	0.0006495	-1.453e-06	-1.038e-09
	0.327	0.0006461	-1.461e-06	-1.245e-09
	0.326	0.0006426	-1.453e-06	-1.434e-09
	0.325	0.0006392	-1.44e-06	-1.559e-09
	0.324	0.0006358	-1.409e-06	-1.789e-09
	0.323	0.0006323	-1.391e-06	-1.877e-09
	0.322	0.0006289	-1.413e-06	-2.059e-09
	0.321	0.0006255	-1.427e-06	-2.302e-09
	0.32	0.0006221	-1.431e-06	-2.407e-09
	0.319	0.0006187	-1.431e-06	-2.591e-09
	0.318	0.0006153	-1.419e-06	-2.734e-09
	0.317	0.0006119	-1.415e-06	-2.891e-09
	0.316	0.0006085	-1.422e-06	-3.11e-09
	0.315	0.0006052	-1.419e-06	-3.213e-09
	0.314	0.0006018	-1.434e-06	-3.438e-09
	0.313	0.0005985	-1.445e-06	-3.63e-09
	0.312	0.0005951	-1.455e-06	-3.749e-09
	0.311	0.0005917	-1.486e-06	-3.965e-09
	0.31	0.0005883	-1.499e-06	-4.132e-09
	0.309	0.000585	-1.595e-06	-4.229e-09
	0.308	0.0005817	-1.661e-06	-4.466e-09
	0.307	0.0005783	-1.681e-06	-4.625e-09
	0.306	0.0005751	-1.688e-06	-4.703e-09
	0.305	0.0005718	-1.702e-06	-4.89e-09
	0.304	0.0005684	-1.723e-06	-4.962e-09
	0.303	0.0005651	-1.739e-06	-5.114e-09
	0.302	0.0005618	-1.742e-06	-5.24e-09
	0.301	0.0005586	-1.766e-06	-5.38e-09
	0.3	0.0005553	-1.788e-06	-5.539e-09
	0.299	0.0005521	-1.808e-06	-5.58e-09
	0.298	0.0005488	-1.833e-06	-5.706e-09
	0.297	0.0005455	-1.842e-06	-5.872e-09
	0.296	0.0005423	-1.85e-06	-5.927e-09
	0.295	0.000539	-1.868e-06	-6.104e-09
	0.294	0.0005358	-1.879e-06	-6.222e-09
	0.293	0.0005326	-1.893e-06	-6.3e-09
	0.292	0.0005294	-1.9e-06	-6.488e-09
	0.291	0.0005262	-1.904e-06	-6.557e-09
	0.29	0.000523	-1.913e-06	-6.661e-09
	0.289	0.0005198	-1.924e-06	-6.82e-09
	0.288	0.0005166	-1.94e-06	-6.907e-09
	0.287	0.0005134	-1.957e-06	-7.045e-09
	0.286	0.0005104	-1.96e-06	-7.14e-09
	0.285	0.0005072	-1.977e-06	-7.236e-09
	0.284	0.000504	-2e-06	-7.392e-09
	0.283	0.0005009	-2.011e-06	-7.457e-09
	0.282	0.0004978	-2.042e-06	-7.623e-09
	0.281	0.0004946	-2.061e-06	-7.742e-09
	0.28	0.0004915	-2.071e-06	-7.841e-09
	0.279	0.0004884	-2.083e-06	-7.99e-09
	0.278	0.0004853	-2.078e-06	-8.104e-09
	0.277	0.0004822	-2.083e-06	-8.182e-09
	0.276	0.0004791	-2.096e-06	-8.362e-09
	0.275	0.000476	-2.101e-06	-8.445e-09
	0.274	0.0004729	-2.109e-06	-8.496e-09
	0.273	0.0004698	-2.112e-06	-8.651e-09
	0.272	0.0004666	-2.111e-06	-8.705e-09
	0.271	0.0004636	-2.116e-06	-8.862e-09
	0.27	0.0004606	-2.116e-06	-8.954e-09
	0.269	0.0004575	-2.122e-06	-9.052e-09
	0.268	0.0004544	-2.126e-06	-9.204e-09
	0.267	0.0004514	-2.126e-06	-9.254e-09
	0.266	0.0004484	-2.133e-06	-9.367e-09
	0.265	0.0004454	-2.131e-06	-9.517e-09
	0.264	0.0004424	-2.125e-06	-9.564e-09
	0.263	0.0004393	-2.133e-06	-9.725e-09
	0.262	0.0004363	-2.133e-06	-9.837e-09
	0.261	0.0004333	-2.132e-06	-9.899e-09
	0.26	0.0004303	-2.136e-06	-1.009e-08
	0.259	0.0004273	-2.127e-06	-1.012e-08
	0.258	0.0004243	-2.128e-06	-1.022e-08
	0.257	0.0004214	-2.128e-06	-1.041e-08
	0.256	0.0004184	-2.136e-06	-1.05e-08
	0.255	0.0004155	-2.137e-06	-1.06e-08
	0.254	0.0004125	-2.133e-06	-1.069e-08
	0.253	0.0004096	-2.135e-06	-1.077e-08
	0.252	0.0004067	-2.136e-06	-1.094e-08
	0.251	0.0004037	-2.127e-06	-1.099e-08
	0.25	0.0004008	-2.123e-06	-1.115e-08
	0.249	0.0003979	-2.088e-06	-1.129e-08
	0.248	0.000395	-2.048e-06	-1.131e-08
	0.247	0.0003921	-2.044e-06	-1.143e-08
	0.246	0.0003892	-2.05e-06	-1.156e-08
	0.245	0.0003863	-2.075e-06	-1.161e-08
	0.244	0.0003835	-2.082e-06	-1.18e-08
	0.243	0.0003806	-2.073e-06	-1.184e-08
	0.242	0.0003778	-2.083e-06	-1.194e-08
	0.241	0.000375	-2.086e-06	-1.21e-08
	0.24	0.0003722	-2.104e-06	-1.212e-08
	0.239	0.0003694	-2.14e-06	-1.226e-08
	0.238	0.0003666	-2.135e-06	-1.233e-08
	0.237	0.0003638	-2.147e-06	-1.243e-08
	0.236	0.000361	-2.155e-06	-1.259e-08
	0.235	0.0003582	-2.154e-06	-1.262e-08
	0.234	0.0003555	-2.152e-06	-1.273e-08
	0.233	0.0003527	-2.156e-06	-1.288e-08
	0.232	0.0003499	-2.155e-06	-1.291e-08
	0.231	0.0003471	-2.162e-06	-1.309e-08
	0.23	0.0003443	-2.164e-06	-1.32e-08
	0.229	0.0003415	-2.156e-06	-1.325e-08
	0.228	0.0003388	-2.131e-06	-1.342e-08
	0.227	0.000336	-2.142e-06	-1.35e-08
	0.226	0.0003333	-2.156e-06	-1.357e-08
	0.225	0.0003306	-2.156e-06	-1.376e-08
	0.224	0.0003279	-2.17e-06	-1.385e-08
	0.223	0.0003252	-2.182e-06	-1.396e-08
	0.222	0.0003225	-2.171e-06	-1.406e-08
	0.221	0.0003199	-2.165e-06	-1.415e-08
	0.22	0.0003172	-2.165e-06	-1.433e-08
	0.219	0.0003145	-2.149e-06	-1.436e-08
	0.218	0.0003118	-2.145e-06	-1.451e-08
	0.217	0.0003091	-2.153e-06	-1.47e-08
	0.216	0.0003064	-2.149e-06	-1.472e-08
	0.215	0.0003038	-2.151e-06	-1.49e-08
	0.214	0.0003012	-2.152e-06	-1.499e-08
	0.213	0.0002986	-2.171e-06	-1.504e-08
	0.212	0.000296	-2.175e-06	-1.527e-08
	0.211	0.0002935	-2.178e-06	-1.532e-08
	0.21	0.0002909	-2.177e-06	-1.54e-08
	0.209	0.0002883	-2.176e-06	-1.56e-08
	0.208	0.0002857	-2.172e-06	-1.564e-08
	0.207	0.0002831	-2.175e-06	-1.578e-08
	0.206	0.0002806	-2.166e-06	-1.589e-08
	0.205	0.000278	-2.176e-06	-1.61e-08
	0.204	0.0002754	-2.175e-06	-1.62e-08
	0.203	0.0002728	-2.159e-06	-1.623e-08
	0.202	0.0002702	-2.162e-06	-1.637e-08
	0.201	0.0002677	-2.161e-06	-1.652e-08
	0.2	0.0002652	-2.154e-06	-1.661e-08
	0.199	0.0002627	-2.163e-06	-1.678e-08
	0.198	0.0002602	-2.162e-06	-1.69e-08
	0.197	0.0002578	-2.161e-06	-1.699e-08
	0.196	0.0002553	-2.165e-06	-1.719e-08
	0.195	0.0002529	-2.16e-06	-1.722e-08
	0.194	0.0002504	-2.168e-06	-1.735e-08
	0.193	0.000248	-2.163e-06	-1.751e-08
	0.192	0.0002455	-2.162e-06	-1.761e-08
	0.191	0.0002431	-2.164e-06	-1.776e-08
	0.19	0.0002407	-2.159e-06	-1.788e-08
	0.189	0.0002383	-2.159e-06	-1.796e-08
	0.188	0.0002359	-2.161e-06	-1.816e-08
	0.187	0.0002335	-2.154e-06	-1.821e-08
	0.186	0.0002311	-2.161e-06	-1.84e-08
	0.185	0.0002287	-2.162e-06	-1.857e-08
	0.184	0.0002264	-2.152e-06	-1.863e-08
	0.183	0.0002241	-2.157e-06	-1.88e-08
	0.182	0.0002217	-2.154e-06	-1.892e-08
	0.181	0.0002194	-2.152e-06	-1.903e-08
	0.18	0.0002171	-2.154e-06	-1.924e-08
	0.179	0.0002148	-2.149e-06	-1.933e-08
	0.178	0.0002126	-2.148e-06	-1.947e-08
	0.177	0.0002103	-2.146e-06	-1.964e-08
	0.176	0.000208	-2.142e-06	-1.973e-08
	0.175	0.0002058	-2.147e-06	-1.989e-08
	0.174	0.0002036	-2.136e-06	-2.005e-08
	0.173	0.0002013	-2.144e-06	-2.02e-08
	0.172	0.0001991	-2.14e-06	-2.038e-08
	0.171	0.0001969	-2.135e-06	-2.046e-08
	0.17	0.0001947	-2.132e-06	-2.062e-08
	0.169	0.0001925	-2.13e-06	-2.081e-08
	0.168	0.0001904	-2.125e-06	-2.087e-08
	0.167	0.0001882	-2.13e-06	-2.109e-08
	0.166	0.000186	-2.125e-06	-2.123e-08
	0.165	0.0001839	-2.12e-06	-2.134e-08
	0.164	0.0001817	-2.122e-06	-2.156e-08
	0.163	0.0001796	-2.112e-06	-2.163e-08
	0.162	0.0001775	-2.112e-06	-2.18e-08
	0.161	0.0001754	-2.11e-06	-2.2e-08
	0.16	0.0001733	-2.111e-06	-2.212e-08
	0.159	0.0001712	-2.106e-06	-2.228e-08
	0.158	0.0001691	-2.096e-06	-2.243e-08
	0.157	0.000167	-2.097e-06	-2.256e-08
	0.156	0.000165	-2.096e-06	-2.278e-08
	0.155	0.000163	-2.083e-06	-2.288e-08
	0.154	0.0001609	-2.092e-06	-2.308e-08
	0.153	0.0001589	-2.087e-06	-2.325e-08
	0.152	0.0001569	-2.081e-06	-2.335e-08
	0.151	0.0001549	-2.08e-06	-2.357e-08
	0.15	0.0001529	-2.073e-06	-2.372e-08
	0.149	0.0001509	-2.067e-06	-2.385e-08
	0.148	0.000149	-2.067e-06	-2.408e-08
	0.147	0.000147	-2.064e-06	-2.424e-08
	0.146	0.0001451	-2.06e-06	-2.44e-08
	0.145	0.0001432	-2.052e-06	-2.463e-08
	0.144	0.0001412	-2.047e-06	-2.473e-08
	0.143	0.0001394	-2.048e-06	-2.495e-08
	0.142	0.0001375	-2.036e-06	-2.512e-08
	0.141	0.0001356	-2.028e-06	-2.529e-08
	0.14	0.0001338	-2.026e-06	-2.551e-08
	0.139	0.0001319	-2.018e-06	-2.564e-08
	0.138	0.0001301	-2.018e-06	-2.583e-08
	0.137	0.0001282	-2.014e-06	-2.605e-08
	0.136	0.0001264	-2.007e-06	-2.616e-08
	0.135	0.0001246	-2.007e-06	-2.641e-08
	0.134	0.0001228	-2e-06	-2.659e-08
	0.133	0.000121	-1.994e-06	-2.673e-08
	0.132	0.0001193	-1.99e-06	-2.698e-08
	0.131	0.0001175	-1.983e-06	-2.713e-08
	0.13	0.0001157	-1.98e-06	-2.73e-08
	0.129	0.000114	-1.976e-06	-2.756e-08
	0.128	0.0001122	-1.972e-06	-2.77e-08
	0.127	0.0001105	-1.971e-06	-2.793e-08
	0.126	0.0001089	-1.958e-06	-2.814e-08
	0.125	0.0001072	-1.957e-06	-2.827e-08
	0.124	0.0001055	-1.956e-06	-2.854e-08
	0.123	0.0001038	-1.945e-06	-2.868e-08
	0.122	0.0001022	-1.945e-06	-2.894e-08
	0.121	0.0001005	-1.943e-06	-2.916e-08
	0.12	9.892e-05	-1.933e-06	-2.93e-08
	0.119	9.73e-05	-1.93e-06	-2.956e-08
	0.118	9.572e-05	-1.922e-06	-2.973e-08
	0.117	9.414e-05	-1.917e-06	-2.994e-08
	0.116	9.257e-05	-1.918e-06	-3.019e-08
	0.115	9.101e-05	-1.914e-06	-3.037e-08
	0.114	8.946e-05	-1.909e-06	-3.059e-08
	0.113	8.794e-05	-1.907e-06	-3.083e-08
	0.112	8.643e-05	-1.897e-06	-3.098e-08
	0.111	8.491e-05	-1.9e-06	-3.124e-08
	0.11	8.342e-05	-1.888e-06	-3.144e-08
	0.109	8.193e-05	-1.888e-06	-3.166e-08
	0.108	8.043e-05	-1.887e-06	-3.193e-08
	0.107	7.899e-05	-1.878e-06	-3.206e-08
	0.106	7.753e-05	-1.876e-06	-3.228e-08
	0.105	7.609e-05	-1.87e-06	-3.257e-08
	0.104	7.466e-05	-1.864e-06	-3.274e-08
	0.103	7.321e-05	-1.866e-06	-3.304e-08
	0.102	7.179e-05	-1.869e-06	-3.331e-08
	0.101	7.04e-05	-1.858e-06	-3.346e-08
	0.1	6.904e-05	-1.854e-06	-3.372e-08
	0.099	6.766e-05	-1.846e-06	-3.384e-08
	0.098	6.632e-05	-1.837e-06	-3.41e-08
	0.097	6.496e-05	-1.829e-06	-3.436e-08
	0.096	6.363e-05	-1.825e-06	-3.458e-08
	0.095	6.234e-05	-1.822e-06	-3.481e-08
	0.094	6.106e-05	-1.817e-06	-3.502e-08
	0.093	5.977e-05	-1.813e-06	-3.524e-08
	0.092	5.85e-05	-1.815e-06	-3.55e-08
	0.091	5.727e-05	-1.807e-06	-3.567e-08
	0.09	5.603e-05	-1.808e-06	-3.595e-08
	0.089	5.477e-05	-1.803e-06	-3.619e-08
	0.088	5.355e-05	-1.802e-06	-3.638e-08
	0.087	5.233e-05	-1.797e-06	-3.666e-08
	0.086	5.114e-05	-1.797e-06	-3.689e-08
	0.085	4.996e-05	-1.794e-06	-3.709e-08
	0.084	4.878e-05	-1.797e-06	-3.74e-08
	0.083	4.761e-05	-1.789e-06	-3.76e-08
	0.082	4.644e-05	-1.784e-06	-3.782e-08
	0.081	4.532e-05	-1.779e-06	-3.811e-08
	0.08	4.419e-05	-1.776e-06	-3.829e-08
	0.079	4.305e-05	-1.778e-06	-3.858e-08
	0.078	4.196e-05	-1.773e-06	-3.883e-08
	0.077	4.086e-05	-1.772e-06	-3.906e-08
	0.076	3.979e-05	-1.772e-06	-3.937e-08
	0.075	3.874e-05	-1.765e-06	-3.954e-08
	0.074	3.77e-05	-1.772e-06	-3.982e-08
	0.073	3.667e-05	-1.766e-06	-4.011e-08
	0.072	3.562e-05	-1.761e-06	-4.03e-08
	0.071	3.46e-05	-1.763e-06	-4.061e-08
	0.07	3.355e-05	-1.759e-06	-4.091e-08
	0.069	3.253e-05	-1.757e-06	-4.11e-08
	0.068	3.155e-05	-1.757e-06	-4.143e-08
	0.067	3.058e-05	-1.752e-06	-4.163e-08
	0.066	2.959e-05	-1.752e-06	-4.19e-08
	0.065	2.865e-05	-1.748e-06	-4.224e-08
	0.064	2.769e-05	-1.745e-06	-4.245e-08
	0.063	2.675e-05	-1.749e-06	-4.275e-08
	0.062	2.583e-05	-1.744e-06	-4.303e-08
	0.061	2.489e-05	-1.743e-06	-4.328e-08
	0.06	2.396e-05	-1.743e-06	-4.361e-08
	0.059	2.308e-05	-1.737e-06	-4.382e-08
	0.058	2.219e-05	-1.738e-06	-4.41e-08
	0.057	2.129e-05	-1.736e-06	-4.443e-08
	0.056	2.043e-05	-1.734e-06	-4.463e-08
	0.055	1.955e-05	-1.735e-06	-4.495e-08
	0.054	1.871e-05	-1.729e-06	-4.523e-08
	0.053	1.79e-05	-1.73e-06	-4.548e-08
	0.052	1.707e-05	-1.73e-06	-4.583e-08
	0.051	1.626e-05	-1.729e-06	-4.607e-08
	0.05	1.544e-05	-1.729e-06	-4.635e-08
	0.049	1.465e-05	-1.729e-06	-4.668e-08
	0.048	1.386e-05	-1.725e-06	-4.69e-08
	0.047	1.307e-05	-1.726e-06	-4.721e-08
	0.046	1.23e-05	-1.714e-06	-4.749e-08
	0.045	1.151e-05	-1.717e-06	-4.78e-08
	0.044	1.075e-05	-1.714e-06	-4.813e-08
	0.043	1.002e-05	-1.712e-06	-4.834e-08
	0.042	9.286e-06	-1.712e-06	-4.864e-08
	0.041	8.548e-06	-1.711e-06	-4.901e-08
	0.04	7.827e-06	-1.709e-06	-4.923e-08
	0.039	7.099e-06	-1.714e-06	-4.957e-08
	0.038	6.397e-06	-1.715e-06	-4.986e-08
	0.037	5.685e-06	-1.724e-06	-5.016e-08
	0.036	5.009e-06	-1.763e-06	-5.049e-08
	0.035	4.348e-06	-1.762e-06	-5.074e-08
	0.034	3.659e-06	-1.764e-06	-5.106e-08
	0.033	2.999e-06	-1.766e-06	-5.14e-08
	0.032	2.319e-06	-1.77e-06	-5.168e-08
	0.031	1.668e-06	-1.769e-06	-5.2e-08
	0.03	1.022e-06	-1.767e-06	-5.229e-08
	0.029	3.786e-07	-1.772e-06	-5.256e-08
	0.028	-2.504e-07	-1.772e-06	-5.294e-08
	0.027	-8.588e-07	-1.771e-06	-5.317e-08
	0.026	-1.481e-06	-1.778e-06	-5.352e-08
	0.025	-2.107e-06	-1.777e-06	-5.389e-08
	0.024	-2.73e-06	-1.775e-06	-5.415e-08
	0.023	-3.351e-06	-1.783e-06	-5.45e-08
	0.022	-3.929e-06	-1.779e-06	-5.484e-08
	0.021	-4.524e-06	-1.782e-06	-5.508e-08
	0.02	-5.08e-06	-1.788e-06	-5.552e-08
	0.019	-5.647e-06	-1.79e-06	-5.581e-08
	0.018	-6.214e-06	-1.789e-06	-5.612e-08
	0.017	-6.757e-06	-1.793e-06	-5.648e-08
	0.016	-7.294e-06	-1.794e-06	-5.678e-08
	0.015	-7.831e-06	-1.799e-06	-5.715e-08
	0.014	-8.368e-06	-1.798e-06	-5.75e-08
	0.013	-8.884e-06	-1.804e-06	-5.781e-08
	0.012	-9.437e-06	-1.809e-06	-5.823e-08
	0.011	-9.947e-06	-1.81e-06	-5.85e-08
	0.01	-1.048e-05	-1.821e-06	-5.886e-08
	0.009	-1.098e-05	-1.827e-06	-5.927e-08
	0.008	-1.146e-05	-1.831e-06	-5.955e-08
	0.007	-1.195e-05	-1.844e-06	-5.997e-08
	0.006	-1.247e-05	-1.859e-06	-6.034e-08
	0.005	-1.296e-05	-1.87e-06	-6.063e-08
	0.004	-1.344e-05	-1.883e-06	-6.104e-08
	0.003	-1.39e-05	-1.897e-06	-6.133e-08
	0.002	-1.438e-05	-1.914e-06	-6.167e-08
	0.001	-1.485e-05	-1.924e-06	-6.208e-08
	0	-1.541e-05	-1.962e-06	-6.271e-08
	-0.001	-1.59e-05	-1.958e-06	-6.284e-08
	-0.002	-1.632e-05	-1.959e-06	-6.318e-08
	-0.003	-1.677e-05	-1.958e-06	-6.351e-08
	-0.004	-1.72e-05	-1.952e-06	-6.392e-08
	-0.005	-1.764e-05	-1.937e-06	-6.421e-08
	-0.006	-1.81e-05	-1.932e-06	-6.464e-08
	-0.007	-1.853e-05	-1.925e-06	-6.502e-08
	-0.008	-1.892e-05	-1.917e-06	-6.533e-08
	-0.009	-1.934e-05	-1.918e-06	-6.572e-08
	-0.01	-1.974e-05	-1.921e-06	-6.608e-08
	-0.011	-2.017e-05	-1.924e-06	-6.64e-08
	-0.012	-2.055e-05	-1.929e-06	-6.683e-08
	-0.013	-2.096e-05	-1.933e-06	-6.718e-08
	-0.014	-2.135e-05	-1.938e-06	-6.757e-08
	-0.015	-2.171e-05	-1.938e-06	-6.795e-08
	-0.016	-2.208e-05	-1.938e-06	-6.83e-08
	-0.017	-2.246e-05	-1.938e-06	-6.868e-08
	-0.018	-2.283e-05	-1.932e-06	-6.907e-08
	-0.019	-2.322e-05	-1.939e-06	-6.945e-08
	-0.02	-2.36e-05	-1.944e-06	-6.988e-08
	-0.021	-2.394e-05	-1.945e-06	-7.02e-08
	-0.022	-2.432e-05	-1.953e-06	-7.061e-08
	-0.023	-2.468e-05	-1.953e-06	-7.105e-08
	-0.024	-2.505e-05	-1.956e-06	-7.136e-08
	-0.025	-2.541e-05	-1.964e-06	-7.184e-08
	-0.026	-2.574e-05	-1.967e-06	-7.222e-08
	-0.027	-2.607e-05	-1.967e-06	-7.258e-08
	-0.028	-2.641e-05	-1.973e-06	-7.306e-08
	-0.029	-2.674e-05	-1.974e-06	-7.341e-08
	-0.03	-2.707e-05	-1.978e-06	-7.379e-08
	-0.031	-2.739e-05	-1.977e-06	-7.425e-08
	-0.032	-2.772e-05	-1.98e-06	-7.464e-08
	-0.033	-2.805e-05	-1.986e-06	-7.507e-08
	-0.034	-2.837e-05	-1.982e-06	-7.544e-08
	-0.035	-2.87e-05	-1.985e-06	-7.585e-08
	-0.036	-2.9e-05	-1.99e-06	-7.631e-08
	-0.037	-2.929e-05	-1.988e-06	-7.666e-08
	-0.038	-2.957e-05	-1.998e-06	-7.71e-08
	-0.039	-2.987e-05	-2e-06	-7.755e-08
	-0.04	-3.019e-05	-2.001e-06	-7.793e-08
	-0.041	-3.053e-05	-2.009e-06	-7.839e-08
	-0.042	-3.084e-05	-2.01e-06	-7.878e-08
	-0.043	-3.115e-05	-2.012e-06	-7.919e-08
	-0.044	-3.147e-05	-2.017e-06	-7.969e-08
	-0.045	-3.179e-05	-2.023e-06	-8.008e-08
	-0.046	-3.209e-05	-2.025e-06	-8.047e-08
	-0.047	-3.24e-05	-2.03e-06	-8.098e-08
	-0.048	-3.271e-05	-2.034e-06	-8.135e-08
	-0.049	-3.302e-05	-2.043e-06	-8.184e-08
	-0.05	-3.328e-05	-2.043e-06	-8.228e-08
	-0.051	-3.36e-05	-2.055e-06	-8.274e-08
	-0.052	-3.39e-05	-2.064e-06	-8.323e-08
	-0.053	-3.417e-05	-2.064e-06	-8.361e-08
	-0.054	-3.444e-05	-2.076e-06	-8.41e-08
	-0.055	-3.47e-05	-2.084e-06	-8.458e-08
	-0.056	-3.498e-05	-2.088e-06	-8.501e-08
	-0.057	-3.526e-05	-2.104e-06	-8.549e-08
	-0.058	-3.553e-05	-2.112e-06	-8.597e-08
	-0.059	-3.579e-05	-2.121e-06	-8.639e-08
	-0.06	-3.605e-05	-2.133e-06	-8.69e-08
	-0.061	-3.631e-05	-2.14e-06	-8.731e-08
	-0.062	-3.659e-05	-2.153e-06	-8.78e-08
	-0.063	-3.682e-05	-2.169e-06	-8.831e-08
	-0.064	-3.708e-05	-2.185e-06	-8.874e-08
	-0.065	-3.734e-05	-2.202e-06	-8.927e-08
	-0.066	-3.758e-05	-2.213e-06	-8.971e-08
	-0.067	-3.782e-05	-2.232e-06	-9.017e-08
	-0.068	-3.807e-05	-2.25e-06	-9.07e-08
	-0.069	-3.831e-05	-2.263e-06	-9.113e-08
	-0.07	-3.857e-05	-2.284e-06	-9.164e-08
	-0.071	-3.881e-05	-2.307e-06	-9.214e-08
	-0.072	-3.906e-05	-2.321e-06	-9.258e-08
	-0.073	-3.93e-05	-2.346e-06	-9.309e-08
	-0.074	-3.952e-05	-2.364e-06	-9.352e-08
	-0.075	-3.975e-05	-2.387e-06	-9.398e-08
	-0.076	-3.998e-05	-2.412e-06	-9.456e-08
	-0.077	-4.021e-05	-2.434e-06	-9.501e-08
	-0.078	-4.043e-05	-2.461e-06	-9.549e-08
	-0.079	-4.066e-05	-2.485e-06	-9.604e-08
	-0.08	-4.089e-05	-2.507e-06	-9.649e-08
	-0.081	-4.112e-05	-2.538e-06	-9.701e-08
	-0.082	-4.134e-05	-2.562e-06	-9.75e-08
	-0.083	-4.157e-05	-2.591e-06	-9.801e-08
	-0.084	-4.181e-05	-2.623e-06	-9.853e-08
	-0.085	-4.203e-05	-2.648e-06	-9.899e-08
	-0.086	-4.226e-05	-2.68e-06	-9.949e-08
	-0.087	-4.248e-05	-2.712e-06	-1e-07
	-0.088	-4.269e-05	-2.743e-06	-1.005e-07
	-0.089	-4.292e-05	-2.78e-06	-1.01e-07
	-0.09	-4.313e-05	-2.812e-06	-1.015e-07
	-0.091	-4.335e-05	-2.851e-06	-1.02e-07
	-0.092	-4.355e-05	-2.891e-06	-1.025e-07
	-0.093	-4.376e-05	-2.926e-06	-1.03e-07
	-0.094	-4.398e-05	-2.964e-06	-1.035e-07
	-0.095	-4.416e-05	-3.004e-06	-1.041e-07
	-0.096	-4.437e-05	-3.046e-06	-1.046e-07
	-0.097	-4.457e-05	-3.091e-06	-1.051e-07
	-0.098	-4.478e-05	-3.131e-06	-1.056e-07
	-0.099	-4.499e-05	-3.176e-06	-1.062e-07
	-0.1	-4.518e-05	-3.224e-06	-1.068e-07
	-0.101	-4.537e-05	-3.266e-06	-1.072e-07
	-0.102	-4.559e-05	-3.321e-06	-1.079e-07
	-0.103	-4.579e-05	-3.373e-06	-1.084e-07
	-0.104	-4.6e-05	-3.421e-06	-1.089e-07
	-0.105	-4.618e-05	-3.475e-06	-1.095e-07
	-0.106	-4.638e-05	-3.526e-06	-1.1e-07
	-0.107	-4.656e-05	-3.582e-06	-1.106e-07
	-0.108	-4.675e-05	-3.64e-06	-1.112e-07
	-0.109	-4.693e-05	-3.698e-06	-1.118e-07
	-0.11	-4.712e-05	-3.757e-06	-1.123e-07
	-0.111	-4.73e-05	-3.817e-06	-1.129e-07
	-0.112	-4.747e-05	-3.879e-06	-1.134e-07
	-0.113	-4.765e-05	-3.945e-06	-1.14e-07
	-0.114	-4.782e-05	-4.007e-06	-1.146e-07
	-0.115	-4.801e-05	-4.077e-06	-1.152e-07
	-0.116	-4.82e-05	-4.147e-06	-1.158e-07
	-0.117	-4.836e-05	-4.212e-06	-1.164e-07
	-0.118	-4.856e-05	-4.286e-06	-1.17e-07
	-0.119	-4.872e-05	-4.358e-06	-1.176e-07
	-0.12	-4.891e-05	-4.43e-06	-1.181e-07
	-0.121	-4.909e-05	-4.51e-06	-1.188e-07
	-0.122	-4.927e-05	-4.588e-06	-1.194e-07
	-0.123	-4.945e-05	-4.667e-06	-1.199e-07
	-0.124	-4.962e-05	-4.75e-06	-1.205e-07
	-0.125	-4.979e-05	-4.831e-06	-1.211e-07
	-0.126	-4.996e-05	-4.917e-06	-1.217e-07
	-0.127	-5.013e-05	-5e-06	-1.224e-07
	-0.128	-5.03e-05	-5.09e-06	-1.23e-07
	-0.129	-5.05e-05	-5.184e-06	-1.236e-07
	-0.13	-5.066e-05	-5.272e-06	-1.242e-07
	-0.131	-5.083e-05	-5.366e-06	-1.248e-07
	-0.132	-5.099e-05	-5.464e-06	-1.255e-07
	-0.133	-5.116e-05	-5.559e-06	-1.261e-07
	-0.134	-5.133e-05	-5.662e-06	-1.268e-07
	-0.135	-5.15e-05	-5.764e-06	-1.274e-07
	-0.136	-5.167e-05	-5.864e-06	-1.28e-07
	-0.137	-5.185e-05	-5.969e-06	-1.286e-07
	-0.138	-5.202e-05	-6.073e-06	-1.293e-07
	-0.139	-5.219e-05	-6.183e-06	-1.299e-07
	-0.14	-5.237e-05	-6.296e-06	-1.306e-07
	-0.141	-5.253e-05	-6.407e-06	-1.312e-07
	-0.142	-5.268e-05	-6.524e-06	-1.319e-07
	-0.143	-5.285e-05	-6.639e-06	-1.326e-07
	-0.144	-5.302e-05	-6.757e-06	-1.332e-07
	-0.145	-5.321e-05	-6.882e-06	-1.339e-07
	-0.146	-5.335e-05	-7.002e-06	-1.345e-07
	-0.147	-5.351e-05	-7.128e-06	-1.352e-07
	-0.148	-5.368e-05	-7.256e-06	-1.359e-07
	-0.149	-5.382e-05	-7.382e-06	-1.365e-07
	-0.15	-5.399e-05	-7.513e-06	-1.372e-07
	-0.151	-5.417e-05	-7.592e-06	-1.379e-07
	-0.152	-5.434e-05	-7.728e-06	-1.385e-07
	-0.153	-5.45e-05	-7.862e-06	-1.392e-07
	-0.154	-5.467e-05	-7.989e-06	-1.399e-07
	-0.155	-5.483e-05	-8.128e-06	-1.405e-07
	-0.156	-5.5e-05	-8.227e-06	-1.413e-07
	-0.157	-5.516e-05	-8.374e-06	-1.419e-07
	-0.158	-5.532e-05	-8.518e-06	-1.426e-07
	-0.159	-5.548e-05	-8.673e-06	-1.434e-07
	-0.16	-5.564e-05	-8.821e-06	-1.44e-07
	-0.161	-5.58e-05	-8.975e-06	-1.447e-07
	-0.162	-5.593e-05	-9.134e-06	-1.454e-07
	-0.163	-5.609e-05	-9.245e-06	-1.461e-07
	-0.164	-5.626e-05	-9.405e-06	-1.469e-07
	-0.165	-5.642e-05	-9.564e-06	-1.475e-07
	-0.166	-5.658e-05	-9.729e-06	-1.483e-07
	-0.167	-5.674e-05	-9.899e-06	-1.49e-07
	-0.168	-5.691e-05	-1.007e-05	-1.497e-07
	-0.169	-5.707e-05	-1.023e-05	-1.504e-07
	-0.17	-5.723e-05	-1.036e-05	-1.512e-07
	-0.171	-5.739e-05	-1.054e-05	-1.518e-07
	-0.172	-5.757e-05	-1.072e-05	-1.526e-07
	-0.173	-5.774e-05	-1.09e-05	-1.533e-07
	-0.174	-5.79e-05	-1.107e-05	-1.54e-07
	-0.175	-5.806e-05	-1.126e-05	-1.548e-07
	-0.176	-5.822e-05	-1.143e-05	-1.555e-07
	-0.177	-5.84e-05	-1.158e-05	-1.562e-07
	-0.178	-5.854e-05	-1.178e-05	-1.569e-07
	-0.179	-5.87e-05	-1.196e-05	-1.577e-07
	-0.18	-5.888e-05	-1.215e-05	-1.585e-07
	-0.181	-5.903e-05	-1.234e-05	-1.592e-07
	-0.182	-5.921e-05	-1.253e-05	-1.599e-07
	-0.183	-5.938e-05	-1.272e-05	-1.607e-07
	-0.184	-5.954e-05	-1.291e-05	-1.614e-07
	-0.185	-5.971e-05	-1.308e-05	-1.622e-07
	-0.186	-5.988e-05	-1.326e-05	-1.63e-07
	-0.187	-6.006e-05	-1.345e-05	-1.637e-07
	-0.188	-6.022e-05	-1.364e-05	-1.645e-07
	-0.189	-6.037e-05	-1.384e-05	-1.653e-07
	-0.19	-6.054e-05	-1.405e-05	-1.66e-07
	-0.191	-6.07e-05	-1.426e-05	-1.668e-07
	-0.192	-6.087e-05	-1.446e-05	-1.676e-07
	-0.193	-6.104e-05	-1.467e-05	-1.684e-07
	-0.194	-6.118e-05	-1.487e-05	-1.691e-07
	-0.195	-6.136e-05	-1.507e-05	-1.699e-07
	-0.196	-6.152e-05	-1.527e-05	-1.707e-07
	-0.197	-6.168e-05	-1.547e-05	-1.715e-07
	-0.198	-6.186e-05	-1.567e-05	-1.723e-07
	-0.199	-6.204e-05	-1.588e-05	-1.732e-07
	-0.2	-6.221e-05	-1.608e-05	-1.739e-07
	-0.201	-6.238e-05	-1.629e-05	-1.747e-07
	-0.202	-6.254e-05	-1.649e-05	-1.755e-07
	-0.203	-6.271e-05	-1.67e-05	-1.763e-07
	-0.204	-6.287e-05	-1.691e-05	-1.772e-07
	-0.205	-6.307e-05	-1.712e-05	-1.781e-07
	-0.206	-6.324e-05	-1.733e-05	-1.788e-07
	-0.207	-6.341e-05	-1.754e-05	-1.797e-07
	-0.208	-6.358e-05	-1.775e-05	-1.805e-07
	-0.209	-6.376e-05	-1.796e-05	-1.813e-07
	-0.21	-6.393e-05	-1.817e-05	-1.822e-07
	-0.211	-6.412e-05	-1.838e-05	-1.831e-07
	-0.212	-6.43e-05	-1.859e-05	-1.839e-07
	-0.213	-6.447e-05	-1.879e-05	-1.847e-07
	-0.214	-6.465e-05	-1.901e-05	-1.856e-07
	-0.215	-6.483e-05	-1.921e-05	-1.865e-07
	-0.216	-6.501e-05	-1.942e-05	-1.873e-07
	-0.217	-6.52e-05	-1.963e-05	-1.882e-07
	-0.218	-6.538e-05	-1.984e-05	-1.891e-07
	-0.219	-6.555e-05	-2.005e-05	-1.899e-07
	-0.22	-6.573e-05	-2.026e-05	-1.909e-07
	-0.221	-6.592e-05	-2.047e-05	-1.917e-07
	-0.222	-6.608e-05	-2.068e-05	-1.926e-07
	-0.223	-6.624e-05	-2.089e-05	-1.936e-07
	-0.224	-6.643e-05	-2.11e-05	-1.945e-07
	-0.225	-6.662e-05	-2.131e-05	-1.953e-07
	-0.226	-6.679e-05	-2.151e-05	-1.962e-07
	-0.227	-6.699e-05	-2.172e-05	-1.971e-07
	-0.228	-6.719e-05	-2.192e-05	-1.981e-07
	-0.229	-6.735e-05	-2.213e-05	-1.99e-07
	-0.23	-6.755e-05	-2.233e-05	-2e-07
	-0.231	-6.773e-05	-2.254e-05	-2.009e-07
	-0.232	-6.791e-05	-2.275e-05	-2.018e-07
	-0.233	-6.811e-05	-2.295e-05	-2.029e-07
	-0.234	-6.829e-05	-2.315e-05	-2.039e-07
	-0.235	-6.846e-05	-2.335e-05	-2.048e-07
	-0.236	-6.864e-05	-2.355e-05	-2.058e-07
	-0.237	-6.883e-05	-2.376e-05	-2.067e-07
	-0.238	-6.902e-05	-2.396e-05	-2.077e-07
	-0.239	-6.921e-05	-2.415e-05	-2.087e-07
	-0.24	-6.94e-05	-2.435e-05	-2.096e-07
	-0.241	-6.958e-05	-2.455e-05	-2.106e-07
	-0.242	-6.976e-05	-2.474e-05	-2.115e-07
	-0.243	-6.996e-05	-2.493e-05	-2.125e-07
	-0.244	-7.016e-05	-2.513e-05	-2.135e-07
	-0.245	-7.036e-05	-2.531e-05	-2.143e-07
	-0.246	-7.057e-05	-2.551e-05	-2.153e-07
	-0.247	-7.077e-05	-2.569e-05	-2.164e-07
	-0.248	-7.096e-05	-2.588e-05	-2.173e-07
	-0.249	-7.115e-05	-2.607e-05	-2.183e-07
	-0.25	-7.135e-05	-2.626e-05	-2.193e-07
	-0.251	-7.153e-05	-2.645e-05	-2.202e-07
	-0.252	-7.174e-05	-2.662e-05	-2.213e-07
	-0.253	-7.193e-05	-2.68e-05	-2.222e-07
	-0.254	-7.213e-05	-2.698e-05	-2.232e-07
	-0.255	-7.232e-05	-2.716e-05	-2.242e-07
	-0.256	-7.254e-05	-2.733e-05	-2.252e-07
	-0.257	-7.275e-05	-2.751e-05	-2.262e-07
	-0.258	-7.294e-05	-2.768e-05	-2.272e-07
	-0.259	-7.316e-05	-2.785e-05	-2.281e-07
	-0.26	-7.336e-05	-2.802e-05	-2.292e-07
	-0.261	-7.357e-05	-2.818e-05	-2.302e-07
	-0.262	-7.378e-05	-2.836e-05	-2.313e-07
	-0.263	-7.399e-05	-2.853e-05	-2.324e-07
	-0.264	-7.419e-05	-2.87e-05	-2.333e-07
	-0.265	-7.439e-05	-2.887e-05	-2.344e-07
	-0.266	-7.458e-05	-2.902e-05	-2.355e-07
	-0.267	-7.479e-05	-2.917e-05	-2.365e-07
	-0.268	-7.5e-05	-2.933e-05	-2.376e-07
	-0.269	-7.52e-05	-2.947e-05	-2.387e-07
	-0.27	-7.542e-05	-2.962e-05	-2.398e-07
	-0.271	-7.563e-05	-2.977e-05	-2.409e-07
	-0.272	-7.584e-05	-2.992e-05	-2.421e-07
	-0.273	-7.606e-05	-3.007e-05	-2.432e-07
	-0.274	-7.626e-05	-3.021e-05	-2.443e-07
	-0.275	-7.647e-05	-3.035e-05	-2.455e-07
	-0.276	-7.668e-05	-3.05e-05	-2.466e-07
	-0.277	-7.689e-05	-3.063e-05	-2.477e-07
	-0.278	-7.712e-05	-3.077e-05	-2.489e-07
	-0.279	-7.731e-05	-3.09e-05	-2.501e-07
	-0.28	-7.752e-05	-3.104e-05	-2.512e-07
	-0.281	-7.774e-05	-3.118e-05	-2.524e-07
	-0.282	-7.796e-05	-3.13e-05	-2.535e-07
	-0.283	-7.818e-05	-3.143e-05	-2.547e-07
	-0.284	-7.839e-05	-3.155e-05	-2.559e-07
	-0.285	-7.858e-05	-3.167e-05	-2.571e-07
	-0.286	-7.882e-05	-3.179e-05	-2.582e-07
	-0.287	-7.905e-05	-3.191e-05	-2.594e-07
	-0.288	-7.926e-05	-3.202e-05	-2.606e-07
	-0.289	-7.947e-05	-3.214e-05	-2.618e-07
	-0.29	-7.967e-05	-3.224e-05	-2.63e-07
	-0.291	-7.987e-05	-3.235e-05	-2.641e-07
	-0.292	-8.008e-05	-3.246e-05	-2.654e-07
	-0.293	-8.03e-05	-3.256e-05	-2.666e-07
	-0.294	-8.051e-05	-3.267e-05	-2.679e-07
	-0.295	-8.074e-05	-3.276e-05	-2.691e-07
	-0.296	-8.095e-05	-3.287e-05	-2.703e-07
	-0.297	-8.118e-05	-3.297e-05	-2.716e-07
	-0.298	-8.139e-05	-3.306e-05	-2.728e-07
	-0.299	-8.161e-05	-3.315e-05	-2.741e-07
	-0.3	-8.182e-05	-3.324e-05	-2.754e-07
	-0.301	-8.204e-05	-3.333e-05	-2.765e-07
	-0.302	-8.228e-05	-3.342e-05	-2.778e-07
	-0.303	-8.248e-05	-3.351e-05	-2.791e-07
	-0.304	-8.27e-05	-3.359e-05	-2.803e-07
	-0.305	-8.294e-05	-3.367e-05	-2.817e-07
	-0.306	-8.315e-05	-3.376e-05	-2.829e-07
	-0.307	-8.34e-05	-3.385e-05	-2.843e-07
	-0.308	-8.363e-05	-3.393e-05	-2.856e-07
	-0.309	-8.383e-05	-3.399e-05	-2.868e-07
	-0.31	-8.404e-05	-3.405e-05	-2.882e-07
	-0.311	-8.427e-05	-3.412e-05	-2.895e-07
	-0.312	-8.449e-05	-3.418e-05	-2.907e-07
	-0.313	-8.471e-05	-3.425e-05	-2.921e-07
	-0.314	-8.493e-05	-3.432e-05	-2.935e-07
	-0.315	-8.513e-05	-3.439e-05	-2.948e-07
	-0.316	-8.535e-05	-3.445e-05	-2.962e-07
	-0.317	-8.555e-05	-3.451e-05	-2.974e-07
	-0.318	-8.578e-05	-3.457e-05	-2.987e-07
	-0.319	-8.6e-05	-3.463e-05	-3.001e-07
	-0.32	-8.621e-05	-3.469e-05	-3.014e-07
	-0.321	-8.643e-05	-3.475e-05	-3.028e-07
	-0.322	-8.664e-05	-3.48e-05	-3.042e-07
	-0.323	-8.687e-05	-3.485e-05	-3.055e-07
	-0.324	-8.708e-05	-3.49e-05	-3.069e-07
	-0.325	-8.727e-05	-3.495e-05	-3.082e-07
	-0.326	-8.748e-05	-3.5e-05	-3.096e-07
	-0.327	-8.77e-05	-3.506e-05	-3.11e-07
	-0.328	-8.792e-05	-3.51e-05	-3.123e-07
	-0.329	-8.815e-05	-3.515e-05	-3.138e-07
	-0.33	-8.836e-05	-3.519e-05	-3.151e-07
	-0.331	-8.856e-05	-3.523e-05	-3.165e-07
	-0.332	-8.878e-05	-3.527e-05	-3.18e-07
	-0.333	-8.901e-05	-3.531e-05	-3.194e-07
	-0.334	-8.925e-05	-3.535e-05	-3.208e-07
	-0.335	-8.945e-05	-3.539e-05	-3.223e-07
	-0.336	-8.965e-05	-3.543e-05	-3.237e-07
	-0.337	-8.986e-05	-3.546e-05	-3.251e-07
	-0.338	-9.006e-05	-3.549e-05	-3.266e-07
	-0.339	-9.028e-05	-3.553e-05	-3.282e-07
	-0.34	-9.05e-05	-3.556e-05	-3.297e-07
	-0.341	-9.07e-05	-3.559e-05	-3.311e-07
	-0.342	-9.092e-05	-3.562e-05	-3.326e-07
	-0.343	-9.113e-05	-3.565e-05	-3.341e-07
	-0.344	-9.133e-05	-3.568e-05	-3.356e-07
	-0.345	-9.157e-05	-3.571e-05	-3.371e-07
	-0.346	-9.178e-05	-3.573e-05	-3.386e-07
	-0.347	-9.199e-05	-3.576e-05	-3.4e-07
	-0.348	-9.222e-05	-3.579e-05	-3.416e-07
	-0.349	-9.241e-05	-3.581e-05	-3.431e-07
	-0.35	-9.26e-05	-3.584e-05	-3.447e-07
	-0.351	-9.28e-05	-3.586e-05	-3.463e-07
	-0.352	-9.302e-05	-3.588e-05	-3.479e-07
	-0.353	-9.323e-05	-3.591e-05	-3.495e-07
	-0.354	-9.342e-05	-3.593e-05	-3.511e-07
	-0.355	-9.364e-05	-3.595e-05	-3.527e-07
	-0.356	-9.385e-05	-3.597e-05	-3.544e-07
	-0.357	-9.404e-05	-3.599e-05	-3.56e-07
	-0.358	-9.426e-05	-3.601e-05	-3.577e-07
	-0.359	-9.447e-05	-3.603e-05	-3.595e-07
	-0.36	-9.469e-05	-3.604e-05	-3.61e-07
	-0.361	-9.489e-05	-3.607e-05	-3.627e-07
	-0.362	-9.511e-05	-3.608e-05	-3.644e-07
	-0.363	-9.531e-05	-3.61e-05	-3.66e-07
	-0.364	-9.551e-05	-3.612e-05	-3.677e-07
	-0.365	-9.571e-05	-3.614e-05	-3.693e-07
	-0.366	-9.591e-05	-3.616e-05	-3.71e-07
	-0.367	-9.612e-05	-3.617e-05	-3.727e-07
	-0.368	-9.632e-05	-3.619e-05	-3.743e-07
	-0.369	-9.654e-05	-3.621e-05	-3.76e-07
	-0.37	-9.675e-05	-3.622e-05	-3.777e-07
	-0.371	-9.697e-05	-3.624e-05	-3.793e-07
	-0.372	-9.717e-05	-3.625e-05	-3.811e-07
	-0.373	-9.737e-05	-3.627e-05	-3.827e-07
	-0.374	-9.757e-05	-3.629e-05	-3.844e-07
	-0.375	-9.779e-05	-3.63e-05	-3.862e-07
	-0.376	-9.8e-05	-3.632e-05	-3.879e-07
	-0.377	-9.819e-05	-3.634e-05	-3.897e-07
	-0.378	-9.839e-05	-3.635e-05	-3.914e-07
	-0.379	-9.859e-05	-3.637e-05	-3.931e-07
	-0.38	-9.88e-05	-3.639e-05	-3.949e-07
	-0.381	-9.901e-05	-3.64e-05	-3.967e-07
	-0.382	-9.924e-05	-3.642e-05	-3.985e-07
	-0.383	-9.943e-05	-3.643e-05	-4.004e-07
	-0.384	-9.963e-05	-3.645e-05	-4.022e-07
	-0.385	-9.984e-05	-3.647e-05	-4.04e-07
	-0.386	-0.0001	-3.648e-05	-4.058e-07
	-0.387	-0.0001002	-3.65e-05	-4.076e-07
	-0.388	-0.0001005	-3.652e-05	-4.095e-07
	-0.389	-0.0001006	-3.653e-05	-4.113e-07
	-0.39	-0.0001008	-3.655e-05	-4.133e-07
	-0.391	-0.000101	-3.657e-05	-4.152e-07
	-0.392	-0.0001012	-3.659e-05	-4.17e-07
	-0.393	-0.0001014	-3.661e-05	-4.189e-07
	-0.394	-0.0001016	-3.662e-05	-4.209e-07
	-0.395	-0.0001018	-3.664e-05	-4.228e-07
	-0.396	-0.000102	-3.666e-05	-4.248e-07
	-0.397	-0.0001022	-3.668e-05	-4.267e-07
	-0.398	-0.0001025	-3.67e-05	-4.287e-07
	-0.399	-0.0001027	-3.672e-05	-4.308e-07
	-0.4	-0.0001017	-3.634e-05	-4.223e-07
	-0.399	-9.781e-05	-3.539e-05	-4.133e-07
	-0.398	-9.403e-05	-3.48e-05	-4.1e-07
	-0.397	-9.054e-05	-3.432e-05	-4.073e-07
	-0.396	-8.725e-05	-3.391e-05	-4.048e-07
	-0.395	-8.415e-05	-3.354e-05	-4.024e-07
	-0.394	-8.118e-05	-3.319e-05	-4e-07
	-0.393	-7.843e-05	-3.286e-05	-3.976e-07
	-0.392	-7.583e-05	-3.255e-05	-3.954e-07
	-0.391	-7.332e-05	-3.226e-05	-3.932e-07
	-0.39	-7.089e-05	-3.197e-05	-3.909e-07
	-0.389	-6.862e-05	-3.17e-05	-3.888e-07
	-0.388	-6.644e-05	-3.143e-05	-3.865e-07
	-0.387	-6.434e-05	-3.118e-05	-3.844e-07
	-0.386	-6.232e-05	-3.093e-05	-3.823e-07
	-0.385	-6.04e-05	-3.068e-05	-3.801e-07
	-0.384	-5.848e-05	-3.045e-05	-3.78e-07
	-0.383	-5.664e-05	-3.021e-05	-3.759e-07
	-0.382	-5.495e-05	-2.999e-05	-3.738e-07
	-0.381	-5.323e-05	-2.976e-05	-3.718e-07
	-0.38	-5.155e-05	-2.954e-05	-3.698e-07
	-0.379	-4.996e-05	-2.933e-05	-3.678e-07
	-0.378	-4.839e-05	-2.912e-05	-3.658e-07
	-0.377	-4.688e-05	-2.891e-05	-3.638e-07
	-0.376	-4.542e-05	-2.87e-05	-3.619e-07
	-0.375	-4.398e-05	-2.85e-05	-3.6e-07
	-0.374	-4.259e-05	-2.83e-05	-3.58e-07
	-0.373	-4.118e-05	-2.811e-05	-3.561e-07
	-0.372	-3.985e-05	-2.791e-05	-3.541e-07
	-0.371	-3.855e-05	-2.772e-05	-3.522e-07
	-0.37	-3.728e-05	-2.753e-05	-3.504e-07
	-0.369	-3.607e-05	-2.735e-05	-3.484e-07
	-0.368	-3.489e-05	-2.716e-05	-3.467e-07
	-0.367	-3.371e-05	-2.698e-05	-3.448e-07
	-0.366	-3.255e-05	-2.68e-05	-3.429e-07
	-0.365	-3.143e-05	-2.662e-05	-3.411e-07
	-0.364	-3.032e-05	-2.644e-05	-3.393e-07
	-0.363	-2.926e-05	-2.628e-05	-3.376e-07
	-0.362	-2.822e-05	-2.61e-05	-3.359e-07
	-0.361	-2.719e-05	-2.593e-05	-3.34e-07
	-0.36	-2.618e-05	-2.576e-05	-3.324e-07
	-0.359	-2.519e-05	-2.559e-05	-3.306e-07
	-0.358	-2.418e-05	-2.542e-05	-3.288e-07
	-0.357	-2.326e-05	-2.526e-05	-3.272e-07
	-0.356	-2.233e-05	-2.509e-05	-3.255e-07
	-0.355	-2.145e-05	-2.494e-05	-3.238e-07
	-0.354	-2.057e-05	-2.477e-05	-3.221e-07
	-0.353	-1.967e-05	-2.461e-05	-3.204e-07
	-0.352	-1.88e-05	-2.445e-05	-3.188e-07
	-0.351	-1.798e-05	-2.429e-05	-3.171e-07
	-0.35	-1.713e-05	-2.414e-05	-3.155e-07
	-0.349	-1.632e-05	-2.398e-05	-3.139e-07
	-0.348	-1.552e-05	-2.383e-05	-3.123e-07
	-0.347	-1.473e-05	-2.368e-05	-3.107e-07
	-0.346	-1.392e-05	-2.352e-05	-3.092e-07
	-0.345	-1.315e-05	-2.337e-05	-3.075e-07
	-0.344	-1.24e-05	-2.322e-05	-3.061e-07
	-0.343	-1.164e-05	-2.307e-05	-3.045e-07
	-0.342	-1.092e-05	-2.292e-05	-3.029e-07
	-0.341	-1.021e-05	-2.277e-05	-3.014e-07
	-0.34	-9.488e-06	-2.263e-05	-2.998e-07
	-0.339	-8.765e-06	-2.248e-05	-2.985e-07
	-0.338	-8.076e-06	-2.233e-05	-2.972e-07
	-0.337	-7.405e-06	-2.219e-05	-2.957e-07
	-0.336	-6.758e-06	-2.204e-05	-2.943e-07
	-0.335	-6.09e-06	-2.19e-05	-2.929e-07
	-0.334	-5.458e-06	-2.175e-05	-2.915e-07
	-0.333	-4.805e-06	-2.161e-05	-2.901e-07
	-0.332	-4.186e-06	-2.147e-05	-2.887e-07
	-0.331	-3.549e-06	-2.133e-05	-2.873e-07
	-0.33	-2.912e-06	-2.119e-05	-2.859e-07
	-0.329	-2.266e-06	-2.105e-05	-2.845e-07
	-0.328	-1.663e-06	-2.091e-05	-2.831e-07
	-0.327	-1.065e-06	-2.077e-05	-2.817e-07
	-0.326	-4.63e-07	-2.063e-05	-2.802e-07
	-0.325	1.217e-07	-2.049e-05	-2.789e-07
	-0.324	6.847e-07	-2.035e-05	-2.774e-07
	-0.323	1.256e-06	-2.022e-05	-2.761e-07
	-0.322	1.83e-06	-2.008e-05	-2.748e-07
	-0.321	2.385e-06	-1.994e-05	-2.734e-07
	-0.32	2.905e-06	-1.981e-05	-2.721e-07
	-0.319	3.476e-06	-1.967e-05	-2.707e-07
	-0.318	4.018e-06	-1.954e-05	-2.693e-07
	-0.317	4.544e-06	-1.94e-05	-2.68e-07
	-0.316	5.074e-06	-1.926e-05	-2.666e-07
	-0.315	5.558e-06	-1.913e-05	-2.653e-07
	-0.314	6.099e-06	-1.899e-05	-2.64e-07
	-0.313	6.613e-06	-1.886e-05	-2.626e-07
	-0.312	7.121e-06	-1.873e-05	-2.614e-07
	-0.311	7.621e-06	-1.859e-05	-2.601e-07
	-0.31	8.109e-06	-1.846e-05	-2.588e-07
	-0.309	8.602e-06	-1.833e-05	-2.575e-07
	-0.308	9.091e-06	-1.819e-05	-2.562e-07
	-0.307	9.599e-06	-1.806e-05	-2.549e-07
	-0.306	1.006e-05	-1.793e-05	-2.537e-07
	-0.305	1.056e-05	-1.78e-05	-2.535e-07
	-0.304	1.101e-05	-1.767e-05	-2.524e-07
	-0.303	1.149e-05	-1.754e-05	-2.512e-07
	-0.302	1.192e-05	-1.74e-05	-2.502e-07
	-0.301	1.24e-05	-1.727e-05	-2.49e-07
	-0.3	1.286e-05	-1.714e-05	-2.478e-07
