# Supplementary material for: A biodegradable and flexible neural interface for transdermal optoelectronic modulation and regeneration of peripheral nerves
Source: Nat Commun. 2024 Jun 3;15:4721. doi: 10.1038/s41467-024-49166-4 (PMC11148186; doi:10.1038/s41467-024-49166-4)
Supplement: Supplementary file 6 — Source Data [file 41467_2024_49166_MOESM6_ESM.zip › Source data/Figure 3/Fig. 3b/Electrochemical impedance (EIS).xlsx]

## Sheet: Sheet1
	Frequency (Hz)	Impedance (Ω)			phase angle (°)
		Si/Au	Si/ Mo	Si	Si/Au	Si/ Mo	Si
	99950	121.5	200.9	266.7	-15.8	-12	-12.2
	82520	127.2	208.7	277.6	-15.7	-11.9	-12.2
	68120	131.8	211.8	279.5	-16	-11.3	-12.2
	56250	137.2	219	288.8	-15.3	-11.4	-12.5
	46440	142.1	224	294.3	-14.7	-11.1	-12.8
	38330	146.7	229.7	301.7	-14.2	-11	-13.6
	31640	151.2	235.2	309.4	-13.2	-10.9	-14.1
	26120	155.5	241.1	319.6	-12	-11	-14.4
	21530	159.3	247.5	329.5	-11	-11.1	-14.7
	17770	162.7	253.9	338.3	-10.1	-11.1	-15.1
	14700	166.1	260.8	348.2	-9.4	-10.6	-15.6
	12110	169.1	267.9	359.7	-8.7	-9.8	-16.1
	10010	170	274.6	369.2	-8.4	-8.9	-16.5
	8252	170.5	279.9	376.9	-8.2	-7.9	-17.1
	6812	171.6	284.9	384.2	-8	-7.2	-18.1
	5625	173.2	289.9	393.3	-8.1	-6.6	-19.9
	4643	176.2	294.8	405.5	-8.1	-6.1	-22.2
	3833	179.3	299	419.5	-8.5	-5.4	-24.9
	3164	180.6	302.3	436.1	-9.1	-4.8	-28
	2612	181.3	305	458.8	-9.7	-4.3	-31.5
	2153	182.1	307	488.2	-10.8	-3.8	-35.3
	1777	184.1	309.1	525.4	-12.2	-3.4	-39.4
	1470	187.3	310.8	572.3	-13.7	-3	-43.3
	1211	190.5	311.7	630.4	-15.3	-2.5	-47.1
	1001	193.9	312.5	703.6	-17.3	-2.1	-51.1
	825.2	198.2	313	793.8	-19.7	-1.8	-54.9
	683.6	204.3	313.7	905.8	-22.5	-1.5	-58.5
	561.5	212.3	314.2	1044	-25.7	-1.4	-61.7
	463.9	223	314.4	1212	-29.3	-1.3	-64.7
	380.9	236.7	314.7	1411	-33.2	-1.2	-67.2
	317.4	254.4	315.4	1653	-37.2	-1.1	-69.5
	258.8	277	315.9	1951	-41.3	-1.1	-71.7
	214.8	305.7	316	2312	-45.2	-1.1	-73.5
	175.8	340.9	316.2	2738	-48.8	-1.1	-75
	146.5	381.8	316.5	3235	-52.1	-1.3	-76.2
	122.1	433.8	317.2	3853	-55.1	-1.3	-77.3
	97.66	496.7	318.3	4598	-57.5	-1.1	-78
	82.54	569.9	318.8	5464	-59.6	-1.1	-78.5
	68.13	657.1	319.1	6503	-61.8	-1.3	-78.7
	56.23	759.7	320	7780	-63.8	-1.6	-78.7
	46.42	882.2	321.1	9318	-65.4	-2	-78.8
	38.31	1028	322.2	11110	-67	-2.6	-79.2
	31.62	1198	323.3	13200	-68.2	-3.1	-79.2
	26.1	1399	324.6	15640	-69.2	-3.7	-79.1
	21.54	1634	326.5	18540	-70.1	-4.3	-78.7
	17.78	1911	328.9	22060	-70.8	-5	-78.1
	14.68	2239	332.5	26210	-71.4	-5.7	-77.8
	12.12	2631	334.8	29380	-72.8	-6.7	-76.9
	10	3091	337.9	33800	-73.6	-7.8	-76.1
	8.254	3615	344.1	41220	-73.3	-8.4	-76.1
	6.813	4240	350.8	49840	-73.1	-9.2	-77.6
	5.623	4974	357.8	59200	-73	-10.2	-78.1
	4.642	5833	366	66770	-72.9	-11.4	-77.9
	3.831	6814	375.7	77350	-73.1	-12.7	-77.4
	3.162	7940	387.3	94920	-73.9	-14.2	-78.4
	2.61	9305	400.1	116000	-74.4	-15.7	-79.9
	2.154	10940	419.8	137200	-74.9	-17.4	-79.2
	1.778	12980	446.2	159100	-75.7	-19.4	-78.3
	1.468	15350	474.8	181000	-75.9	-21.7	-79.1
	1.212	18000	504.8	209800	-75.9	-23.7	-79.3
	1	21070	538.1	247300	-75.9	-25.6	-78.7
