# Supplementary material for: A biodegradable and flexible neural interface for transdermal optoelectronic modulation and regeneration of peripheral nerves
Source: Nat Commun. 2024 Jun 3;15:4721. doi: 10.1038/s41467-024-49166-4 (PMC11148186; doi:10.1038/s41467-024-49166-4)
Supplement: Supplementary file 6 — Source Data [file 41467_2024_49166_MOESM6_ESM.zip › Source data/Figure 3/Fig. 3c/XPS analysis of the Mo modification layer after CV.xlsx]

## Sheet: Sheet1
	Binding Energy (E)		3d5(Mo)	3d3(Mo)	3d5(MoO3)	3d3((MoO3)80(SiO)20)	3d5(Mo4O11	3d3(Mo(OH)x/Mo)	Background	Envelope
	240.05	3622.59	3614.05	3615.01	3615.22	3616.68	3613.38	3613.91	3613.37	3621.37
	240	3617.34	3602.89	3603.88	3604.05	3605.67	3602.21	3602.79	3602.21	3610.46
	239.95	3553.82	3602.88	3603.9	3604.04	3605.82	3602.19	3602.83	3602.19	3610.71
	239.9	3664.9	3602.86	3603.91	3604	3605.96	3602.15	3602.85	3602.15	3610.97
	239.85	3619.37	3602.53	3603.62	3603.67	3605.81	3601.82	3602.58	3601.82	3610.95
	239.8	3535.2	3602.16	3603.28	3603.29	3605.63	3601.44	3602.27	3601.43	3610.89
	239.75	3609.93	3601.68	3602.84	3602.81	3605.37	3600.95	3601.86	3600.95	3610.76
	239.7	3732.1	3601.11	3602.31	3602.24	3605.03	3600.38	3601.37	3600.38	3610.57
	239.65	3641.8	3600.28	3601.52	3601.41	3604.45	3599.54	3600.62	3599.53	3610.14
	239.6	3669.23	3599.49	3600.77	3600.61	3603.92	3598.74	3599.92	3598.74	3609.77
	239.55	3655.35	3598.65	3599.97	3599.76	3603.36	3597.89	3599.17	3597.88	3609.39
	239.5	3680.86	3597.59	3598.95	3598.69	3602.6	3596.81	3598.21	3596.81	3608.82
	239.45	3637.27	3596.33	3597.73	3597.43	3601.67	3595.54	3597.07	3595.54	3608.08
	239.4	3639.23	3595.19	3596.64	3596.28	3600.88	3594.39	3596.05	3594.39	3607.5
	239.35	3635.96	3594.05	3595.55	3595.14	3600.12	3593.24	3595.04	3593.23	3606.96
	239.3	3699.33	3593.01	3594.55	3594.09	3599.49	3592.19	3594.15	3592.18	3606.57
	239.25	3661.59	3592.19	3593.78	3593.27	3599.11	3591.36	3593.49	3591.35	3606.44
	239.2	3632.96	3591.51	3593.15	3592.58	3598.9	3590.66	3592.98	3590.65	3606.5
	239.15	3611.83	3590.8	3592.5	3591.87	3598.7	3589.95	3592.46	3589.94	3606.59
	239.1	3534.83	3590.27	3592.02	3591.33	3598.71	3589.4	3592.13	3589.39	3606.91
	239.05	3609.03	3589.85	3591.65	3590.91	3598.88	3588.97	3591.93	3588.95	3607.41
	239	3642.18	3589.6	3591.45	3590.65	3599.26	3588.7	3591.91	3588.69	3608.14
	238.95	3548.82	3589.39	3591.31	3590.44	3599.74	3588.49	3591.97	3588.47	3608.98
	238.9	3576.78	3589.16	3591.13	3590.21	3600.24	3588.24	3592.01	3588.22	3609.88
	238.85	3611.6	3588.96	3591	3590	3600.83	3588.03	3592.11	3588.01	3610.89
	238.8	3636.85	3588.75	3590.85	3589.79	3601.46	3587.8	3592.22	3587.78	3611.97
	238.75	3645.36	3588.44	3590.6	3589.48	3602.06	3587.47	3592.26	3587.45	3613.05
	238.7	3593.6	3588.43	3590.66	3589.47	3603.03	3587.45	3592.62	3587.42	3614.53
	238.65	3538.59	3588.33	3590.63	3589.37	3603.99	3587.34	3592.94	3587.31	3616.04
	238.6	3657.38	3588.13	3590.49	3589.17	3604.91	3587.12	3593.17	3587.09	3617.55
	238.55	3491.43	3587.89	3590.33	3588.93	3605.89	3586.87	3593.4	3586.83	3619.15
	238.5	3589.81	3587.83	3590.34	3588.87	3607.14	3586.79	3593.85	3586.75	3621.07
	238.45	3630.81	3587.75	3590.34	3588.79	3608.47	3586.7	3594.31	3586.65	3623.1
	238.4	3626.1	3587.65	3590.32	3588.7	3609.89	3586.58	3594.8	3586.53	3625.27
	238.35	3508.4	3587.54	3590.28	3588.59	3611.4	3586.45	3595.31	3586.4	3627.59
	238.3	3744.92	3587.43	3590.26	3588.49	3613.04	3586.33	3595.88	3586.27	3630.09
	238.25	3673.02	3587.31	3590.22	3588.38	3614.8	3586.19	3596.48	3586.12	3632.76
	238.2	3625.07	3587.21	3590.2	3588.28	3616.72	3586.07	3597.15	3585.99	3635.66
	238.15	3627.46	3587.09	3590.17	3588.18	3618.78	3585.94	3597.87	3585.85	3638.76
	238.1	3544.82	3586.97	3590.14	3588.07	3621	3585.8	3598.65	3585.71	3642.09
	238.05	3519.61	3586.82	3590.09	3587.93	3623.36	3585.63	3599.46	3585.53	3645.64
	238	3679.12	3586.69	3590.05	3587.82	3625.94	3585.48	3600.36	3585.37	3649.48
	237.95	3655.76	3586.56	3590.03	3587.72	3628.73	3585.35	3601.34	3585.22	3653.62
	237.9	3657.43	3586.43	3590	3587.6	3631.73	3585.2	3602.39	3585.06	3658.05
	237.85	3636.05	3586.31	3589.98	3587.51	3634.99	3585.06	3603.53	3584.91	3662.84
	237.8	3630.15	3586.19	3589.97	3587.42	3638.51	3584.93	3604.77	3584.76	3667.98
	237.75	3701.4	3586.02	3589.92	3587.29	3642.27	3584.75	3606.06	3584.57	3673.48
	237.7	3539.64	3585.85	3589.85	3587.15	3646.32	3584.56	3607.43	3584.36	3679.38
	237.65	3557.96	3585.68	3589.8	3587.02	3650.72	3584.38	3608.92	3584.16	3685.75
	237.6	3728.6	3585.5	3589.74	3586.88	3655.48	3584.19	3610.52	3583.94	3692.6
	237.55	3740.48	3585.3	3589.67	3586.73	3660.62	3583.98	3612.22	3583.7	3699.98
	237.5	3616.07	3585.09	3589.58	3586.57	3666.2	3583.76	3614.04	3583.46	3707.94
	237.45	3727.82	3584.86	3589.49	3586.41	3672.26	3583.53	3615.98	3583.2	3716.55
	237.4	3719.96	3584.57	3589.33	3586.18	3678.81	3583.23	3618.01	3582.87	3725.8
	237.35	3672.39	3584.23	3589.13	3585.92	3685.93	3582.89	3620.15	3582.49	3735.8
	237.3	3780.34	3583.87	3588.92	3585.64	3693.73	3582.53	3622.44	3582.09	3746.68
	237.25	3861.43	3583.48	3588.67	3585.33	3702.29	3582.14	3624.87	3581.66	3758.5
	237.2	3776.81	3583.02	3588.37	3584.97	3711.67	3581.69	3627.43	3581.16	3771.37
	237.15	3818.47	3582.52	3588.03	3584.58	3722.05	3581.2	3630.16	3580.62	3785.45
	237.1	3926.4	3581.99	3587.66	3584.17	3733.56	3580.68	3633.07	3580.04	3800.92
	237.05	3909.22	3581.44	3587.27	3583.74	3746.38	3580.14	3636.18	3579.44	3817.96
	237	3914.05	3580.86	3586.86	3583.3	3760.74	3579.58	3639.52	3578.81	3836.8
	236.95	3890.31	3580.25	3586.43	3582.84	3776.86	3579	3643.1	3578.16	3857.7
	236.9	3794.41	3579.6	3585.96	3582.35	3794.98	3578.37	3646.92	3577.45	3880.92
	236.85	3883.53	3578.89	3585.43	3581.82	3815.42	3577.7	3650.98	3576.69	3906.78
	236.8	3987.53	3578.16	3584.9	3581.29	3838.56	3577.01	3655.34	3575.91	3935.71
	236.75	4011.71	3577.38	3584.32	3580.72	3864.78	3576.28	3660	3575.08	3968.09
	236.7	4085.17	3576.55	3583.69	3580.12	3894.51	3575.5	3664.96	3574.19	4004.39
	236.65	4004	3575.62	3582.97	3579.44	3928.19	3574.64	3670.23	3573.2	4045.08
	236.6	4141.09	3574.58	3582.14	3578.66	3966.35	3573.67	3675.79	3572.1	4090.7
	236.55	4184.11	3573.44	3581.23	3577.82	4009.55	3572.61	3681.7	3570.9	4141.86
	236.5	4346.62	3572.17	3580.19	3576.87	4058.36	3571.43	3687.97	3569.57	4199.16
	236.45	4350.31	3570.82	3579.07	3575.86	4113.39	3570.18	3694.66	3568.15	4263.24
	236.4	4339.75	3569.4	3577.9	3574.81	4175.25	3568.87	3701.83	3566.66	4334.75
	236.35	4576.57	3567.83	3576.59	3573.65	4244.38	3567.44	3709.44	3565.03	4414.18
	236.3	4440.71	3566.14	3575.15	3572.4	4321.24	3565.88	3717.54	3563.27	4502.03
	236.25	4386.29	3564.29	3573.57	3571.01	4406.13	3564.19	3726.15	3561.34	4598.64
	236.2	4695.41	3562.28	3571.84	3569.52	4499.2	3562.36	3735.33	3559.26	4704.23
	236.15	4748.28	3560.11	3569.95	3567.9	4600.37	3560.37	3745.1	3557.01	4818.76
	236.1	4955.43	3557.74	3567.88	3566.14	4709.22	3558.22	3755.5	3554.57	4941.88
	236.05	5048.32	3555.18	3565.62	3564.22	4825.04	3555.88	3766.58	3551.92	5072.93
	236	5148.16	3552.37	3563.13	3562.1	4946.63	3553.33	3778.35	3549.02	5210.8
	235.95	5254.04	3549.3	3560.39	3559.8	5072.42	3550.54	3790.87	3545.87	5353.96
	235.9	5531.11	3545.99	3557.41	3557.29	5200.35	3547.53	3804.22	3542.47	5500.44
	235.85	5592.12	3542.4	3554.16	3554.58	5327.86	3544.27	3818.44	3538.79	5647.78
	235.8	5580.55	3538.55	3550.68	3551.69	5452.07	3540.79	3833.63	3534.85	5793.17
	235.75	5893.75	3534.42	3546.92	3548.58	5569.74	3537.05	3849.85	3530.62	5933.46
	235.7	6048.21	3530.01	3542.89	3545.27	5677.56	3533.07	3867.18	3526.11	6065.44
	235.65	6147.19	3525.3	3538.58	3541.76	5772.36	3528.83	3885.71	3521.3	6186.04
	235.6	6394.93	3520.4	3534.09	3538.14	5851.5	3524.43	3905.61	3516.29	6292.72
	235.55	6470.32	3515.31	3529.43	3534.44	5913.01	3519.89	3927.01	3511.1	6383.62
	235.5	6631.34	3509.99	3524.54	3530.61	5955.94	3515.17	3949.94	3505.66	6457.87
	235.45	6466.61	3504.49	3519.5	3526.73	5980.73	3510.31	3974.55	3500.05	6516.06
	235.4	6425.2	3498.9	3514.38	3522.87	5989.36	3505.42	4001.01	3494.34	6560.23
	235.35	6684.92	3493.27	3509.24	3519.12	5983.69	3500.55	4029.47	3488.59	6592.37
	235.3	6713.27	3487.63	3504.11	3515.5	5950	3495.73	4060.01	3482.83	6598.82
	235.25	6444.25	3482.02	3499.02	3512.06	5885.25	3491	4092.73	3477.09	6576.63
	235.2	6301.55	3476.46	3494	3508.84	5792.23	3486.39	4127.68	3471.4	6528.62
	235.15	6395.92	3470.97	3489.08	3505.87	5674.86	3481.92	4164.89	3465.77	6458.73
	235.1	6320.64	3465.57	3484.26	3503.2	5537.85	3477.63	4204.33	3460.24	6371.66
	235.05	6367.48	3460.33	3479.63	3500.88	5386.39	3473.58	4245.97	3454.85	6272.53
	235	6087.89	3455.25	3475.18	3498.96	5225.63	3469.78	4289.69	3449.62	6166.37
	234.95	5944.21	3450.29	3470.87	3497.39	5060.42	3466.2	4335.21	3444.51	6057.82
	234.9	5933.41	3445.44	3466.71	3496.21	4895.12	3462.84	4382.22	3439.51	5950.97
	234.85	5899.49	3440.76	3462.73	3495.47	4733.49	3459.75	4430.36	3434.67	5849.22
	234.8	5852.09	3436.26	3458.96	3495.22	4578.53	3456.96	4479.15	3430	5755.06
	234.75	5720.13	3431.97	3455.44	3495.52	4432.49	3454.5	4528	3425.55	5670.19
	234.7	5594.9	3427.83	3452.09	3496.32	4296.88	3452.34	4576.1	3421.24	5595.38
	234.65	5444.2	3423.81	3448.9	3497.64	4172.58	3450.43	4622.58	3417.04	5530.75
	234.6	5319.62	3419.91	3445.86	3499.49	4060	3448.8	4666.5	3412.95	5475.8
	234.55	5367.18	3416.11	3442.96	3501.92	3959.13	3447.43	4706.85	3408.97	5429.57
	234.5	5361.13	3412.4	3440.18	3504.93	3869.61	3446.33	4742.59	3405.06	5390.72
	234.45	5350.51	3408.78	3437.52	3508.58	3790.84	3445.49	4772.72	3401.24	5357.76
	234.4	5380.48	3405.23	3435	3512.94	3722.11	3444.94	4796.35	3397.49	5329.11
	234.35	5441.31	3401.74	3432.55	3518.01	3662.52	3444.64	4812.74	3393.78	5303.29
	234.3	5313.67	3398.22	3430.14	3523.82	3611.13	3444.55	4821.12	3390.05	5278.73
	234.25	5174.55	3394.72	3427.79	3530.49	3567.07	3444.71	4820.34	3386.32	5253.5
	234.2	5245.35	3391.26	3425.53	3538.14	3529.5	3445.17	4811.62	3382.63	5228.05
	234.15	5379.18	3387.83	3423.35	3546.89	3497.59	3445.93	4794.57	3378.97	5201.33
	234.1	5312.36	3384.47	3421.3	3556.93	3470.6	3447.06	4769.66	3375.36	5173.19
	234.05	5162.34	3381.19	3419.39	3568.43	3447.83	3448.57	4737.53	3371.83	5143.77
	234	5203.7	3377.96	3417.58	3581.55	3428.63	3450.46	4698.97	3368.34	5113.45
	233.95	5042.05	3374.76	3415.88	3596.52	3412.43	3452.75	4654.93	3364.88	5082.87
	233.9	5071.63	3371.65	3414.33	3613.65	3398.77	3455.49	4606.45	3361.49	5052.88
	233.85	5102.84	3368.67	3412.99	3633.33	3387.29	3458.77	4554.62	3358.23	5024.5
	233.8	4981.59	3365.81	3411.83	3655.88	3377.59	3462.59	4500.41	3355.08	4998.71
	233.75	4876.05	3362.98	3410.8	3681.66	3369.3	3466.91	4444.65	3351.96	4976.52
	233.7	4726.87	3360.18	3409.88	3711.14	3362.13	3471.75	4388.16	3348.85	4958.99
	233.65	4780.75	3357.43	3409.09	3744.88	3355.89	3477.15	4331.67	3345.78	4947.22
	233.6	4992.91	3354.69	3408.42	3783.47	3350.37	3483.14	4275.77	3342.72	4942.26
	233.55	5085.78	3351.98	3407.87	3827.57	3345.43	3489.74	4220.94	3339.67	4945.17
	233.5	4865.55	3349.26	3407.43	3877.92	3340.92	3496.98	4167.54	3336.61	4956.98
	233.45	4967.96	3346.52	3407.05	3935.25	3336.71	3504.87	4115.83	3333.51	4978.69
	233.4	5038.71	3343.66	3406.7	4000.34	3332.65	3513.38	4065.95	3330.29	5011.24
	233.35	5007.05	3340.7	3406.35	4074.03	3328.69	3522.57	4018.02	3326.95	5055.61
	233.3	5062.28	3337.67	3406.07	4157.21	3324.8	3532.53	3972.18	3323.53	5112.79
	233.25	5249.92	3334.58	3405.87	4250.67	3320.96	3543.32	3928.45	3320.04	5183.63
	233.2	5335.02	3331.37	3405.68	4355.08	3317.08	3554.94	3886.76	3316.42	5268.82
	233.15	5316.06	3327.99	3405.47	4470.94	3313.09	3567.42	3847.04	3312.61	5368.9
	233.1	5421.34	3324.4	3405.23	4598.6	3308.93	3580.81	3809.2	3308.59	5484.2
	233.05	5475.38	3320.57	3404.89	4738.04	3304.55	3595.11	3773.1	3304.31	5614.73
	233	5817.33	3316.48	3404.48	4888.96	3299.92	3610.42	3738.67	3299.75	5760.16
	232.95	6011.51	3312.15	3404	5050.58	3295.06	3626.83	3705.83	3294.94	5919.74
	232.9	6245.44	3307.55	3403.44	5221.54	3289.93	3644.43	3674.47	3289.85	6092.11
	232.85	6333.56	3302.64	3402.77	5399.84	3284.49	3663.25	3644.43	3284.43	6275.27
	232.8	6425.53	3297.37	3401.95	5582.8	3278.68	3683.37	3615.59	3278.64	6466.56
	232.75	6642.41	3291.71	3400.94	5767.06	3272.46	3704.85	3587.8	3272.43	6662.65
	232.7	6827.04	3285.69	3399.79	5948.71	3265.88	3727.87	3561.03	3265.86	6859.68
	232.65	7171.1	3279.37	3398.56	6123.34	3258.97	3752.58	3535.23	3258.96	7053.26
	232.6	7403.6	3272.75	3397.26	6286.21	3251.75	3779.13	3510.32	3251.74	7238.73
	232.55	7540.72	3265.86	3395.93	6432.62	3244.24	3807.69	3486.27	3244.24	7411.43
	232.5	7519.74	3258.65	3394.52	6558.18	3236.4	3838.33	3462.95	3236.39	7567.06
	232.45	7685.38	3251.15	3393.05	6659.45	3228.24	3871.22	3440.3	3228.24	7702.23
	232.4	7656.86	3243.4	3391.58	6734.34	3219.81	3906.53	3418.32	3219.81	7814.92
	232.35	7971.66	3235.48	3390.17	6782.5	3211.19	3944.47	3397.01	3211.19	7904.86
	232.3	8093.84	3227.47	3388.89	6805.67	3202.46	3985.24	3376.4	3202.46	7973.83
	232.25	8039.34	3219.4	3387.78	6807.65	3193.64	4028.97	3356.46	3193.64	8025.69
	232.2	8028.91	3211.26	3386.81	6781.35	3184.74	4075.73	3337.14	3184.74	8053.35
	232.15	7883.02	3203.08	3386	6709.08	3175.76	4125.57	3318.42	3175.76	8039.11
	232.1	7867.02	3194.88	3385.32	6593.54	3166.73	4178.53	3300.26	3166.73	7985.61
	232.05	7884.58	3186.76	3384.89	6439.72	3157.76	4234.65	3282.74	3157.76	7897.71
	232	7929.68	3178.82	3384.74	6253.99	3148.94	4293.9	3265.91	3148.94	7781.59
	231.95	7848.96	3171.08	3384.86	6043.55	3140.29	4356.08	3249.75	3140.29	7644.16
	231.9	7593.15	3163.59	3385.25	5815.94	3131.85	4420.91	3234.28	3131.85	7492.57
	231.85	7325.07	3156.3	3385.83	5578.43	3123.59	4487.92	3219.43	3123.59	7333.57
	231.8	7160.11	3149.25	3386.56	5337.79	3115.53	4556.55	3205.2	3115.53	7173.24
	231.75	6938.14	3142.51	3387.45	5099.94	3107.73	4626.12	3191.62	3107.73	7016.69
	231.7	6969.14	3136.05	3388.39	4869.7	3100.19	4695.72	3178.65	3100.19	6867.75
	231.65	6829.79	3129.9	3389.35	4650.89	3092.92	4764.3	3166.3	3092.92	6729.06
	231.6	6534.51	3124.07	3390.24	4446.21	3085.92	4830.65	3154.54	3085.92	6602.02
	231.55	6691.79	3118.55	3390.97	4257.44	3079.19	4893.39	3143.34	3079.19	6486.93
	231.5	6453.2	3113.32	3391.45	4085.52	3072.71	4951.08	3132.68	3072.71	6383.2
	231.45	6221.51	3108.33	3391.53	3930.65	3066.42	5002.17	3122.46	3066.42	6289.45
	231.4	6022.99	3103.58	3391.13	3792.57	3060.32	5045.2	3112.68	3060.32	6203.89
	231.35	5881.06	3099.05	3390.2	3670.58	3054.39	5078.89	3103.31	3054.39	6124.47
	231.3	5981.31	3094.7	3388.63	3563.67	3048.59	5102.18	3094.28	3048.59	6049.11
	231.25	6037.94	3090.58	3386.45	3470.74	3042.96	5114.07	3085.63	3042.96	5975.64
	231.2	5935.77	3086.66	3383.62	3390.49	3037.47	5112.85	3077.3	3037.47	5901.06
	231.15	5859.31	3082.9	3380.15	3321.59	3032.08	5100.18	3069.26	3032.08	5825.77
	231.1	5850.01	3079.32	3376.12	3262.77	3026.8	5075.54	3061.5	3026.8	5748.03
	231.05	5717.41	3075.91	3371.62	3212.79	3021.63	5039.52	3054	3021.63	5667.32
	231	5699.3	3072.69	3366.82	3170.5	3016.58	4993.08	3046.76	3016.58	5583.55
	230.95	5453.66	3069.71	3361.96	3134.9	3011.69	4937.45	3039.83	3011.69	5497.1
	230.9	5317.37	3066.96	3356.66	3104.99	3006.95	4873.98	3033.19	3006.95	5407.97
	230.85	5383.19	3064.48	3350.57	3079.95	3002.41	4804.18	3026.85	3002.41	5316.41
	230.8	5199.68	3062.28	3343.71	3059.03	2998.05	4729.53	3020.83	2998.05	5223.18
	230.75	5170.35	3060.38	3336.15	3041.56	2993.9	4651.48	3015.11	2993.9	5129.08
	230.7	4905.83	3058.78	3327.94	3027	2989.96	4571.36	3009.7	2989.96	5034.94
	230.65	4906.15	3057.44	3319.08	3014.79	2986.17	4490.32	3004.55	2986.17	4941.48
	230.6	4710.47	3056.35	3309.65	3004.52	2982.54	4409.38	2999.64	2982.54	4849.38
	230.55	4653.59	3055.54	3299.75	2995.86	2979.08	4329.44	2994.98	2979.08	4759.26
	230.5	4668.81	3054.98	3289.41	2988.47	2975.73	4251.15	2990.52	2975.73	4671.59
	230.45	4575.04	3054.7	3278.75	2982.17	2972.56	4175.12	2986.3	2972.56	4586.81
	230.4	4521.66	3054.67	3267.83	2976.71	2969.5	4101.72	2982.27	2969.5	4505.19
	230.35	4599.4	3054.89	3256.7	2971.94	2966.56	4031.25	2978.42	2966.56	4426.95
	230.3	4354.58	3055.35	3245.44	2967.7	2963.71	3963.87	2974.72	2963.71	4352.22
	230.25	4302.52	3056.07	3234.13	2963.92	2960.98	3899.74	2971.2	2960.98	4281.13
	230.2	4314.89	3057.07	3222.85	2960.52	2958.37	3838.89	2967.85	2958.37	4213.7
	230.15	4260.19	3058.37	3211.67	2957.46	2955.89	3781.32	2964.68	2955.89	4149.93
	230.1	4062.18	3059.98	3200.63	2954.67	2953.54	3726.99	2961.68	2953.54	4089.8
	230.05	4067.85	3061.87	3189.77	2952.11	2951.29	3675.79	2958.84	2951.29	4033.22
	230	3940.6	3064.04	3179.1	2949.71	2949.12	3627.59	2956.12	2949.12	3980.06
	229.95	3894.81	3066.49	3168.65	2947.45	2947.04	3582.27	2953.51	2947.04	3930.22
	229.9	4037.04	3069.27	3158.49	2945.36	2945.07	3539.74	2951.06	2945.07	3883.65
	229.85	3991	3072.44	3148.69	2943.46	2943.26	3499.9	2948.8	2943.26	3840.26
	229.8	3890.14	3075.9	3139.15	2941.65	2941.51	3462.52	2946.63	2941.51	3799.83
	229.75	3727.15	3079.69	3129.92	2939.93	2939.83	3427.48	2944.57	2939.83	3762.27
	229.7	3503.48	3083.79	3120.99	2938.28	2938.22	3394.63	2942.59	2938.22	3727.42
	229.65	3738.89	3088.22	3112.36	2936.71	2936.66	3363.85	2940.71	2936.66	3695.19
	229.6	3697.83	3093.01	3104.05	2935.21	2935.18	3335.01	2938.92	2935.18	3665.47
	229.55	3655.8	3098.17	3096.05	2933.8	2933.77	3308.01	2937.22	2933.77	3638.15
	229.5	3576.18	3103.72	3088.39	2932.47	2932.45	3282.74	2935.63	2932.45	3613.14
	229.45	3666.97	3109.66	3081.05	2931.21	2931.2	3259.08	2934.13	2931.2	3590.33
	229.4	3637.2	3115.93	3073.96	2929.96	2929.96	3236.87	2932.66	2929.96	3569.55
	229.35	3473.99	3122.61	3067.16	2928.78	2928.78	3216.07	2931.26	2928.78	3550.78
	229.3	3358.14	3129.72	3060.67	2927.68	2927.68	3196.6	2929.96	2927.68	3533.94
	229.25	3485.78	3137.23	3054.45	2926.62	2926.62	3178.35	2928.72	2926.62	3518.91
	229.2	3401.16	3145.12	3048.46	2925.57	2925.57	3161.21	2927.51	2925.57	3505.59
	229.15	3318.34	3153.39	3042.7	2924.55	2924.55	3145.12	2926.33	2924.55	3493.91
	229.1	3440.92	3162.06	3037.15	2923.53	2923.53	3130	2925.17	2923.53	3483.79
	229.05	3499.92	3171.11	3031.8	2922.52	2922.52	3115.77	2924.02	2922.52	3475.14
	229	3575.6	3180.53	3026.63	2921.51	2921.51	3102.39	2922.89	2921.51	3467.91
	228.95	3552.14	3190.3	3021.63	2920.49	2920.49	3089.77	2921.76	2920.49	3462
	228.9	3482.13	3200.41	3016.78	2919.44	2919.44	3077.87	2920.61	2919.44	3457.33
	228.85	3318.12	3210.85	3012.09	2918.4	2918.4	3066.64	2919.46	2918.4	3453.86
	228.8	3550.39	3221.62	3007.57	2917.36	2917.36	3056.07	2918.34	2917.36	3451.52
	228.75	3499.09	3232.69	3003.2	2916.33	2916.33	3046.1	2917.22	2916.33	3450.23
	228.7	3322.91	3244.01	2998.98	2915.31	2915.31	3036.71	2916.13	2915.31	3449.91
	228.65	3376.21	3255.53	2994.9	2914.28	2914.28	3027.83	2915.03	2914.28	3450.45
	228.6	3459.55	3267.2	2990.94	2913.25	2913.25	3019.45	2913.94	2913.25	3451.77
	228.55	3527.17	3278.92	2987.07	2912.19	2912.19	3011.49	2912.81	2912.19	3453.74
	228.5	3568.35	3290.68	2983.35	2911.15	2911.15	3003.99	2911.72	2911.15	3456.29
	228.45	3490.19	3302.37	2979.74	2910.11	2910.11	2996.9	2910.64	2910.11	3459.3
	228.4	3472.3	3313.83	2976.17	2909.01	2909.01	2990.12	2909.49	2909.01	3462.57
	228.35	3418.2	3325	2972.68	2907.89	2907.89	2983.68	2908.33	2907.89	3466.01
	228.3	3468.41	3335.8	2969.31	2906.79	2906.79	2977.59	2907.18	2906.79	3469.53
	228.25	3634.13	3346.12	2966.05	2905.7	2905.7	2971.83	2906.06	2905.7	3472.97
	228.2	3477.58	3355.85	2962.88	2904.62	2904.62	2966.37	2904.95	2904.62	3476.2
	228.15	3349.63	3364.84	2959.81	2903.55	2903.55	2961.2	2903.85	2903.55	3479.06
	228.1	3467.2	3372.98	2956.82	2902.48	2902.48	2956.29	2902.75	2902.48	3481.41
	228.05	3487.69	3380.16	2953.89	2901.39	2901.39	2951.6	2901.64	2901.39	3483.12
	228	3452.05	3386.28	2951.01	2900.28	2900.28	2947.13	2900.51	2900.28	3484.08
	227.95	3470.97	3391.34	2948.24	2899.22	2899.22	2942.91	2899.42	2899.22	3484.26
	227.9	3473.04	3395.26	2945.53	2898.14	2898.14	2938.87	2898.33	2898.14	3483.57
	227.85	3550.72	3398.02	2942.86	2897.04	2897.04	2935.01	2897.21	2897.04	3481.97
	227.8	3445.63	3399.68	2940.24	2895.93	2895.93	2931.31	2896.08	2895.93	3479.53
	227.75	3521.89	3400.38	2937.69	2894.83	2894.83	2927.79	2894.97	2894.83	3476.34
	227.7	3442.15	3400.26	2935.19	2893.73	2893.73	2924.43	2893.86	2893.73	3472.53
	227.65	3507.12	3399.51	2932.72	2892.62	2892.62	2921.19	2892.73	2892.62	3468.31
	227.6	3412.17	3398.43	2930.31	2891.5	2891.5	2918.1	2891.6	2891.5	3463.95
	227.55	3459.72	3396.51	2927.97	2890.4	2890.4	2915.15	2890.5	2890.4	3458.92
	227.5	3555.84	3393.18	2925.67	2889.3	2889.3	2912.32	2889.39	2889.3	3452.64
	227.45	3446.72	3388.51	2923.45	2888.24	2888.24	2909.64	2888.32	2888.24	3445.19
	227.4	3457.72	3382.53	2921.3	2887.21	2887.21	2907.1	2887.28	2887.21	3436.58
	227.35	3445.99	3375.33	2919.21	2886.19	2886.19	2904.67	2886.26	2886.19	3426.89
	227.3	3307.26	3366.99	2917.17	2885.19	2885.19	2902.35	2885.24	2885.19	3416.19
	227.25	3326.33	3357.62	2915.18	2884.2	2884.2	2900.13	2884.25	2884.2	3404.58
	227.2	3410.01	3347.36	2913.28	2883.26	2883.26	2898.05	2883.31	2883.26	3392.21
	227.15	3352.8	3336.31	2911.43	2882.34	2882.34	2896.06	2882.38	2882.34	3379.16
	227.1	3390.4	3324.6	2909.64	2881.45	2881.45	2894.17	2881.49	2881.45	3365.55
	227.05	3278.24	3312.35	2907.93	2880.6	2880.6	2892.39	2880.63	2880.6	3351.5
	227	3358.71	3299.65	2906.23	2879.74	2879.74	2890.66	2879.77	2879.74	3337.09
	226.95	3304.28	3286.59	2904.54	2878.86	2878.86	2888.98	2878.89	2878.86	3322.42
	226.9	3258.64	3273.32	2902.9	2878	2878	2887.37	2878.02	2878	3307.61
	226.85	3358.89	3259.94	2901.32	2877.18	2877.18	2885.85	2877.2	2877.18	3292.79
	226.8	3373.87	3246.54	2899.79	2876.37	2876.37	2884.39	2876.39	2876.37	3278.01
	226.75	3336.13	3233.17	2898.28	2875.56	2875.56	2882.98	2875.58	2875.56	3263.33
	226.7	3168.87	3219.9	2896.8	2874.76	2874.76	2881.62	2874.78	2874.76	3248.82
	226.65	3298.3	3206.82	2895.37	2873.99	2873.99	2880.32	2874	2873.99	3234.55
	226.6	3265.26	3193.96	2893.96	2873.22	2873.22	2879.07	2873.23	2873.22	3220.56
	226.55	3338.84	3181.4	2892.64	2872.51	2872.51	2877.92	2872.53	2872.51	3206.94
	226.5	3166.79	3169.18	2891.4	2871.87	2871.87	2876.85	2871.88	2871.87	3193.7
	226.45	3207.32	3157.31	2890.22	2871.26	2871.26	2875.86	2871.27	2871.26	3180.87
	226.4	3074.43	3145.78	2889.06	2870.67	2870.67	2874.91	2870.68	2870.67	3168.42
	226.35	3085.95	3134.65	2887.99	2870.13	2870.13	2874.04	2870.14	2870.13	3156.42
	226.3	3119.61	3123.91	2886.97	2869.64	2869.64	2873.24	2869.65	2869.64	3144.85
	226.25	3115.59	3113.57	2886	2869.18	2869.18	2872.49	2869.18	2869.18	3133.71
	226.2	3001.55	3103.55	2885.03	2868.69	2868.69	2871.74	2868.7	2868.69	3122.94
	226.15	3073.91	3093.94	2884.11	2868.25	2868.25	2871.06	2868.26	2868.25	3112.61
	226.1	3183.54	3084.69	2883.21	2867.81	2867.81	2870.39	2867.82	2867.81	3102.67
	226.05	3265.51	3075.78	2882.33	2867.37	2867.37	2869.74	2867.37	2867.37	3093.11
	226	3003.31	3067.23	2881.47	2866.95	2866.95	2869.13	2866.95	2866.95	3083.93
	225.95	3051.94	3059.06	2880.68	2866.57	2866.57	2868.57	2866.58	2866.57	3075.16
	225.9	3107.27	3051.19	2879.87	2866.17	2866.17	2868.01	2866.17	2866.17	3066.72
	225.85	3009.82	3043.64	2879.09	2865.78	2865.78	2867.47	2865.79	2865.78	3058.63
	225.8	2892.36	3036.45	2878.37	2865.45	2865.45	2866.99	2865.45	2865.45	3050.91
	225.75	3125.03	3029.58	2877.7	2865.15	2865.15	2866.56	2865.15	2865.15	3043.55
	225.7	3007.57	3022.98	2877.03	2864.83	2864.83	2866.13	2864.83	2864.83	3036.47
	225.65	2933.07	3016.67	2876.38	2864.54	2864.54	2865.72	2864.54	2864.54	3029.7
	225.6	3081.6	3010.64	2875.77	2864.26	2864.26	2865.34	2864.26	2864.26	3023.23
	225.55	3079.25	3004.85	2875.16	2863.98	2863.98	2864.97	2863.98	2863.98	3017.02
	225.5	2950.77	2999.25	2874.51	2863.65	2863.65	2864.55	2863.65	2863.65	3011.01
	225.45	3023.45	2993.88	2873.88	2863.33	2863.33	2864.16	2863.33	2863.33	3005.26
	225.4	3024.83	2988.76	2873.29	2863.04	2863.04	2863.79	2863.04	2863.04	2999.77
	225.35	3125.97	2983.84	2872.7	2862.74	2862.74	2863.43	2862.74	2862.74	2994.49
	225.3	3060.96	2979.14	2872.14	2862.46	2862.46	2863.09	2862.46	2862.46	2989.45
	225.25	2877.74	2974.63	2871.6	2862.2	2862.2	2862.77	2862.2	2862.2	2984.61
	225.2	2973.76	2970.3	2871.07	2861.93	2861.93	2862.45	2861.93	2861.93	2979.97
	225.15	2967.57	2966.16	2870.55	2861.67	2861.67	2862.15	2861.67	2861.67	2975.52
	225.1	3021.17	2962.18	2870.05	2861.42	2861.42	2861.85	2861.42	2861.42	2971.25
	225.05	2969.78	2958.37	2869.56	2861.18	2861.18	2861.57	2861.18	2861.18	2967.15
	225	2954.86	2954.73	2869.1	2860.95	2860.95	2861.31	2860.95	2860.95	2963.24
	224.95	3009.73	2951.22	2868.65	2860.73	2860.73	2861.05	2860.73	2860.73	2959.47
	224.9	3064.27	2947.87	2868.22	2860.52	2860.52	2860.82	2860.52	2860.52	2955.86
	224.85	2973.57	2944.65	2867.81	2860.33	2860.33	2860.59	2860.33	2860.33	2952.4
	224.8	2888.59	2941.59	2867.43	2860.16	2860.16	2860.41	2860.16	2860.16	2949.11
	224.75	2881.04	2938.68	2867.1	2860.03	2860.03	2860.26	2860.03	2860.03	2945.97
	224.7	2917.26	2935.87	2866.76	2859.89	2859.89	2860.09	2859.89	2859.89	2942.94
	224.65	2847.93	2933.15	2866.41	2859.74	2859.74	2859.92	2859.74	2859.74	2940.01
	224.6	2828.83	2930.54	2866.08	2859.59	2859.59	2859.76	2859.59	2859.59	2937.19
	224.55	3006.57	2928.02	2865.74	2859.43	2859.43	2859.58	2859.43	2859.43	2934.47
	224.5	3066.23	2925.57	2865.39	2859.26	2859.26	2859.4	2859.26	2859.26	2931.83
	224.45	3023.68	2923.2	2865.03	2859.08	2859.08	2859.2	2859.08	2859.08	2929.27
	224.4	3017.83	2920.91	2864.68	2858.89	2858.89	2859	2858.89	2858.89	2926.81
	224.35	2979.12	2918.68	2864.31	2858.69	2858.69	2858.79	2858.69	2858.69	2924.41
	224.3	2923.5	2916.51	2863.93	2858.46	2858.46	2858.55	2858.46	2858.46	2922.07
	224.25	2924.12	2914.42	2863.56	2858.25	2858.25	2858.33	2858.25	2858.25	2919.81
	224.2	2924.67	2912.45	2863.24	2858.08	2858.08	2858.15	2858.08	2858.08	2917.68
	224.15	2936.65	2910.57	2862.96	2857.94	2857.94	2858.01	2857.94	2857.94	2915.66
	224.1	2959.7	2908.79	2862.71	2857.83	2857.83	2857.89	2857.83	2857.83	2913.72
	224.05	2848.7	2907.07	2862.47	2857.73	2857.73	2857.78	2857.73	2857.73	2911.86
	224	2843.44	2905.42	2862.24	2857.64	2857.64	2857.69	2857.64	2857.64	2910.08
	223.95	2922.41	2903.83	2862.02	2857.55	2857.55	2857.59	2857.55	2857.55	2908.35
	223.9	2912.38	2902.29	2861.8	2857.45	2857.45	2857.49	2857.45	2857.45	2906.68
	223.85	2890.39	2900.78	2861.56	2857.34	2857.34	2857.37	2857.34	2857.34	2905.04
	223.8	2911.64	2899.36	2861.37	2857.26	2857.26	2857.29	2857.26	2857.26	2903.5
	223.75	2951.74	2897.97	2861.16	2857.17	2857.17	2857.2	2857.17	2857.17	2901.99
	223.7	3017.56	2896.61	2860.94	2857.06	2857.06	2857.09	2857.06	2857.06	2900.51
	223.65	2778.58	2895.27	2860.7	2856.93	2856.93	2856.95	2856.93	2856.93	2899.06
	223.6	2914.02	2893.97	2860.46	2856.8	2856.8	2856.82	2856.8	2856.8	2897.65
	223.55	2949.09	2892.71	2860.23	2856.67	2856.67	2856.69	2856.67	2856.67	2896.29
	223.5	3008.42	2891.49	2860	2856.54	2856.54	2856.56	2856.54	2856.54	2894.96
	223.45	2898.4	2890.32	2859.78	2856.43	2856.43	2856.44	2856.43	2856.43	2893.69
	223.4	2916.38	2889.21	2859.6	2856.34	2856.34	2856.35	2856.34	2856.34	2892.49
	223.35	2899.63	2888.11	2859.39	2856.22	2856.22	2856.23	2856.22	2856.22	2891.29
	223.3	2877.7	2887.06	2859.2	2856.12	2856.12	2856.13	2856.12	2856.12	2890.15
	223.25	2892.22	2886.08	2859.05	2856.06	2856.06	2856.07	2856.06	2856.06	2889.08
	223.2	2920.63	2885.16	2858.94	2856.03	2856.03	2856.04	2856.03	2856.03	2888.07
	223.15	2795.61	2884.28	2858.83	2856.01	2856.01	2856.02	2856.01	2856.01	2887.11
	223.1	2804.61	2883.43	2858.75	2856	2856	2856.01	2856	2856	2886.18
	223.05	2822.08	2882.62	2858.65	2855.99	2855.99	2856	2855.99	2855.99	2885.28
	223	2878.26	2881.8	2858.54	2855.96	2855.96	2855.96	2855.96	2855.96	2884.39
	222.95	2846.83	2881.01	2858.43	2855.92	2855.92	2855.93	2855.92	2855.92	2883.52
	222.9	2922.37	2880.27	2858.36	2855.92	2855.92	2855.92	2855.92	2855.92	2882.72
	222.85	2983.24	2879.55	2858.27	2855.9	2855.9	2855.91	2855.9	2855.9	2881.92
	222.8	2904.33	2878.86	2858.21	2855.9	2855.9	2855.91	2855.9	2855.9	2881.16
	222.75	2760.92	2878.19	2858.13	2855.9	2855.9	2855.9	2855.9	2855.9	2880.42
	222.7	2847.88	2877.51	2858.04	2855.87	2855.87	2855.87	2855.87	2855.87	2879.69
	222.65	2742.11	2876.84	2857.92	2855.82	2855.82	2855.82	2855.82	2855.82	2878.95
	222.6	2852.8	2876.19	2857.83	2855.78	2855.78	2855.78	2855.78	2855.78	2878.24
	222.55	2963.75	2875.6	2857.76	2855.78	2855.78	2855.78	2855.78	2855.78	2877.59
	222.5	2982.87	2882.47	2865.14	2863.21	2863.21	2863.22	2863.21	2863.21	2884.4
	222.45	2836.61	2889.35	2872.52	2870.65	2870.65	2870.65	2870.65	2870.65	2891.23
	222.4	2827.84	2896.25	2879.91	2878.09	2878.09	2878.09	2878.09	2878.09	2898.07
	222.35	2887.21	2903.17	2887.29	2885.52	2885.52	2885.52	2885.52	2885.52	2904.94
	222.3	2954.3	2910.1	2894.67	2892.96	2892.96	2892.96	2892.96	2892.96	2911.82
	222.25	2963.53	2917.05	2902.06	2900.39	2900.39	2900.4	2900.39	2900.39	2918.71
	222.2	2932.88	2929.33	2914.77	2913.15	2913.15	2913.15	2913.15	2913.15	2930.95
	222.15	2901.75	2945.29	2931.14	2929.57	2929.57	2929.57	2929.57	2929.57	2946.86
