# Supplementary material for: A biodegradable and flexible neural interface for transdermal optoelectronic modulation and regeneration of peripheral nerves
Source: Nat Commun. 2024 Jun 3;15:4721. doi: 10.1038/s41467-024-49166-4 (PMC11148186; doi:10.1038/s41467-024-49166-4)
Supplement: Supplementary file 6 — Source Data [file 41467_2024_49166_MOESM6_ESM.zip › Source data/Figure 3/Fig. 3d/Surface roughness of the modification layers.xlsx]

## Sheet: Sheet1
	Ra (nm)
	Au	Mo	Si
	1.04	0.534	0.096
	1.46	0.619	0.115
	1.03	0.531	0.097
