# Supplementary material for: A biodegradable and flexible neural interface for transdermal optoelectronic modulation and regeneration of peripheral nerves
Source: Nat Commun. 2024 Jun 3;15:4721. doi: 10.1038/s41467-024-49166-4 (PMC11148186; doi:10.1038/s41467-024-49166-4)
Supplement: Supplementary file 6 — Source Data [file 41467_2024_49166_MOESM6_ESM.zip › Source data/Figure 4/Fig. 4d/CMAP amplitude induced by different devices.xlsx]

## Sheet: Sheet1
	Light intensity (W/cm2)	CMAP amplitude (mV)
		Si/Mo					Si/Au
	0.09162	0.552	0.408	0.408	0.445	0.486	0.0001	0.00013	0.00016	0.00011	9e-05
	0.34465	6.3	6.11	5.8	5.36	6.15	0.0001	5e-05	3e-05	0.00011	8e-05
	0.94669	10.01	8.99	9.11	8.98	10.08	0.02076	0.02565	0.02443	0.02443	0.02076
	1.91083	10.01	9.94	9.94	9.93	9.9	9e-05	5e-05	3e-05	4e-05	0.0001
	2.88806	9.77	9.77	9.76	9.77	9.66	0.0001	8e-05	9e-05	0.00011	0.0001
	3.59044	8.76	8.73	8.77	8.57	8.45	0.16732	0.15388	0.15266	0.149	0.15144
	4.18375	8.76	8.77	8.45	8.32	8.23	0.06106	0.05007	0.05496	0.06351	0.0403
	4.84251	8.76	8.61	8.52	8.43	8.27	0.07206	0.04152	0.05618	0.04641	0.05007
	5.72376	7.98	8.05	7.98	7.88	7.76	0.0745	0.09526	0.06595	0.0745	0.07572
