# Supplementary material for: A biodegradable and flexible neural interface for transdermal optoelectronic modulation and regeneration of peripheral nerves
Source: Nat Commun. 2024 Jun 3;15:4721. doi: 10.1038/s41467-024-49166-4 (PMC11148186; doi:10.1038/s41467-024-49166-4)
Supplement: Supplementary file 6 — Source Data [file 41467_2024_49166_MOESM6_ESM.zip › Source data/Figure 4/Fig. 4e, f/Representative evoked CMAP.xlsx]

## Sheet: Sheet1
									light intensty: 0.95 W/cm2
		CMAP (mV)
	Time (μs)	light only	Si-4 mm	Si/Au-2 mm	Si/Mo-4 mm	Si/Mo-2 mm	Si/Au-4 mm
	0	0.02	0.03	0	0.01	0.00684	0.00244
	50	0.02	0.03	0	0.01	0.0044	0.00244
	100	0.02	0.03	0	0.01	0.00391	0.00244
	150	0.02	0.03	-0.01	0.01	0.00391	0.00366
	200	0.02	0.03	-0.01	0.01	0.00489	0.00489
	250	0.02	0.03	-0.01	0.01	0.00537	0.00489
	300	0.02	0.03	-0.01	0.01	0.00684	0.00611
	350	0.02	0.03	-0.01	0	0.00733	0.00733
	400	0	0.03	-0.01	0	0.0083	0.00977
	450	0.02	0.03	-0.01	0	0.0083	0.01099
	500	0.02	0.03	-0.01	0	0.00733	0.01343
	550	0.02	0.02	-0.01	0	0.00635	0.01588
	600	0.02	0.02	-0.01	0	0.00782	0.01832
	650	0.02	0.02	-0.01	0	0.00782	0.02198
	700	0.02	0.02	-0.01	0	0.0083	0.02443
	750	0.02	0.02	-0.01	0.01	0.00684	0.02809
	800	0.02	0.02	-0.01	0.01	0.00537	0.03175
	850	0.02	0.02	-0.01	0.01	0.00537	0.03542
	900	0.02	0.02	-0.01	0.01	0.00635	0.03908
	950	0.02	0.02	-0.01	0.01	0.00489	0.04275
	1000	0.02	0.02	-0.01	0.01	0.00195	0.04763
	1050	0	0.02	-0.01	0.01	0	0.05129
	1100	0.02	0.02	-0.01	0.01	-0.00293	0.05618
	1150	0.02	0.02	-0.01	0.01	-0.00586	0.06106
	1200	0.02	0.02	-0.01	0.02	-0.00928	0.06717
	1250	0.02	0.02	-0.01	0.02	-0.01368	0.07206
	1300	0	0.02	-0.01	0.02	-0.01856	0.07694
	1350	0.02	0.02	-0.01	0.02	-0.02491	0.08183
	1400	0.02	0.02	-0.01	0.02	-0.03175	0.08671
	1450	0.02	0.02	-0.01	0.02	-0.03957	0.09038
	1500	0	0.01	-0.01	0.02	-0.04739	0.0916
	1550	0.02	0.01	-0.01	0.02	-0.05618	0.09404
	1600	0.02	0.01	-0.02	0.02	-0.06644	0.09404
	1650	0.02	0.01	-0.02	0.02	-0.07914	0.09038
	1700	0	0.01	-0.02	0.01	-0.09233	0.08549
	1750	0	0.01	-0.02	0	-0.10747	0.07938
	1800	0.02	0.01	-0.02	-0.01	-0.1275	0.06717
	1850	0.02	0.01	-0.02	-0.02	-0.15584	0.05129
	1900	0.02	0.01	-0.02	-0.05	-0.19248	0.03175
	1950	0.02	0.01	-0.02	-0.09	-0.23596	0.00855
	2000	0.02	0.01	-0.02	-0.12	-0.28383	-0.02076
	2050	0.02	0.01	-0.02	-0.18	-0.33317	-0.05374
	2100	0	0.01	-0.02	-0.27	-0.38349	-0.08915
	2150	0.02	0.01	-0.02	-0.38	-0.43478	-0.12579
	2200	0.02	0.01	-0.02	-0.5	-0.48754	-0.15999
	2250	0.02	0.01	-0.02	-0.67	-0.53591	-0.19052
	2300	0.02	0.01	-0.02	-0.88	-0.57645	-0.21861
	2350	0.02	0	-0.02	-1.12	-0.60967	-0.24182
	2400	0.02	0	-0.02	-1.43	-0.63459	-0.25892
	2450	0.02	0	-0.02	-1.77	-0.65169	-0.26746
	2500	0.02	0	-0.03	-2.13	-0.65804	-0.26746
	2550	0.02	0	-0.03	-2.48	-0.65364	-0.25525
	2600	0.02	0	-0.03	-2.87	-0.63654	-0.23205
	2650	0.02	0	-0.03	-3.29	-0.60625	-0.20151
	2700	0.02	0	-0.03	-3.74	-0.56717	-0.16488
	2750	0.02	0	-0.03	-4.2	-0.51783	-0.12579
	2800	0.02	0	-0.03	-4.62	-0.4597	-0.08671
	2850	0.02	0	-0.03	-4.98	-0.39472	-0.05129
	2900	0.02	0	-0.03	-5.28	-0.32389	-0.02198
	2950	0.02	0	-0.03	-5.46	-0.24621	0.00244
	3000	0.02	0	-0.02	-5.54	-0.16756	0.02565
	3050	0.02	0	-0.02	-5.5	-0.08598	0.04641
	3100	0.02	0	-0.02	-5.34	-0.00342	0.06717
	3150	0.02	-0.01	-0.03	-5.07	0.07914	0.09038
	3200	0.02	-0.01	-0.02	-4.71	0.15584	0.11236
	3250	0.02	-0.01	-0.02	-4.29	0.22667	0.1319
	3300	0.02	-0.01	-0.03	-3.79	0.29067	0.149
	3350	0.02	-0.01	-0.03	-3.22	0.34636	0.15999
	3400	0.02	-0.01	-0.03	-2.63	0.39424	0.1661
	3450	0.02	-0.01	-0.03	-2	0.43478	0.16732
	3500	0.02	-0.01	-0.03	-1.36	0.468	0.15999
	3550	0.02	-0.01	-0.03	-0.71	0.49292	0.149
	3600	0.02	-0.01	-0.03	-0.06	0.51148	0.13556
	3650	0.02	-0.01	-0.03	0.59	0.52418	0.11847
	3700	0.02	-0.01	-0.03	1.18	0.53249	0.10137
	3750	0.02	-0.01	-0.03	1.73	0.53542	0.08305
	3800	0.02	-0.02	-0.03	2.23	0.53346	0.06595
	3850	0.02	-0.02	-0.03	2.7	0.52662	0.04885
	3900	0.02	-0.02	-0.03	3.11	0.51685	0.03542
	3950	0.02	-0.02	-0.03	3.47	0.50415	0.02687
	4000	0.02	-0.02	-0.03	3.76	0.49047	0.01954
	4050	0.02	-0.03	-0.03	4.01	0.47484	0.01588
	4100	0.02	-0.03	-0.03	4.19	0.45921	0.01343
	4150	0.02	-0.03	-0.03	4.32	0.44406	0.01221
	4200	0.02	-0.03	-0.03	4.41	0.43087	0.01099
	4250	0.02	-0.03	-0.03	4.46	0.41817	0.01099
	4300	0.02	-0.03	-0.03	4.47	0.40596	0.00977
	4350	0.02	-0.03	-0.03	4.43	0.39668	0.00855
	4400	0.02	-0.03	-0.03	4.38	0.38788	0.00733
	4450	0.02	-0.03	-0.03	4.3	0.37958	0.00733
	4500	0.02	-0.02	-0.03	4.2	0.3703	0.00733
	4550	0	-0.02	-0.03	4.09	0.36199	0.00855
	4600	0.02	-0.02	-0.03	3.98	0.35369	0.00855
	4650	0.02	-0.02	-0.03	3.86	0.34441	0.00855
	4700	0.02	-0.02	-0.03	3.74	0.3317	0.00977
	4750	0.02	-0.02	-0.02	3.6	0.31705	0.00977
	4800	0.02	-0.02	-0.03	3.48	0.30288	0.00977
	4850	0.02	-0.03	-0.02	3.36	0.28774	0.01099
	4900	0.02	-0.03	-0.03	3.24	0.27015	0.01099
	4950	0.02	-0.03	-0.03	3.11	0.25208	0.01099
	5000	0.02	-0.02	-0.03	2.99	0.23498	0.01099
	5050	-0.03	-0.02		2.86	0.21788	0.01099
	5100	-0.03	-0.02		2.72	0.1998	0.01099
	5150	-0.03	-0.02		2.59	0.18271	0.01221
	5200	-0.03	-0.02		2.45	0.16561	0.01221
	5250	-0.03	-0.02		2.32	0.14949	0.01099
	5300	-0.03	-0.01		2.17	0.13239	0.01099
	5350	-0.03	-0.01		2.03	0.11431	0.01099
	5400	-0.03	-0.01		1.88	0.09917	0.00977
	5450	-0.03	-0.01		1.73	0.085	0.00977
	5500	-0.03	-0.01		1.59	0.07084	0.00855
	5550	-0.03	-0.01		1.43	0.05716	0.00855
	5600	-0.03	-0.01		1.28	0.04397	0.00855
	5650	-0.03	-0.01		1.14	0.03127	0.00733
	5700	-0.03	-0.01		0.99	0.01954	0.00733
	5750	-0.03	-0.01		0.84	0.0083	0.00855
	5800	-0.03	-0.01		0.71	-0.00195	0.00977
	5850	-0.03	-0.01		0.57	-0.01221	0.00977
	5900	-0.03	-0.01		0.45	-0.02149	0.00977
	5950	-0.03	-0.01		0.34	-0.02931	0.00855
	6000	-0.03	-0.01		0.24	-0.03664	0.00977
	6050	-0.03	-0.01		0.15	-0.04299	0.00977
	6100	-0.03	-0.01		0.05	-0.04885
	6150	-0.03	-0.01		-0.02	-0.05423
	6200	-0.03	-0.01		-0.1	-0.0596
	6250	-0.03	-0.01		-0.17	-0.06302
	6300	-0.03	0		-0.23	-0.06644
	6350	-0.03	0		-0.29	-0.07132
	6400	-0.03	0		-0.35	-0.07426
	6450	-0.03	0		-0.39	-0.07572
	6500	-0.02	0		-0.44	-0.0767
	6550	-0.02	0		-0.48	-0.07963
	6600	-0.02	0		-0.51	-0.08109
	6650	-0.02	0		-0.54	-0.08305
	6700	-0.02	0		-0.56	-0.08354
	6750	-0.02	0		-0.59	-0.08354
	6800	-0.02	0		-0.61	-0.08403
	6850	-0.02	0		-0.62	-0.085
	6900	-0.02	0		-0.64	-0.08598
	6950	-0.02	0		-0.65	-0.08598
	7000	-0.02	0		-0.66	-0.085
	7050	-0.02	0		-0.66	-0.08549
	7100	-0.02	0		-0.66	-0.08451
	7150	-0.02	0		-0.67	-0.08403
	7200	-0.02	0		-0.67	-0.08354
	7250	-0.02	0		-0.67	-0.08207
	7300	-0.02	0		-0.67	-0.08109
	7350	-0.02	0		-0.66	-0.07865
	7400	-0.02	0		-0.66	-0.0767
	7450	-0.02			-0.65	-0.07474
		-0.02
