# Supplementary material for: A biodegradable and flexible neural interface for transdermal optoelectronic modulation and regeneration of peripheral nerves
Source: Nat Commun. 2024 Jun 3;15:4721. doi: 10.1038/s41467-024-49166-4 (PMC11148186; doi:10.1038/s41467-024-49166-4)
Supplement: Supplementary file 6 — Source Data [file 41467_2024_49166_MOESM6_ESM.zip › Source data/Figure 4/Fig. 4g/CMAP amplitude of different devices.xlsx]

## Sheet: Sheet1
		CMAP amplitude (mV)
		Si/Mo-2 mm	Si/Mo-4 mm	Si/Au-4 mm
		0.892	8.76	0.16732
		1.02052	8.73	0.15388
		1.16072	8.77	0.15266
		1.051	8.83	0.149
		1.186	8.74	0.151
