# Supplementary material for: A biodegradable and flexible neural interface for transdermal optoelectronic modulation and regeneration of peripheral nerves
Source: Nat Commun. 2024 Jun 3;15:4721. doi: 10.1038/s41467-024-49166-4 (PMC11148186; doi:10.1038/s41467-024-49166-4)
Supplement: Supplementary file 6 — Source Data [file 41467_2024_49166_MOESM6_ESM.zip › Source data/Figure 4/Fig. 4h/Limb displacement.xlsx]

## Sheet: Sheet1
			Displacement (mm)
			Si/Mo-2 mm	Si/Mo-4 mm	Si/Au-4 mm
			0.4925	17.2	0.87
			0.478	15.6	0.52
			0.2	16.6	0.82
			0.591	15.64	0.59
			0.624	15.27	0.9
