# Supplementary material for: A biodegradable and flexible neural interface for transdermal optoelectronic modulation and regeneration of peripheral nerves
Source: Nat Commun. 2024 Jun 3;15:4721. doi: 10.1038/s41467-024-49166-4 (PMC11148186; doi:10.1038/s41467-024-49166-4)
Supplement: Supplementary file 6 — Source Data [file 41467_2024_49166_MOESM6_ESM.zip › Source data/Figure 5/Fig. 5c/Output light intensities.xlsx]

## Sheet: Sheet1
		Output light intensity (W/cm2)
	Input light intensity (W/cm2)	without skin	with skin
	0.024	0.024	0.0076
	0.0739	0.0739	0.0286
	0.312	0.312	0.1375
	1.006	1.006	0.5475
