# Supplementary material for: A biodegradable and flexible neural interface for transdermal optoelectronic modulation and regeneration of peripheral nerves
Source: Nat Commun. 2024 Jun 3;15:4721. doi: 10.1038/s41467-024-49166-4 (PMC11148186; doi:10.1038/s41467-024-49166-4)
Supplement: Supplementary file 6 — Source Data [file 41467_2024_49166_MOESM6_ESM.zip › Source data/Figure 5/Fig. 5d/Photovoltage of SiMo with or without skin.xlsx]

## Sheet: Sheet1
		Voltage (mV)
	Light intensity (W/cm2)	Without skin										With skin
	0.05	-7.73067	-7.79171	-7.76119	-7.73067	-12.3192	-12.3251	-9.14911	-9.08428	-11.3405	-11.3405	-0.49049	-0.52101	-0.52101	-1.84931	-1.83331	-1.81731	-0.521006	-0.490489	-0.521006	-0.490489
	0.09162	-19.6847	-19.5626	-19.6236	-19.9593	-24.7535	-24.601	-21.1931	-21.071	-22.0032	-21.8811	-3.48434	-3.51485	-3.48434	-5.47691	-5.45955	-5.50323	-3.47676	-3.47676	-3.5378	-3.47676
	0.34465	-27.3264	-27.5095	-27.6621	-27.6926	-33.0029	-32.8808	-26.3119	-26.3289	-27.771	-27.8625	-11.9082	-11.906	-11.8423	-11.7097	-11.8013	-11.8623	-11.9104	-11.9401	-11.9087	-11.8467
	0.94669	-31.4802	-31.6023	-31.5718	-31.5107	-35.8377	-35.9903	-28.1914	-28.1304	-30.3345	-30.1209	-18.8677	-18.8677	-18.7456	-13.0188	-13.1164	-13.1529	-18.8676	-18.8676	-18.8676	-18.8676
	1.91083	-32.4271	-32.7323	-32.8849	-33.0985	-37.3695	-37.1864	-27.9252	-27.6017	-30.6702	-30.4871	-21.0468	-21.2328	-21.3891	-13.6797	-13.7503	-13.7529	-21.1957	-21.1361	-21.0155	-21.078
	2.88806	-34.2294	-33.8937	-34.1683	-34.504	-37.5755	-37.4376	-28.947	-28.8555	-31.1279	-31.1584	-22.9454	-21.4218	-21.4553	-14.0954	-14.1087	-14.0914	-22.7963	-22.8864	-22.9461	-23.0355
	3.59044	-35.8262	-35.9788	-36.1009	-35.9788	-37.6913	-37.7218	-28.7276	-28.8192	-30.5786	-30.5176	-23.9948	-23.8422	-23.6896	-14.2212	-14.2517	-14.2822	-24.0253	-24.0558	-23.9948	-24.0253
	4.18375	-36.8153	-36.6627	-36.5102	-36.327	-37.7962	-37.8164	-28.3888	-28.4804	-30.8227	-30.6091	-24.7257	-24.6647	-24.5426	-14.3738	-14.4043	-14.4653	-24.7563	-24.7257	-24.7257	-24.5731
	4.84251	-37.7265	-37.5976	-37.4993	-37.4009	-37.8511	-37.8206	-28.8868	-28.821	-31.3721	-31.4026	-25.1371	-25.015	-24.7403	-14.6042	-14.4723	-14.4245	-25.1981	-25.1981	-25.1981	-25.1371
	5.72376	-38.1766	-38.0546	-37.9325	-37.7799	-37.4693	-37.1336	-28.7724	-28.7419	-31.6773	-31.4331	-25.4148	-25.3233	-25.0791	-14.347	-14.337	-14.4103	-25.2622	-25.3233	-25.3843	-25.3538
