# Supplementary material for: A biodegradable and flexible neural interface for transdermal optoelectronic modulation and regeneration of peripheral nerves
Source: Nat Commun. 2024 Jun 3;15:4721. doi: 10.1038/s41467-024-49166-4 (PMC11148186; doi:10.1038/s41467-024-49166-4)
Supplement: Supplementary file 6 — Source Data [file 41467_2024_49166_MOESM6_ESM.zip › Source data/Figure 5/Fig. 5g/Evoked CMAPs.xlsx]

## Sheet: Sheet1
			CMAP (mV)
	Time (ms)	Si Without Skin	Si/Au Without Skin	Si/Mo Without Skin	Si/Mo With Skin
	0	0	-0.03	0	-0.0044
	0.05	0	-0.03	0	-0.0044
	0.1	0	-0.03	0	-0.00489
	0.15	0	-0.03	0	-0.00635
	0.2	0	-0.03	0	-0.00586
	0.25	0	-0.03	0	-0.00489
	0.3	0	-0.03	0	-0.00489
	0.35	0	-0.03	0	-0.0044
	0.4	0	-0.03	0.01	-0.0044
	0.45	0	-0.03	0.01	-0.00537
	0.5	0	-0.03	0.01	-0.00635
	0.55	0	-0.03	0.01	-0.00586
	0.6	0	-0.03	0.01	-0.00684
	0.65	0	-0.03	0.01	-0.00684
	0.7	0	-0.03	0.01	-0.00684
	0.75	0.01	-0.03	0.01	-0.00684
	0.8	0.01	-0.03	0.01	-0.00635
	0.85	0.01	-0.03	0.01	-0.00635
	0.9	0.01	-0.03	0.01	-0.00684
	0.95	0.01	-0.03	0.01	-0.00635
	1	0.01	-0.03	0.01	-0.00586
	1.05	0.01	-0.03	0.01	-0.00635
	1.1	0.01	-0.03	0.01	-0.00684
	1.15	0.01	-0.03	0.01	-0.00684
	1.2	0.01	-0.03	0.01	-0.00586
	1.25	0.01	-0.03	0.01	-0.00537
	1.3	0.01	-0.03	0.01	-0.00391
	1.35	0.01	-0.03	0.01	-0.00391
	1.4	0.01	-0.03	0.01	-0.0044
	1.45	0.01	-0.03	0.01	-0.00391
	1.5	0.01	-0.03	0.01	-0.0044
	1.55	0.02	-0.03	0.01	-0.0044
	1.6	0.02	-0.03	0.01	-0.00342
	1.65	0.02	-0.03	0.01	-0.00342
	1.7	0.02	-0.03	0.02	-0.00391
	1.75	0.02	-0.03	0.02	-0.00391
	1.8	0.02	-0.03	0.02	-0.00391
	1.85	0.02	-0.03	0.02	-0.00342
	1.9	0.02	-0.03	0.02	-0.00391
	1.95	0.02	-0.03	0.02	-0.0044
	2	0.02	-0.03	0.02	-0.0044
	2.05	0.02	-0.03	0.02	-0.0044
	2.1	0.02	-0.03	0.02	-0.00342
	2.15	0.02	-0.03	0.02	-0.00293
	2.2	0.02	-0.03	0.02	-0.00244
	2.25	0.02	-0.03	0.02	-0.00195
	2.3	0.02	-0.03	0.02	-0.00244
	2.35	0.02	-0.03	0.02	-0.00293
	2.4	0.02	-0.02	0.02	-0.00342
	2.45	0.02	-0.02	0.02	-0.00342
	2.5	0.02	-0.02	0.02	-0.00342
	2.55	0.02	-0.02	0.02	-0.00342
	2.6	0.02	-0.02	0.02	-0.00244
	2.65	0.02	-0.02	0.02	-0.00195
	2.7	0.02	-0.02	0.02	-0.00244
	2.75	0.02	-0.02	0.02	-0.00147
	2.8	0.02	-0.02	0.02	-0.00195
	2.85	0.02	-0.02	0.02	-0.00293
	2.9	0.02	-0.02	0.03	-0.00195
	2.95	0.02	-0.02	0.03	-0.00195
	3	0.02	-0.02	0.03	-0.00147
	3.05	0.02	-0.02	0.03	-0.00098
	3.1	0.03	-0.02	0.03	-0.00098
	3.15	0.03	-0.02	0.03	-0.00098
	3.2	0.03	-0.02	0.03	-0.00147
	3.25	0.04	-0.01	0.04	-0.00147
	3.3	0.04	-0.01	0.04	-0.00147
	3.35	0.04	-0.01	0.04	-0.00049
	3.4	0.04	-0.01	0.04	0
	3.45	0.04	-0.01	0.04	-0.00098
	3.5	0.04	-0.01	0.04	-0.00049
	3.55	0.04	-0.01	0.04	0
	3.6	0.04	-0.01	0.04	0.00049
	3.65	0.04	-0.01	0.04	0.00049
	3.7	0.04	-0.01	0.04	0
	3.75	0.04	-0.01	0.03	-0.00049
	3.8	0.04	-0.01	0.03	-0.00147
	3.85	0.04	-0.01	0.03	-0.00098
	3.9	0.04	-0.01	0.03	-0.00098
	3.95	0.04	-0.01	0.04	-0.00098
	4	0.04	0	0.04	-0.00049
	4.05	0.04	0	0.04	-0.00049
	4.1	0.04	0	0.04	-0.00195
	4.15	0.04	0	0.04	-0.00195
	4.2	0.04	0	0.04	-0.00195
	4.25	0.04	0	0.04	-0.00293
	4.3	0.04	0	0.04	-0.00293
	4.35	0.04	0	0.04	-0.00244
	4.4	0.04	0	0.04	-0.00244
	4.45	0.04	0	0.03	-0.00342
	4.5	0.04	0	0.04	-0.00342
	4.55	0.04	0	0.04	-0.00293
	4.6	0.04	0	0.04	-0.00391
	4.65	0.04	0	0.04	-0.00391
	4.7	0.04	0	0.04	-0.00391
	4.75	0.04	0	0.04	-0.00391
	4.8	0.04	0	0.04	-0.00342
	4.85	0.04	0	0.04	-0.00391
	4.9	0.04	0	0.04	-0.00391
	4.95	0.04	0	0.04	-0.00391
	5	0.04	0	0.04	-0.00489
	5.05	0.04	0	0.04	-0.00489
	5.1	0.04	0	0.04	-0.00489
	5.15	0.04	0	0.03	-0.0044
	5.2	0.04	0	0.03	-0.00342
	5.25	0.04	0	0.03	-0.00342
	5.3	0.04	0	0.03	-0.00391
	5.35	0.04	0	0.03	-0.00293
	5.4	0.04	0	0.03	-0.00293
	5.45	0.04	0	0.03	-0.00244
	5.5	0.04	0	0.03	-0.00293
	5.55	0.04	0	0.03	-0.00342
	5.6	0.04	0	0.03	-0.00342
	5.65	0.04	0	0.03	-0.00293
	5.7	0.04	0	0.03	-0.00293
	5.75	0.04	0	0.03	-0.00293
	5.8	0.03	0.01	0.03	-0.00342
	5.85	0.03	0.01	0.03	-0.00342
	5.9	0.03	0.01	0.03	-0.00342
	5.95	0.03	0.01	0.03	-0.00244
	6	0.03	0.01	0.03	-0.00244
	6.05	0.03	0.01	0.03	-0.00244
	6.1	0.04	0.01	0.04	-0.00195
	6.15	0.04	0.01	0.04	-0.00147
	6.2	0.04	0.01	0.04	-0.00147
	6.25	0.03	0.01	0.04	-0.00147
	6.3	0.03	0.01	0.04	-0.00147
	6.35	0.03	0.01	0.04	-0.00147
	6.4	0.03	0.01	0.03	-0.00098
	6.45	0.03	0.01	0.03	-0.00147
	6.5	0.03	0.01	0.03	-0.00049
	6.55	0.03	0.01	0.04	0
	6.6	0.03	0.02	0.03	0.00049
	6.65	0.03	0.02	0.03	0.00147
	6.7	0.03	0.02	0.03	0.00147
	6.75	0.03	0.02	0.03	0.00195
	6.8	0.03	0.02	0.03	0.00293
	6.85	0.03	0.02	0.03	0.00293
	6.9	0.03	0.02	0.03	0.00391
	6.95	0.03	0.02	0.03	0.00342
	7	0.03	0.02	0.03	0.0044
	7.05	0.03	0.02	0.03	0.0044
	7.1	0.03	0.02	0.03	0.00489
	7.15	0.03	0.02	0.03	0.00489
	7.2	0.03	0.02	0.03	0.0044
	7.25	0.03	0.02	0.03	0.0044
	7.3	0.02	0.02	0.03	0.0044
	7.35	0.03	0.02	0.03	0.0044
	7.4	0.03	0.02	0.03	0.0044
	7.45	0.03	0.02	0.03	0.0044
	7.5	0.03	0.02	0.03	0.00489
	7.55	0.02	0.02	0.03	0.00489
	7.6	0.02	0.02	0.03	0.0044
	7.65	0.02	0.02	0.03	0.00342
	7.7	0.02	0.02	0.03	0.00342
	7.75	0.02	0.02	0.03	0.00342
	7.8	0.02	0.02	0.03	0.00293
	7.85	0.02	0.02	0.03	0.00293
	7.9	0.02	0.02	0.03	0.00293
	7.95	0.02	0.02	0.03	0.00391
	8	0.02	0.03	0.03	0.00391
	8.05	0.02	0.03	0.02	0.00293
	8.1	0.02	0.03	0.02	0.00293
	8.15	0.02	0.03	0.03	0.00293
	8.2	0.02	0.03	0.03	0.00244
	8.25	0.02	0.03	0.03	0.00244
	8.3	0.02	0.03	0.03	0.00342
	8.35	0.02	0.03	0.03	0.00586
	8.4	0.02	0.03	0.03	0.00733
	8.45	0.02	0.03	0.03	0.00977
	8.5	0.02	0.03	0.03	0.01221
	8.55	0.02	0.03	0.04	0.01514
	8.6	0.02	0.03	0.04	0.0171
	8.65	0.02	0.03	0.04	0.01905
	8.7	0.01	0.03	0.04	0.02052
	8.75	0.01	0.03	0.03	0.02101
	8.8	0.01	0.03	0.03	0.02198
	8.85	0.01	0.03	0.03	0.02149
	8.9	0.01	0.03	0.03	0.02198
	8.95	0.01	0.03	0.03	0.02296
	9	0.01	0.03	0.03	0.02247
	9.05	0.01	0.03	0.03	0.02149
	9.1	0.01	0.03	0.03	0.01905
	9.15	0.01	0.03	0.04	0.01808
	9.2	0.01	0.03	0.05	0.01661
	9.25	0.01	0.03	0.05	0.01514
	9.3	0.01	0.03	0.05	0.01172
	9.35	0.01	0.03	0.06	0.00928
	9.4	0.01	0.04	0.06	0.00635
	9.45	0.01	0.04	0.07	0.00293
	9.5	0.01	0.04	0.09	-0.00098
	9.55	0.01	0.04	0.1	-0.00489
	9.6	0.01	0.04	0.12	-0.00879
	9.65	0.01	0.04	0.13	-0.0127
	9.7	0	0.04	0.15	-0.01612
	9.75	0	0.04	0.17	-0.01954
	9.8	0	0.04	0.18	-0.02247
	9.85	0	0.04	0.19	-0.02345
	9.9	0	0.04	0.2	-0.02443
	9.95	0	0.04	0.19	-0.02443
	10	0	0.04	0.18	-0.02491
	10.05	0	0.04	0.16	-0.02443
	10.1	0	0.04	0.13	-0.02247
	10.15	0	0.04	0.11	-0.02101
	10.2	0	0.04	0.08	-0.01905
	10.25	0	0.04	0.05	-0.01661
	10.3	0	0.03	0.03	-0.01368
	10.35	0	0.03	0	-0.01172
	10.4	0	0.03	-0.02	-0.00928
	10.45	0	0.03	-0.03	-0.00733
	10.5	0	0.03	-0.05	-0.00537
	10.55	0	0.03	-0.07	-0.00391
	10.6	0	0.03	-0.08	-0.00195
	10.65	0	0.03	-0.08	0
	10.7	0	0.03	-0.09	0.00098
	10.75	0	0.03	-0.1	0.00293
	10.8	0	0.03	-0.11	0.00537
	10.85	0	0.03	-0.12	0.00684
	10.9	0	0.03	-0.12	0.0083
	10.95	0	0.03	-0.13	0.00879
	11	0	0.04	-0.13	0.00879
	11.05	-0.01	0.04	-0.14	0.00928
	11.1	-0.01	0.04	-0.14	0.0083
	11.15	-0.01	0.04	-0.14	0.00782
	11.2	-0.01	0.04	-0.14	0.0083
	11.25	-0.01	0.04	-0.14	0.00879
	11.3	-0.01	0.04	-0.14	0.00928
	11.35	-0.01	0.04	-0.13	0.00977
	11.4	-0.01	0.03	-0.13	0.01026
	11.45	-0.01	0.03	-0.12	0.01075
	11.5	-0.01	0.03	-0.12	0.01124
	11.55	-0.01	0.03	-0.12	0.01221
	11.6	-0.01	0.03	-0.11	0.0127
	11.65	-0.01	0.03	-0.11	0.01417
	11.7	-0.01	0.03	-0.1	0.01466
	11.75	-0.01	0.03	-0.09	0.01466
	11.8	-0.01	0.03	-0.08	0.01466
	11.85	-0.01	0.03	-0.07	0.01417
	11.9	-0.01	0.03	-0.06	0.01368
	11.95	-0.01	0.03	-0.05	0.01417
	12	-0.01	0.03	-0.05	0.01417
	12.05	-0.01	0.03	-0.05	0.0127
	12.1	-0.01	0.03	-0.05	0.01172
	12.15	-0.01	0.03	-0.05	0.01075
	12.2	-0.02	0.03	-0.05	0.00977
	12.25	-0.02	0.03	-0.05	0.00879
	12.3	-0.01	0.03	-0.04	0.00733
	12.35	-0.01	0.03	-0.04	0.00684
	12.4	-0.01	0.03	-0.03	0.00537
	12.45	-0.01	0.03	-0.02	0.0044
	12.5	-0.01	0.03	-0.02	0.00391
	12.55	-0.02	0.03	-0.01	0.00391
	12.6	-0.02	0.03	0	0.00293
	12.65	-0.02	0.03	0	0.00195
	12.7	-0.01	0.03	0.01	0.00098
	12.75	-0.01	0.03	0.01	0
	12.8	-0.02	0.03	0.02	-0.00098
	12.85	-0.02	0.03	0.02	-0.00147
	12.9	-0.02	0.03	0.03	-0.00147
	12.95	-0.02	0.03	0.03	-0.00098
	13	-0.02	0.03	0.03	-0.00098
	13.05	-0.02	0.03	0.03	-0.00244
	13.1	-0.02	0.02	0.03	-0.00147
	13.15	-0.03	0.02	0.03	-0.00098
	13.2	-0.03	0.02	0.03	-0.00147
	13.25	-0.03	0.02	0.02	-0.00195
	13.3	-0.03	0.02	0.02	-0.00147
	13.35	-0.03	0.02	0.02	-0.00098
	13.4	-0.03	0.02	0.01	-0.00147
	13.45	-0.03	0.02	0.01	-0.00195
	13.5	-0.03	0.02	0.01	-0.00195
	13.55	-0.03	0.02	0	-0.00195
	13.6	-0.03	0.02	0	-0.00147
	13.65	-0.03	0.02	-0.01	-0.00098
	13.7	-0.03	0.01	-0.01	0
	13.75	-0.03	0.01	-0.02	0.00049
	13.8	-0.03	0.01	-0.02	0.00049
	13.85	-0.03	0.01	-0.02	0.00098
	13.9	-0.03	0.01	-0.03	0.00147
	13.95	-0.03	0.01	-0.03	0.00195
	14	-0.03	0.01	-0.04	0.00244
	14.05	-0.03	0.01	-0.04	0.00244
	14.1	-0.03	0.01	-0.05	0.00342
	14.15	-0.03	0.01	-0.05	0.00342
	14.2	-0.03	0.01	-0.06	0.00293
	14.25	-0.03	0.01	-0.06	0.00293
	14.3	-0.03	0.01	-0.06	0.00342
	14.35	-0.03	0.01	-0.07	0.00342
	14.4	-0.03	0.01	-0.07	0.00342
	14.45	-0.03	0.01	-0.07	0.0044
	14.5	-0.03	0.01	-0.07	0.00537
	14.55	-0.03	0.01	-0.07	0.00537
	14.6	-0.03	0.01	-0.06	0.00537
	14.65	-0.03	0	-0.06	0.00586
	14.7	-0.03	0	-0.06	0.00537
	14.75	-0.03	0	-0.06	0.00489
	14.8	-0.03	0	-0.06	0.00537
	14.85	-0.03	0	-0.06	0.00537
	14.9	-0.03	0	-0.05	0.00586
	14.95	-0.03	0	-0.05	0.00586
	15	-0.03	0	-0.05	0.00537
	15.05	-0.03	0	-0.05	0.00537
	15.1	-0.03	0	-0.05	0.00537
	15.15	-0.03	0	-0.05	0.00586
	15.2	-0.03	0	-0.05	0.00684
	15.25	-0.03	0	-0.05	0.00733
	15.3	-0.03	0	-0.05	0.00782
	15.35	-0.03	0	-0.04	0.00733
	15.4	-0.03	0	-0.04	0.00782
	15.45	-0.03	0	-0.04	0.00782
	15.5	-0.03	0	-0.04	0.0083
	15.55	-0.02	0	-0.04	0.00782
	15.6	-0.02	0	-0.04	0.0083
	15.65	-0.02	0	-0.04	0.0083
	15.7	-0.02	0	-0.03	0.00782
	15.75	-0.02	0	-0.03	0.00684
	15.8	-0.03	0	-0.03	0.00782
	15.85	-0.03	0	-0.03	0.00635
	15.9	-0.03	0	-0.03	0.00537
	15.95	-0.03	0	-0.03	0.00342
	16	-0.03	0	-0.02	0.00293
	16.05	-0.03	0	-0.02	0.00244
	16.1	-0.03	-0.01	-0.02	0.00244
	16.15	-0.03	0	-0.02	0.00244
	16.2	-0.03	-0.01	-0.02	0.00293
	16.25	-0.03	-0.01	-0.03	0.00293
	16.3	-0.03	-0.01	-0.03	0.00293
	16.35	-0.03	-0.01	-0.03	0.00342
	16.4	-0.03	-0.01	-0.03	0.00293
	16.45	-0.03	-0.01	-0.03	0.00244
	16.5	-0.03	-0.01	-0.03	0.00293
	16.55	-0.03	-0.01	-0.03	0.00244
	16.6	-0.03	-0.01	-0.02	0.00244
	16.65	-0.03	-0.01	-0.02	0.00293
	16.7	-0.03	-0.01	-0.02	0.00195
	16.75	-0.03	-0.01	-0.02	0.00147
	16.8	-0.03	-0.01	-0.02	0.00098
	16.85	-0.03	-0.01	-0.02	0.00098
	16.9	-0.03	-0.01	-0.02	0
	16.95	-0.03	-0.01	-0.02	-0.00049
	17	-0.03	-0.01	-0.02	0.00049
	17.05	-0.02	-0.01	-0.02	-0.00049
	17.1	-0.02	-0.01	-0.02	-0.00098
	17.15	-0.02	-0.01	-0.01	-0.00147
	17.2	-0.02	-0.01	-0.01	-0.00195
	17.25	-0.02	-0.01	-0.01	-0.00244
	17.3	-0.02	-0.01	-0.01	-0.00342
	17.35	-0.02	-0.01	-0.01	-0.00244
	17.4	-0.02	-0.01	-0.01	-0.00244
	17.45	-0.02	-0.01	-0.01	-0.00293
	17.5	-0.02	-0.01	-0.01	-0.00195
	17.55	-0.02	-0.01	-0.01	-0.00244
	17.6	-0.02	-0.01	-0.01	-0.00293
	17.65	-0.02	-0.01	-0.01	-0.00342
	17.7	-0.02	-0.01	-0.01	-0.00293
	17.75	-0.02	-0.01	-0.01	-0.00342
	17.8	-0.02	-0.02	-0.01	-0.00293
	17.85	-0.02	-0.02	-0.01	-0.00342
	17.9	-0.02	-0.02	-0.01	-0.00342
	17.95	-0.02	-0.02	-0.01	-0.00391
	18	-0.02	-0.02	-0.01	-0.00342
	18.05	-0.02	-0.02	-0.02	-0.00293
	18.1	-0.02	-0.02	-0.01	-0.00293
	18.15	-0.02	-0.02	-0.01	-0.00342
	18.2	-0.02	-0.02	-0.01	-0.00293
	18.25	-0.02	-0.03	-0.01	-0.00244
	18.3	-0.02	-0.03	-0.01	-0.00391
	18.35	-0.02	-0.03	-0.01	-0.0044
	18.4	-0.02	-0.03	-0.01	-0.00342
	18.45	-0.02	-0.03	-0.01	-0.00342
	18.5	-0.02	-0.03	-0.01	-0.00293
	18.55	-0.01	-0.03	-0.01	-0.00342
	18.6	-0.01	-0.03	-0.01	-0.00293
	18.65	-0.01	-0.03	-0.01	-0.00293
	18.7	-0.01	-0.03	-0.01	-0.00293
	18.75	-0.01	-0.03	-0.01	-0.00244
	18.8	-0.01	-0.03	-0.01	-0.00342
	18.85	-0.01	-0.03	-0.01	-0.00342
	18.9	-0.01	-0.03	-0.01	-0.00342
	18.95	-0.01	-0.03	-0.01	-0.00342
	19	-0.01	-0.03	-0.01	-0.00391
	19.05	-0.01	-0.03	-0.01	-0.00391
	19.1	-0.01	-0.03	-0.01	-0.00391
	19.15	-0.01	-0.03	-0.01	-0.0044
	19.2	-0.01	-0.03	-0.01	-0.0044
	19.25	-0.01	-0.03	-0.01	-0.00489
	19.3	-0.01	-0.03	0	-0.00586
	19.35	-0.01	-0.03	0	-0.00537
	19.4	0	-0.03	0	-0.00489
	19.45	0	-0.03	0	-0.00342
	19.5	0	-0.03	0	-0.0044
	19.55	0	-0.03	0	-0.00391
	19.6	0	-0.03	0	-0.00342
	19.65	0	-0.03	0	-0.00293
	19.7	0	-0.03	0	-0.00342
	19.75	0	-0.03	0	-0.00342
	19.8	0	-0.03	0	-0.00342
	19.85	0	-0.03	0	-0.00342
	19.9	0	-0.03	0	-0.00195
	19.95	0	-0.03	0	-0.00195
	20	0	-0.03	0	-0.00195
