# Supplementary material for: A biodegradable and flexible neural interface for transdermal optoelectronic modulation and regeneration of peripheral nerves
Source: Nat Commun. 2024 Jun 3;15:4721. doi: 10.1038/s41467-024-49166-4 (PMC11148186; doi:10.1038/s41467-024-49166-4)
Supplement: Supplementary file 6 — Source Data [file 41467_2024_49166_MOESM6_ESM.zip › Source data/Figure 6/Fig. 6d/Representative evoked CMAPs at 8 weeks postoperatively.xlsx]

## Sheet: Sheet1
	count point	CMAP (mV)
		Control	PS-4d	Si OS-4d	Si/Mo OS-1d	Si/Mo OS-4d	WT
	1	0.02	0.05	0.05	0.04	0.02	0.04
	2	0	0.05	0.05	0.04	0.02	0.04
	3	0.02	0.05	0.05	0.04	0.02	0.04
	4	0.02	0.05	0.05	0.04	0.02	0.04
	5	0.02	0.07	0.05	0.04	0	0.04
	6	0.02	0.07	0.05	0.04	0	0.04
	7	0.02	0.1	0.05	0.05	0.02	0.04
	8	0.02	0.1	0.02	0.05	0	0.04
	9	0.02	0.07	0.02	0.05	0.02	0.04
	10	0.02	0.07	0	0.05	0.02	0.04
	11	0.02	0.05	0	0.04	0.02	0.04
	12	0.02	0.05	0.02	0.05	0.02	0.04
	13	0.02	0.05	0.02	0.05	0.02	0.04
	14	0.02	0.05	0.02	0.04	0	0.04
	15	0.02	0.05	0.05	0.05	0	0.04
	16	0.02	0.05	0.05	0.04	0.02	0.04
	17	0.05	0.05	0.05	0.05	0.02	0.04
	18	0.05	0.05	0.05	0.05	0.02	0.04
	19	0.05	0.05	0.05	0.05	0.02	0.04
	20	0.05	0.05	0.05	0.04	0.02	0.04
	21	0.05	0.05	0.05	0.05	0.02	0.04
	22	0.05	0.05	0.05	0.04	0.02	0.04
	23	0.05	0.05	0.05	0.05	0.02	0.04
	24	0.05	0.05	0.05	0.05	0.02	0.04
	25	0.05	0.05	0.05	0.05	0.02	0.04
	26	0.07	0.05	0.05	0.05	0.02	0.04
	27	0.07	0.05	0.05	0.05	0.02	0.04
	28	0.07	0.05	0.05	0.05	0.02	0.04
	29	0.05	0.05	0.05	0.04	0.02	0.04
	30	0.05	0.05	0.05	0.05	0.02	0.04
	31	0.05	0.05	0.05	0.04	0.02	0.04
	32	0.05	0.05	0.05	0.04	0.02	0.04
	33	0.05	0.05	0.05	0.05	0.02	0.04
	34	0.05	0.05	0.05	0.05	0.02	0.04
	35	0.05	0.05	0.05	0.05	0.02	0.04
	36	0.05	0.05	0.05	0.04	0.02	0.04
	37	0.05	0.05	0.05	0.05	0.02	0.04
	38	0.05	0.05	0.05	0.04	0.02	0.04
	39	0.05	0.05	0.05	-0.01	0.02	0.04
	40	0.02	0.05	0.05	-0.05	0.02	0.04
	41	0.02	0.05	0.05	-0.07	0.02	0.04
	42	0.02	0.05	0.05	-0.07	0.02	0.04
	43	0.02	0.05	0.05	-0.04	0.02	0.04
	44	0.02	0.05	0.05	0	0.02	0.04
	45	0.02	0.05	0.05	0.02	0.02	0.04
	46	0.02	0.05	0.05	0.04	0.02	0.04
	47	0.02	0.05	0.05	0.05	0.02	0.04
	48	0.02	0.05	0.05	0.05	0.02	0.07
	49	0	0.05	0.05	0.06	0.02	0.1
	50	0	0.02	0.05	0.06	0.02	0.11
	51	0	0.02	0.05	0.06	0.02	0.12
	52	0	0.02	0.07	0.06	0.02	0.09
	53	0	0.02	0.07	0.06	0.02	0.06
	54	0	0.02	0.07	0.06	0.07	0.05
	55	-0.02	0.02	0.1	0.06	0.12	0.04
	56	-0.02	0.02	0.1	0.06	0.15	0.02
	57	-0.02	0.02	0.12	0.06	0.17	0.02
	58	-0.02	0.02	0.15	0.06	0.17	0.02
	59	-0.02	0.05	0.17	0.06	0.17	0.01
	60	-0.02	0.05	0.2	0.06	0.17	0.01
	61	-0.02	0.07	0.22	0.06	0.17	0.01
	62	-0.02	0.07	0.24	0.06	0.17	0.01
	63	0	0.1	0.27	0.06	0.17	0.01
	64	0.02	0.15	0.32	0.06	0.12	0.02
	65	0.02	0.17	0.37	0.05	0.07	0.01
	66	0.05	0.22	0.39	0.05	0.02	0.01
	67	0.05	0.24	0.44	0.05	0	0.02
	68	0.05	0.29	0.49	0.05	0	0.01
	69	0.02	0.32	0.51	0.04	-0.02	0.02
	70	-0.05	0.34	0.54	0.04	-0.02	0.01
	71	-0.12	0.37	0.54	0.02	-0.05	0.01
	72	-0.2	0.37	0.54	0.01	-0.05	0.01
	73	-0.29	0.34	0.49	-0.01	-0.05	0.01
	74	-0.37	0.34	0.44	-0.04	-0.05	0
	75	-0.44	0.32	0.37	-0.07	-0.05	-0.01
	76	-0.49	0.32	0.24	-0.11	-0.05	-0.04
	77	-0.51	0.32	0.12	-0.11	-0.05	-0.06
	78	-0.54	0.32	-0.05	-0.1	-0.02	-0.1
	79	-0.54	0.34	-0.22	-0.07	-0.02	-0.15
	80	-0.54	0.37	-0.39	-0.07	0	-0.2
	81	-0.51	0.39	-0.56	-0.07	0.02	-0.26
	82	-0.44	0.42	-0.71	-0.1	0.1	-0.33
	83	-0.37	0.44	-0.85	-0.16	0.15	-0.4
	84	-0.29	0.42	-0.98	-0.23	0.22	-0.49
	85	-0.22	0.42	-1.07	-0.33	0.29	-0.59
	86	-0.17	0.39	-1.15	-0.45	0.34	-0.68
	87	-0.12	0.42	-1.2	-0.6	0.34	-0.78
	88	-0.1	0.42	-1.25	-0.77	0.29	-0.9
	89	-0.1	0.39	-1.29	-0.95	0.17	-1.06
	90	-0.1	0.39	-1.32	-1.14	-0.05	-1.26
	91	-0.12	0.39	-1.32	-1.31	-0.29	-1.47
	92	-0.2	0.44	-1.32	-1.44	-0.64	-1.7
	93	-0.29	0.49	-1.29	-1.53	-1.03	-1.95
	94	-0.39	0.56	-1.25	-1.56	-1.44	-2.21
	95	-0.49	0.64	-1.2	-1.56	-1.91	-2.47
	96	-0.59	0.66	-1.12	-1.55	-2.34	-2.72
	97	-0.71	0.64	-1.07	-1.53	-2.78	-2.94
	98	-0.78	0.54	-1	-1.5	-3.2	-3.11
	99	-0.85	0.42	-0.93	-1.49	-3.54	-3.24
	100	-0.9	0.29	-0.85	-1.47	-3.83	-3.32
	101	-0.93	0.2	-0.81	-1.47	-4.03	-3.36
	102	-0.93	0.1	-0.73	-1.45	-4.08	-3.32
	103	-0.88	-0.02	-0.66	-1.44	-4.03	-3.2
	104	-0.83	-0.15	-0.61	-1.4	-3.88	-3.03
	105	-0.73	-0.27	-0.54	-1.37	-3.64	-2.8
	106	-0.61	-0.39	-0.46	-1.31	-3.35	-2.52
	107	-0.51	-0.54	-0.39	-1.25	-3	-2.2
	108	-0.39	-0.71	-0.34	-1.17	-2.61	-1.84
	109	-0.27	-0.93	-0.27	-1.06	-2.22	-1.49
	110	-0.15	-1.17	-0.22	-0.94	-1.78	-1.14
	111	0	-1.42	-0.17	-0.79	-1.37	-0.78
	112	0.12	-1.66	-0.12	-0.6	-0.95	-0.46
	113	0.27	-1.81	-0.07	-0.4	-0.56	-0.17
	114	0.39	-1.93	-0.05	-0.21	-0.2	0.1
	115	0.54	-2	0	-0.02	0.12	0.33
	116	0.64	-2	0.05	0.15	0.42	0.54
	117	0.73	-1.98	0.12	0.31	0.64	0.72
	118	0.81	-1.86	0.17	0.43	0.85	0.88
	119	0.88	-1.69	0.24	0.54	1	1.01
	120	0.9	-1.49	0.32	0.65	1.15	1.14
	121	0.93	-1.27	0.39	0.73	1.27	1.23
	122	0.95	-1.1	0.46	0.83	1.37	1.33
	123	0.95	-0.9	0.54	0.9	1.47	1.42
	124	0.93	-0.73	0.61	0.96	1.56	1.49
	125	0.9	-0.56	0.68	1	1.66	1.58
	126	0.88	-0.42	0.73	1.03	1.73	1.67
	127	0.83	-0.29	0.81	1.04	1.83	1.77
	128	0.78	-0.15	0.85	1.05	1.93	1.88
	129	0.73	-0.02	0.88	1.06	2.03	1.98
	130	0.71	0.12	0.93	1.09	2.1	2.08
	131	0.68	0.24	0.95	1.1	2.17	2.19
	132	0.64	0.37	1	1.11	2.25	2.3
	133	0.61	0.46	1	1.12	2.32	2.41
	134	0.56	0.59	1.03	1.11	2.37	2.5
	135	0.51	0.73	1.03	1.12	2.42	2.59
	136	0.46	0.85	1.03	1.12	2.42	2.66
	137	0.44	0.98	1.03	1.15	2.42	2.72
	138	0.39	1.07	1.03	1.16	2.37	2.75
	139	0.34	1.17	1	1.16	2.32	2.76
	140	0.32	1.25	1	1.15	2.25	2.75
	141	0.29	1.29	0.98	1.14	2.15	2.71
	142	0.27	1.32	0.95	1.11	2.03	2.65
	143	0.24	1.29	0.9	1.09	1.91	2.59
	144	0.22	1.29	0.85	1.05	1.78	2.52
	145	0.2	1.29	0.83	1.01	1.66	2.44
	146	0.17	1.27	0.78	0.98	1.51	2.36
	147	0.15	1.22	0.73	0.93	1.37	2.26
	148	0.12	1.17	0.71	0.89	1.25	2.15
	149	0.1	1.07	0.66	0.88	1.12	2.03
	150	0.05	1	0.61	0.85	1	1.91
	151	0.02	0.9	0.56	0.85	0.9	1.78
	152	-0.02	0.83	0.51	0.84	0.81	1.65
	153	-0.07	0.73	0.49	0.84	0.71	1.51
	154	-0.1	0.66	0.44	0.83	0.64	1.39
	155	-0.12	0.56	0.42	0.83	0.56	1.26
	156	-0.15	0.46	0.39	0.83	0.51	1.12
	157	-0.15	0.34	0.34	0.83	0.49	0.99
	158	-0.15	0.24	0.32	0.83	0.46	0.87
	159	-0.15	0.15	0.27	0.83	0.44	0.73
	160	-0.12	0.07	0.24	0.82	0.44	0.61
	161	-0.1	-0.02	0.2	0.81	0.42	0.5
	162	-0.07	-0.1	0.17	0.77	0.42	0.4
	163	-0.05	-0.2	0.15	0.74	0.39	0.32
	164	-0.02	-0.27	0.12	0.72	0.39	0.23
	165	0	-0.34	0.1	0.68	0.39	0.16
	166	0.02	-0.39	0.07	0.66	0.37	0.09
	167	0.05	-0.44	0.05	0.62	0.37	0.02
	168	0.07	-0.46	0.05	0.57	0.34	-0.04
	169	0.1	-0.46	0.02	0.51	0.32	-0.09
	170	0.12	-0.49	0.02	0.46	0.29	-0.13
	171	0.15	-0.49	0	0.4	0.27	-0.16
	172	0.15	-0.49	0	0.34	0.27	-0.2
	173	0.15	-0.49	0	0.29	0.24	-0.22
	174	0.17	-0.44	-0.02	0.24	0.22	-0.24
	175	0.17	-0.42	-0.02	0.21	0.2	-0.26
	176	0.17	-0.37	-0.02	0.17	0.17	-0.27
	177	0.17	-0.32	-0.05	0.13	0.15	-0.27
	178	0.17	-0.27	-0.05	0.1	0.12	-0.28
	179	0.17	-0.24	-0.05	0.06	0.07	-0.28
	180	0.17	-0.2	-0.07	0.02	0.05	-0.27
	181	0.17	-0.17	-0.07	0	0.02	-0.27
	182	0.17	-0.15	-0.07	-0.04	-0.02	-0.26
	183	0.15	-0.15	-0.07	-0.05	-0.05	-0.26
	184	0.15	-0.12	-0.07	-0.07	-0.07	-0.26
	185	0.12	-0.1	-0.07	-0.09	-0.1	-0.26
	186	0.12	-0.07	-0.07	-0.1	-0.12	-0.26
	187	0.1	-0.05	-0.07	-0.11	-0.15	-0.26
	188	0.07	-0.02	-0.07	-0.12	-0.17	-0.26
	189	0.07	-0.02	-0.05	-0.15	-0.2	-0.26
	190	0.05	-0.02	-0.05	-0.15	-0.22	-0.26
	191	0.05	0	-0.05	-0.16	-0.24	-0.26
	192	0.05	0	-0.05	-0.17	-0.24	-0.26
	193	0.05	0	-0.02	-0.17	-0.24	-0.27
	194	0.02	0.02	-0.02	-0.18	-0.27	-0.27
	195	0.02	0.02	-0.02	-0.18	-0.27	-0.27
	196	0.02	0.02	0	-0.18	-0.29	-0.27
	197	0	0.02	0	-0.2	-0.29	-0.27
	198	0	0	0	-0.18	-0.29	-0.27
	199	0	0	0	-0.17	-0.29	-0.28
	200	0	0	0	-0.17	-0.32	-0.29
	201	-0.02	-0.02	0.02	-0.16	-0.32	-0.29
					-0.16
					-0.16
					-0.16
					-0.16
					-0.16
					-0.17
					-0.17
					-0.16
					-0.16
					-0.17
					-0.16
					-0.17
					-0.17
					-0.17
					-0.16
					-0.16
					-0.15
					-0.13
