# Supplementary material for: A biodegradable and flexible neural interface for transdermal optoelectronic modulation and regeneration of peripheral nerves
Source: Nat Commun. 2024 Jun 3;15:4721. doi: 10.1038/s41467-024-49166-4 (PMC11148186; doi:10.1038/s41467-024-49166-4)
Supplement: Supplementary file 6 — Source Data [file 41467_2024_49166_MOESM6_ESM.zip › Source data/Figure 6/Fig. 6e, f/CMAP amplitude at 8w.xlsx]

## Sheet: Sheet1
		CMAP amplitude (mV)
		Control	PS-4d	Si OS-4d	Si/Mo OS-1d	Si/Mo OS-4d	WT
		1.31	3.46	3.06	3.51	6.03	6.52
		1.27	3.45	3.17	3.49	6.02	6.59
		1.35	3.36	3.07	3.55	5.96	6.66
		1.32	3.68	3.25	3.57	6.03	6.75
		1.42	3.54	3.34	3.57	6.14	6.89
		3.33	1.17	1.86	3.3	6.08	5.84
		3.51	1.15	1.93	3.24	6.15	5.8
		3.55	1.08	2.18	3.4	6.3	5.68
		3.55	1.1	2.2	3.53	6.15	5.59
		3.61	1	2.14	3.32	6.44	5.36
		1.76	2.98	3.32	5.16	4.45	5.8
		1.78	3.17	3.17	4.75	4.44	5.72
		1.67	3.41	3.21	4.9	4.52	5.68
		1.59	2.97	3.24	4.95	4.58	5.59
		1.8	3.13	3.14	4.5	4.59	5.36
		3.21	4.2	2.33	2.68	4.78	6
		3.17	4.25	2.42	2.64	4.79	5.94
		3.21	4.34	2.46	2.57	4.89	5.6
		3.09	4.1	2.42	2.58	4.89	5.6
		3.14	4.39	2.52	1.87	4.87	5.39
