# Supplementary material for: A biodegradable and flexible neural interface for transdermal optoelectronic modulation and regeneration of peripheral nerves
Source: Nat Commun. 2024 Jun 3;15:4721. doi: 10.1038/s41467-024-49166-4 (PMC11148186; doi:10.1038/s41467-024-49166-4)
Supplement: Supplementary file 6 — Source Data [file 41467_2024_49166_MOESM6_ESM.zip › Source data/Figure 6/Fig. 6e, f/CMAP latency at 8w.xlsx]

## Sheet: Sheet1
			Latency (ms)
			Control	PS-4d	Si OS-4d	Si/Mo OS-1d	Si/Mo OS-4d	WT
			1.4	5.1	2.2	1.4	1.85	2.3
			1.55	5.1	2.3	1.5	1.9	2.15
			1.5	5	2.4	1.45	1.9	2.2
			1.6	5.05	2.3	1.5	1.9	2.2
			1.6	5.05	2.2	1.5	1.9	2.2
			3.55	2.35	2	1.9	1.85	1.65
			3.55	2.35	2.1	1.9	1.9	1.75
			3.55	2.45	2.15	2.05	1.9	1.75
			3.5	2.25	2.2	1.9	1.8	1.85
			3.55	2.2	2.1	2	1.95	1.8
			3.3	2.4	3.65	2.95	2.55	1.75
			3.35	2.5	3.75	2.9	2.55	1.75
			3.45	2.5	3.75	3	2.5	1.8
			3.35	2.4	3.75	3.05	2.45	1.9
			3.45	2.55	3.8	2.95	2.5	1.8
			1.55	4.4	3.6	2.65	3.65	2.25
			1.45	4.35	3.6	2.65	3.6	2.05
			1.55	4.3	3.55	2.6	3.6	2.45
			1.5	4.35	3.5	2.55	3.6	2.3
			1.5	4.4	3.6	2.6	3.65	2.3
