# Supplementary material for: A biodegradable and flexible neural interface for transdermal optoelectronic modulation and regeneration of peripheral nerves
Source: Nat Commun. 2024 Jun 3;15:4721. doi: 10.1038/s41467-024-49166-4 (PMC11148186; doi:10.1038/s41467-024-49166-4)
Supplement: Supplementary file 6 — Source Data [file 41467_2024_49166_MOESM6_ESM.zip › Source data/Supplementary Figure 10/Photovoltage of smaller size.xlsx]

## Sheet: Sheet1
	Light intensity (W/cm2)	Photovoltage (mV)
		Si/Au										Si/Mo
	0.05	-4.43905	-4.37204	-4.34971	-4.32387	-4.47393	-5.06621	-5.15777	-5.18828	-5.1426	-5.10673	-8.75128	-8.76259	-8.82311	-8.85302	-8.8219	-5.31122	-5.34201	-5.40342	-5.37327	-5.43468	-7.4144	-7.44427	-7.41311	-7.41233	-7.47234
	0.09162	-5.14382	-5.14374	-5.05212	-5.17411	-5.23507	-6.83846	-6.77867	-6.74919	-6.84198	-6.90405	-14.7766	-14.5477	-14.4035	-14.592	-14.727	-10.7561	-10.6949	-10.6337	-10.664	-10.8469	-14.2901	-14.1059	-14.2266	-14.5	-14.5597
	0.34465	-6.71427	-6.83465	-6.89399	-6.8917	-6.82162	-8.33523	-8.48907	-8.52115	-8.52272	-8.49345	-19.1991	-19.1896	-19.0236	-18.8677	-18.6872	-15.6325	-15.5171	-15.2534	-15.4863	-15.6607	-17.0592	-17.2728	-17.4865	-17.6085	-17.4865
	0.94669	-6.96503	-6.9088	-6.85016	-6.9136	-6.91489	-9.47775	-9.47897	-9.44967	-9.35909	-9.5129	-21.3543	-21.0269	-21.1015	-21.4507	-21.5539	-18.0552	-18.1746	-18.2018	-18.1075	-17.8851	-19.3513	-19.3509	-19.2285	-19.0756	-19.5329
	1.91083	-8.1895	-8.33741	-8.33669	-8.36974	-8.29427	-10.0501	-10.0232	-10.1794	-10.2745	-10.3086	-22.4352	-22.8215	-22.9895	-23.0922	-23.068	-19.4551	-19.3655	-19.2419	-18.781	-19.35	-20.2005	-19.9942	-19.9067	-20.3367	-20.6133
	2.88806	-8.46022	-8.59839	-8.23218	-8.4965	-8.56176	-10.5163	-10.5771	-10.6074	-10.5462	-10.5154	-24.2961	-24.1609	-23.9036	-23.3412	-23.8202	-20.3844	-20.4761	-20.3543	-20.1055	-19.6973	-21.005	-21.3102	-21.4323	-21.2335	-20.9
	3.59044	-8.6731	-8.80555	-8.90749	-8.94302	-8.913	-10.6201	-10.7199	-10.8788	-10.915	-10.9208	-25.0559	-24.9997	-24.7605	-24.4602	-24.1359	-20.8459	-20.5107	-20.5721	-20.7861	-20.9391	-21.6918	-21.9993	-22.0931	-21.8821	-21.5248
	4.18375	-8.47239	-8.50279	-8.31956	-8.22789	-8.1364	-11.1525	-11.2815	-11.3481	-11.3232	-11.2374	-25.5137	-25.3003	-24.9189	-24.7653	-25.313	-21.6294	-21.5689	-21.4167	-21.0816	-20.8074	-22.4933	-22.4666	-22.0137	-22.3105	-22.6454
	4.84251	-8.70696	-9.00791	-9.12575	-9.09185	-9.10397	-11.239	-11.2752	-11.3127	-11.2588	-11.1743	-25.3972	-25.7942	-25.9778	-26.0086	-25.8563	-21.8893	-21.7626	-21.5443	-21.0502	-21.3575	-22.4476	-22.6937	-22.6959	-22.4842	-22.3342
	5.72376	-9.40941	-9.26169	-9.14033	-9.11123	-9.20384	-11.6389	-11.5192	-11.7349	-11.8138	-11.8464	-26.2224	-26.3211	-26.2433	-26.0739	-25.6863	-22.0291	-21.8556	-21.568	-21.163	-21.6721	-22.6211	-22.225	-22.7139	-22.9282	-22.929
