# Supplementary material for: A biodegradable and flexible neural interface for transdermal optoelectronic modulation and regeneration of peripheral nerves
Source: Nat Commun. 2024 Jun 3;15:4721. doi: 10.1038/s41467-024-49166-4 (PMC11148186; doi:10.1038/s41467-024-49166-4)
Supplement: Supplementary file 6 — Source Data [file 41467_2024_49166_MOESM6_ESM.zip › Source data/Supplementary Figure 11/Supplementary Fig. 11a/CMAP amplitude induced by diffenert current intensities.xlsx]

## Sheet: Sheet1
	Stimulation current (mA)	CMAP amplitude (mV)
		S-D rat sciatic nerve			Rabbit facial nerve
	0.5	17.47	16.67	16.21	4.07	4.22	4.24
	0.4	16.39	16.64	16.76	2.64	2.88	3.12
	0.3	16.69	16.64	16.46	3	2.99	3.04
	0.2	16.47	16.74	16.81	2	2.14	1.74
	0.1	16.84	16.93	16.7	1.33	1.38	1.31
	0.05	17.43	17.36	17.04	1.29	1.12	1.22
	0.03	5.93	6.13	6.21	0.9	1.01	1
	0.02	0.17	1.14	1.68	0.66	0.46	0.63
	0.01	0	0	0	0	0	0
