# Supplementary material for: A biodegradable and flexible neural interface for transdermal optoelectronic modulation and regeneration of peripheral nerves
Source: Nat Commun. 2024 Jun 3;15:4721. doi: 10.1038/s41467-024-49166-4 (PMC11148186; doi:10.1038/s41467-024-49166-4)
Supplement: Supplementary file 6 — Source Data [file 41467_2024_49166_MOESM6_ESM.zip › Source data/Supplementary Figure 11/Supplementary Fig. 11c/Photovoltage of devices postimplantation.xlsx]

## Sheet: Sheet1
		Voltage (mV)
		day 0	day 2	day4	day 6
		-37.3695	-20.1566	-8.9544	-8.82304
		-37.1864	-19.9727	-8.89336	-8.85295
		-27.9252	-19.9109	-8.89336	-8.85233
		-27.6017	-7.83659	-6.91568	-11.4018
		-30.6702	-7.80451	-6.91375	-11.5234
		-30.4871	-7.72887	-6.91245	-11.4618
		-32.6407	-15.7634	-3.99708
		-32.4271	-15.7632	-4.00016
		-32.7323	-15.763	-3.9422
