# Supplementary material for: A biodegradable and flexible neural interface for transdermal optoelectronic modulation and regeneration of peripheral nerves
Source: Nat Commun. 2024 Jun 3;15:4721. doi: 10.1038/s41467-024-49166-4 (PMC11148186; doi:10.1038/s41467-024-49166-4)
Supplement: Supplementary file 6 — Source Data [file 41467_2024_49166_MOESM6_ESM.zip › Source data/Supplementary Figure 15/Supplementary Fig. 15a/CMAP amplitude at 4 weeks postoperatively.xlsx]

## Sheet: Sheet1
		CMAP amplitude (mV)
		Control	PS-4d	Si OS-4d	Si/Mo OS-1d	Si/Mo OS-4d
		0.34	1.16	0.1	0.83	5.19
		0.35	1.1	0.11	0.52	4.76
		0.33	1.12	0.12	0.55	4.91
		0.35	1.04	0.12	0.66	4.98
		0.31	1.1	0.13	0.53	4.97
		1.19	0.44	0.74	2.31	0.99
		1.13	0.34	0.75	2.33	1
		1.19	0.37	0.76	2.27	1.02
		1.21	0.37	0.76	2.38	0.97
		1.19	0.32	0.75	2.4	1.05
		0.47	0.16	0.74	2.17	0.93
		0.48	0.15	0.7	2.26	0.82
		0.5	0.19	0.68	2.52	0.68
		0.51	0.16	0.79	2.43	0.72
		0.51	0.17	0.69	2.49	0.78
		0.76	0.21	0.83	0.44	1.71
		0.85	0.2	0.86	0.45	1.72
		0.86	0.2	0.91	0.43	1.73
		0.85	0.2	0.89	0.43	1.73
		0.84	0.2	0.9	0.4	1.85
