# Supplementary material for: A biodegradable and flexible neural interface for transdermal optoelectronic modulation and regeneration of peripheral nerves
Source: Nat Commun. 2024 Jun 3;15:4721. doi: 10.1038/s41467-024-49166-4 (PMC11148186; doi:10.1038/s41467-024-49166-4)
Supplement: Supplementary file 6 — Source Data [file 41467_2024_49166_MOESM6_ESM.zip › Source data/Supplementary Figure 15/Supplementary Fig. 15b/CMAP latency at 4 weeks postoperatively.xlsx]

## Sheet: Sheet1
		Latency (ms)
		Control	PS-4d	Si OS-4d	Si/Mo OS-1d	Si/Mo OS-4d
		4	4.3	10.8	3.55	5.3
		3.8	4.3	10.8	2.15	5.25
		3.75	4.45	10.8	2.3	5.3
		3.8	4.2	10.85	2	5.4
		3.8	4.25	10.8	2	5.3
		1.2	2.2	11.2	1.8	5.85
		1.45	2.2	11.1	1.6	5.85
		1.5	2.25	11.15	1.65	5.8
		1.45	2.3	11.1	1.7	5.8
		1.35	2.3	11.2	1.75	5.8
		6	4.75	9.75	1.95	2.15
		5.85	4.7	10.15	1.95	2.2
		5.7	4.65	10	1.95	2.2
		5.85	5.25	10.15	1.9	2.15
		5.9	5.15	10.2	1.95	2.15
		12.95	10.55	6.45	4.85	2
		13	10.6	6.5	4.8	2.5
		13	10.55	6.55	4.8	2
		13.05	10.45	6.5	4.95	2
		13	10.5	6.5	4.9	1.9
