# Supplementary material for: A biodegradable and flexible neural interface for transdermal optoelectronic modulation and regeneration of peripheral nerves
Source: Nat Commun. 2024 Jun 3;15:4721. doi: 10.1038/s41467-024-49166-4 (PMC11148186; doi:10.1038/s41467-024-49166-4)
Supplement: Supplementary file 6 — Source Data [file 41467_2024_49166_MOESM6_ESM.zip › Source data/Supplementary Figure 16/Supplementary Fig. 16c/Number of myelinated nerve fibers.xlsx]

## Sheet: Sheet1
			The number of myelinated nerve fibers (/mm2)
			Control	Si/Mo OS-4d
			3882.84	3714.02
			4220.48	3460.79
			3882.84	3376.38
			4304.89	3038.74
			4304.89	2785.52
			4136.07	1772.6
