# Supplementary material for: A biodegradable and flexible neural interface for transdermal optoelectronic modulation and regeneration of peripheral nerves
Source: Nat Commun. 2024 Jun 3;15:4721. doi: 10.1038/s41467-024-49166-4 (PMC11148186; doi:10.1038/s41467-024-49166-4)
Supplement: Supplementary file 6 — Source Data [file 41467_2024_49166_MOESM6_ESM.zip › Source data/Supplementary Figure 3/Output light intensity of the laser.xlsx]

## Sheet: Sheet1
	Current (A)	Laser power (W/cm2)
	0.55	0.05
	0.6	0.09162
	0.65	0.34465
	0.7	0.94669
	0.75	1.91083
	0.8	2.88806
	0.85	3.59044
	0.9	4.18375
	0.95	4.84251
	1	5.72376
