# Supplementary material for: A biodegradable and flexible neural interface for transdermal optoelectronic modulation and regeneration of peripheral nerves
Source: Nat Commun. 2024 Jun 3;15:4721. doi: 10.1038/s41467-024-49166-4 (PMC11148186; doi:10.1038/s41467-024-49166-4)
Supplement: Supplementary file 6 — Source Data [file 41467_2024_49166_MOESM6_ESM.zip › Source data/Supplementary Figure 4/SiMo on skin.xls]

## Sheet: Sheet1
0	0	0	0	0	0	0	0	1.3	0.6	0.4	0.2	0	0	0	0.2	0.1	0.1	0.1	0	0	0.2	0	0	0.3	0	0	0.3	0	0.1	0.1	0	0	0	0	0	0	0	0.2	0.3	0	0.2	0.2	0.2	0.1	0	0.1	0.2	0.1	0.1
0.4	0	0	0.1	0.2	0.2	0.1	0.1	0	0.3	0.2	0.2	0.5	0	0.2	0.2	0.3	0.1	0.4	0.1	0	0.3	0.1	0	0	0.3	0.4	0.2	0.4	0.3	0.4	0.4	0	0	0	0.2	0.3	0	0.1	0.3	0.2	0.4	0.6	0.5	0.4	0.2	0.1	0.2	0.1	0
0.2	0	0	0	0	0.1	0	0.1	0.1	0.1	0.1	0	0.1	0	0.4	0.4	0	0	0.1	0.2	0.4	0.2	0	0.1	0	0.2	0.2	0.2	0.1	0.3	0.1	0.1	0.1	0	0	0.3	0.2	0.1	0.4	0.3	0	0	0.3	0.4	0.3	0.3	0.1	0.1	0.1	0.1
0.6	0.3	0.2	0.1	0.2	0	0	0.3	0.4	0.2	0.1	0.1	0	0	0	0	0	0.1	0.2	0	0.1	0.2	0.1	0.1	0.2	0.2	0.4	0.3	0	0.2	0	0	0.1	0.1	0.1	0.3	0.2	0.4	0.3	0.5	0.3	0	0.3	0.3	0.2	0.2	0	0	0	0.1
0.5	0.4	0.1	0	0.1	0.1	0	0	0.2	0.2	0.1	0	0.1	0.2	0	0	0.2	0.7	0.2	0	0.1	0.4	0.1	0.4	0.4	0.4	0.6	0.1	0.2	0.2	0.3	0.1	0.1	0.3	0.1	0.4	0.2	0	0.6	0.6	0.3	0.5	0.6	0.2	0	0	0	0	0	0.4
0.6	0.4	0.2	0.1	0.3	0.1	0.3	0	0.5	0	0.1	0	0	0	0.3	0.4	0.3	0.3	0	0	0	0.3	0.3	0.3	0.1	0	0.1	0.1	0.3	0	0	0	0.2	0.6	0.3	0.1	0.1	0.2	0.2	0.5	0	0.2	0.2	0.1	0.2	0.3	0.1	0.1	0	0
0	0	0	0.2	0.1	0.1	0	0.1	0.2	0.1	0.2	0.2	0.1	0	0.2	0.3	0.2	0	0	0.1	0	0	0	0.2	0.2	0.1	0	0.3	0.2	0	0.1	0.1	0	0.3	0	0.1	0.1	0	0.2	0.3	0.1	0.1	0.1	0	0.3	0.4	0.2	0	0.1	0.2
0.3	0.5	0	0	0.1	0.3	0.5	0.3	0.4	0.3	0.3	0.3	0.3	0.4	0	0.1	0.4	0.1	0.1	0	0	0	0	0.3	0.1	0.3	0	0	0.1	0.2	0.3	0	0	0.3	0	0	0.4	0.1	0.5	0.6	0.2	0.3	0.2	0.1	0.1	0	0.1	0.1	0.1	0.3
0.2	0	0	0	0.1	0.2	0.1	0.3	0.1	0	0	0.4	0.3	0	0	0.2	0.2	0.2	0	0	0	0.1	0	0	0	0.2	0.3	0	0.1	0	0	0	0	0	0	0	0.3	0.5	0.3	0.2	0	0	0.3	0.2	0	0	0	0	0	0
0	0.1	0	0	0.2	0	0	0	0	0.1	0	0	0	0.3	0.2	0.3	0.3	0	0	0	0	0	0	0.1	0	0.2	0.2	0.3	0	0.2	0	0.2	0	0	0	0	0	0.1	0.3	0.2	0	0	0.1	0.2	0	0	0	0	0	0
0.3	0.1	0	0.3	0.3	0.3	0	0.1	0.1	0	0.1	0.3	0.1	0.1	0.2	0.4	0.2	0	0	0	0	0	0	0	0	0.1	0	0.2	0.4	0	0	0	0	0	0	0	0	0	0.1	0	0.1	0.2	0.3	0.2	0	0	0	0	0	0.2
0.3	0.2	0.1	0	0.1	0.2	0	0.1	0.3	0	0.4	0.1	0.2	0	0.2	0.2	0.2	0	0.1	0.5	0.1	0.2	0	0	0.2	0.3	0.3	0.3	0.1	0.3	0.2	0	0.1	0	0.3	0.1	0.3	0.1	0.3	0.2	0	0.2	0.2	0	0	0.3	0.3	0.4	0.3	0.3
0.3	0.2	0	0.1	0.1	0	0	0.4	0.6	0.3	0.4	0.3	0.3	0.1	0.5	0.4	0.5	0.5	0.4	0.3	0.5	0.2	0	0.2	0.1	0.2	0.6	0.8	0.3	0.1	0.4	0.1	0	0	0.2	0.2	0.4	0.2	0.1	0.2	0	0	0	0.1	0.1	0.1	0.1	0.1	0.3	0.3
0.6	0.1	0	0.2	0.4	0.1	0.2	0.1	0.1	0.2	0	0	0.2	0	0.2	0.2	0.1	0.3	0.2	0.3	0.3	0.3	0.1	0.1	0.1	0.1	0	0	0.1	0.4	0.3	0.3	0.2	0.2	0	0.1	0	0	0	0	0.1	0	0	0.2	0	0	0.2	0.3	0.6	0.6
0.1	0.1	0	0	0	0	0.1	0.3	0	0.5	0.1	0.1	0.2	0	0.4	0.5	0.3	0.2	0.1	0.2	0	0.1	0.4	0.2	0.3	0.2	0.1	0.2	0.2	0.3	0.4	0.3	0.4	0.1	0	0	0	0	0.4	0.4	0.2	0.3	0.2	0.2	0.2	0.3	0.2	0.4	0.2	0.4
0.2	0.1	0.4	0	0.2	0.3	0.4	0.3	0.3	0.3	0	0.1	0.2	0.4	0.3	0.4	0.3	0.3	0.1	0.1	0	0.2	0.2	0	0	0	0.5	0.4	0	0	0.2	0.4	0.3	0	0	0	0	0	0.3	0.5	0.3	0.3	0.3	0	0.2	0.3	0.2	0.3	0.3	0.4
0	0	0.1	0.4	0.4	0.3	0	0	0.3	0	0	0	0.1	0.3	0.4	0.6	0.1	0.5	0.1	0.1	0	0	0	0	0.1	0.1	0.3	0.3	0	0.3	0	0	0.2	0.3	0.2	0.3	0.1	0.1	0.4	0.4	0.2	0.1	0.5	0.1	0.1	0	0.2	0.3	0.5	0.3
0	0.3	0.1	0.1	0.1	0.3	0	0	0	0	0	0	0	0	0	0.1	0	0.2	0.1	0.3	0	0	0.1	0	0	0.2	0.2	0.2	0	0.1	0	0	0.5	0.1	0.2	0.4	0.2	0	0.4	0.4	0.3	0.2	0.1	0.2	0.1	0.3	0.1	0	0.1	0.4
0.6	0.7	0.3	0.3	0.6	0.3	0.1	0.2	0.4	0	0.2	0	0.1	0	0.2	0.3	0.3	0.3	0.2	0	0	0	0	0.2	0	0	0.1	0.2	0	0.1	0.1	0.3	0.4	0.1	0	0.2	0.2	0.5	0.4	0.3	0	0	0.1	0.2	0.1	0.2	0	0.4	0.2	0.3
0.4	0	0.1	0	0.3	0.3	0.6	0.1	0.2	0.2	0.2	0.4	0.2	0	0.2	0.2	0.4	0.3	0.5	0.3	0.1	0.1	0	0.1	0	0.4	0.2	0.2	0.1	0.1	0	0	0.1	0.2	0.1	0.2	0.1	0.3	0.3	0	0	0.1	0.3	0.1	0.2	0.3	0.6	0.5	0.3	0.2
0.1	0.2	0	0.1	0.4	0.1	0.4	0.4	0.2	0	0.2	0.4	0	0	0	0	0.2	0.3	0.6	0.4	0.2	0	0.2	0.1	0	0.1	0	0.4	0.6	0.7	0.4	0.4	0.4	0.1	0	0.5	0.1	0	0.2	0.6	0.3	0.2	0.2	0.4	0.2	0.4	0.5	0.1	0	0
0.3	0.3	0.1	0.4	0.1	0	0.2	0.2	0.2	0	0	0.3	0.4	0.4	0.1	0	0	0.1	0.5	0.2	0.4	0.2	0.2	0	0	0	0	0.4	0.7	0.4	0	0	0.1	0.2	0	0.3	0.1	0.1	0.1	0.4	0.2	0.2	0.4	0.2	0.4	0.4	0.6	0.3	0.1	0.3
0.3	0.1	0.2	0.2	0.2	0.2	0.2	0.7	0.3	0.4	0.1	0	0.2	0.2	0.1	0.1	0	0.1	0.2	0	0	0	0.4	0.2	0.2	0	0	0.3	0.4	0.4	0.1	0.1	0.1	0.2	0.1	0.4	0	0	0.4	0.1	0.3	0.3	0.3	0	0.1	0	0.2	0.1	0.3	0.6
0.2	0	0.1	0.3	0.3	0.2	0.1	0.3	0.2	0.1	0.1	0.3	0.3	0.2	0.4	0.5	0	0.2	0	0	0.2	0	0.3	0	0.3	0.2	0.1	0.4	0.5	0.5	0.3	0	0.1	0.3	0	0	0	0	0.2	0.1	0.3	0.3	0.4	0.2	0.3	0.5	0.4	0.1	0.3	0.5
0	0.1	0.1	0.1	0	0	0	0.3	0.7	0.4	0.3	0.1	0.1	0.1	0.3	0.2	0.3	0.5	0.2	0.5	0.6	0.3	0	0	0.1	0.3	0.1	0.2	0.3	0.3	0.4	0	0.1	0.1	0	0.2	0	0	0.2	0.5	0.4	0.2	0.5	0.2	0	0.2	0.5	0.1	0.2	0.1
0.1	0	0	0	0	0.3	0.2	0.3	0.2	0.1	0	0	0	0.2	0.6	0.1	0.3	0.2	0.2	0.1	0.3	0.4	0.3	0.4	0.4	0.1	0.2	0.4	0.1	0.2	0.2	0.4	0.2	0.2	0.4	0.3	0.1	0.3	0.3	0.7	0.5	0.4	0.3	0	0.2	0.3	0.3	0.3	0.5	0.3
0.2	0	0	0.1	0.2	0	0.1	0.3	0.1	0.2	0.1	0.2	0.3	0.2	0.6	0.4	0.3	0.1	0.2	0.1	0	0	0.1	0	0.3	0.3	0.1	0.1	0	0.4	0.5	0	0.2	0.2	0.2	0.1	0.1	0.1	0.1	0.3	0.5	0	0.1	0	0.4	0.1	0.5	0.3	0.5	0.1
0	0.2	0	0.4	0.3	0.2	0.3	0.1	0.3	0.2	0	0	0.1	0.2	0.3	0.4	0.5	0	0	0	0	0	0	0.2	0.2	0.2	0	0.3	0	0.2	0.4	0	0	0	0	0	0.1	0	0.2	0.5	0.3	0.1	0.2	0.2	0.1	0.2	0.5	0.4	0.2	0.1
0.2	0.3	0	0	0.1	0.5	0.4	0.3	0.2	0.2	0.1	0.5	0	0.5	0.5	0.3	0.5	0.5	0.1	0.4	0	0	0.1	0.1	0.4	0.2	0.1	0.3	0.1	0	0.4	0.4	0	0	0	0	0	0.2	0.4	0.4	0.2	0	0	0	0.1	0	0.1	0.2	0.2	0.2
0.8	0.3	0	0	0.4	0.5	0.7	0.3	0.3	0.2	0.3	0.1	0.2	0.2	0.1	0.5	0.4	0.3	0	0	0	0	0.3	0.1	0.2	0	0.3	0.1	0.2	0	0	0	0	0.1	0	0	0	0	0	0.2	0.2	0.1	0.2	0.1	0	0.2	0	0	0	0
0.4	0.1	0	0	0	0	0.1	0.2	0.3	0.3	0.2	0	0.3	0.1	0	0.3	0.3	0.3	0.4	0.1	0	0.3	0.4	0.3	0.2	0.2	0.4	0.3	0.2	0.1	0	0	0	0.2	0.1	0	0	0.1	0.2	0.2	0	0.1	0	0.4	0	0.3	0.2	0.1	0	0.1
0.2	0.2	0	0	0.1	0	0	0	0.3	0.4	0.5	0.1	0.2	0.3	0.5	0.7	0.4	0.4	0.2	0.1	0	0	0.4	0.3	0.1	0.3	0.2	0.1	0	0.2	0	0.2	0.1	0	0.2	0.3	0.2	0.2	0.5	0.3	0	0	0.1	0.4	0.2	0.2	0.2	0.2	0.2	0.1
0	0	0.3	0.2	0	0.1	0	0	0.1	0.3	0.2	0	0.1	0.2	0.5	0.5	0.4	0.2	0.3	0.3	0	0	0	0.2	0	0	0.1	0.2	0.3	0	0	0	0	0.2	0.2	0.2	0	0.1	0.5	0	0.1	0.1	0.3	0.1	0	0.1	0.3	0.5	0.5	0.5
0.1	0.1	0.2	0.3	0.1	0	0.5	0	0.1	0.4	0.4	0.2	0.4	0.3	0.4	0.6	0.8	0.3	0.3	0	0	0	0	0.1	0.1	0	0	0	0.2	0	0	0	0	0.5	0.4	0.2	0.2	0.3	0.3	0.6	0.3	0.3	0.1	0.1	0.3	0.3	0.3	0.2	0.4	0.3
0.1	0	0.2	0.2	0.4	0.5	0.1	0.2	0.2	0.3	0.2	0	0	0	0	0.1	0.1	0.3	0.1	0.4	0.3	0.4	0	0.2	0.1	0	0	0	0.1	0.3	0.4	0.4	0.6	0.4	0	0	0.2	0.5	0.4	0.4	0.3	0	0.2	0	0	0	0.3	0.2	0.1	0
0.3	0	0	0.2	0.1	0	0	0.2	0.1	0	0	0	0	0.3	0.1	0.3	0.1	0	0.1	0	0.2	0.5	0.2	0	0	0	0	0.2	0.4	0.4	0.2	0	0.2	0.1	0	0	0	0	0	0.5	0.4	0.2	0.3	0.3	0.1	0	0.2	0.2	0	0
0.3	0	0.1	0.3	0	0	0.2	0.3	0.3	0.1	0.1	0	0	0.2	0.5	0.3	0.3	0.3	0.2	0.3	0	0.2	0	0	0	0	0.4	0	0.5	0	0	0	0	0.1	0	0.1	0	0	0	0.3	0.5	0.2	0.1	0.4	0.3	0.1	0.2	0.2	0.1	0.1
0	0	0	0	0	0	0.3	0.1	0.5	0.2	0.1	0	0	0	0.1	0	0	0	0.3	0	0	0	0	0.2	0	0	0.4	0.2	0.2	0.1	0.2	0.1	0.2	0.4	0	0.2	0	0	0.1	0.3	0.2	0.4	0.2	0.3	0.2	0.1	0.4	0.3	0	0.2
0.1	0	0	0.1	0	0	0.2	0.3	0.6	0.4	0.2	0	0.2	0.3	0.1	0.2	0	0	0	0.2	0.2	0	0.1	0.2	0.2	0	0.3	0.3	0.2	0.2	0	0.1	0.2	0.2	0.1	0	0	0	0.1	0.6	0.3	0.2	0.1	0.1	0.2	0	0.1	0.4	0.3	0
0	0.3	0	0.5	0	0	0	0.1	0.6	0.5	0.2	0	0	0.3	0.3	0.4	0.2	0.1	0.3	0.1	0.2	0	0.1	0.2	0.2	0.1	0.4	0.1	0.6	0.4	0.3	0.2	0.3	0	0.3	0.4	0	0	0.1	0.4	0.2	0	0.4	0.2	0.1	0	0.1	0.4	0.3	0.1
0	0	0.1	0.1	0	0	0	0.2	0.4	0.2	0.1	0	0	0.3	0	0	0.3	0	0	0	0.1	0	0	0.1	0.3	0.2	0.2	0	0.1	0.1	0.5	0.4	0.4	0.2	0.2	0.1	0.2	0.2	0.2	0.2	0	0.1	0.2	0.3	0.3	0	0.2	0.4	0.2	0.1
0	0	0.1	0	0	0.1	0.1	0	0	0.3	0.1	0.1	0	0.3	0.4	0.1	0.3	0.4	0.3	0.1	0	0	0	0.1	0.2	0.2	0.3	0.2	0	0	0	0	0.3	0.3	0	0.1	0.2	0.2	0.3	0.1	0	0	0	0.1	0.3	0.2	0.1	0.1	0.1	0.3
0	0	0	0	0.2	0.3	0.2	0.2	0.6	0.5	0.3	0.1	0.2	0.2	0.3	0.2	0.4	0.1	0.1	0	0	0.3	0.1	0.1	0	0	0	0.1	0.3	0	0	0.1	0.1	0.1	0	0	0.2	0	0.2	0.2	0.1	0.1	0	0.2	0.2	0.4	0.3	0	0	0.2
0	0	0	0	0	0	0.2	0.4	0.3	0.1	0	0	0	0	0.4	0.5	0.5	0	0.1	0	0.2	0.1	0	0	0.1	0	0.1	0.1	0.3	0.1	0.1	0.3	0.3	0.3	0.3	0.1	0.3	0.2	0.6	0.1	0	0.1	0.2	0.5	0.4	0.3	0.3	0.1	0	0
0	0	0	0	0.1	0	0.1	0.4	0.4	0.2	0.1	0.2	0.1	0.2	0.4	0.5	0.5	0.2	0.4	0.1	0.1	0.2	0	0.3	0.2	0.5	0.2	0.5	0.3	0	0	0	0	0.1	0.2	0.3	0.1	0.1	0.3	0.3	0.3	0	0.6	0.7	0.3	0.3	0.4	0.3	0.4	0.4
0.8	0.3	0	0	0	0	0	0.4	0.4	0.3	0.2	0.2	0.1	0	0.5	0.1	0.3	0.3	0.5	0.2	0.4	0.4	0.7	0.6	0.2	0.2	0.3	0.2	0.3	0.5	0	0	0.1	0.3	0.2	0.2	0.3	0.3	0.2	0	0.1	0.1	0.2	0.4	0.5	0.3	0.3	0.2	0.2	0.3
0.7	0.5	0.1	0.2	0.1	0.1	0.1	0.1	0.3	0.3	0.2	0.5	0	0	0.2	0.1	0.4	0.2	0.3	0.2	0.2	0.4	0.5	0.6	0.4	0.1	0.2	0.1	0.4	0.4	0	0.1	0.1	0.1	0.3	0.4	0.1	0.2	0.4	0.2	0.2	0.2	0.2	0.5	0.2	0.3	0.3	0.3	0.3	0.3
0.3	0.3	0	0	0	0.2	0.2	0	0.1	0.2	0.2	0.3	0.3	0.1	0.2	0.2	0.4	0	0.2	0	0.4	0.3	0.3	0	0.2	0.1	0.3	0.1	0.5	0.5	0.2	0	0.1	0.4	0.3	0.3	0	0.1	0.1	0.1	0.2	0.1	0	0.1	0	0.2	0.4	0.1	0.2	0
0	0	0	0.2	0.1	0	0.2	0	0.2	0.2	0	0	0	0	0.1	0.1	0.1	0	0	0	0	0	0	0.1	0.1	0.2	0.5	0.6	0.4	0.2	0	0	0.1	0.2	0	0.5	0.1	0.1	0.2	0.4	0.2	0.3	0.1	0	0.1	0.3	0.2	0	0	0
0	0	0	0	0.1	0.2	0.3	0	0	0	0	0.1	0	0	0	0	0	0.2	0	0	0	0	0.1	0	0	0.1	0.1	0.4	0.2	0	0	0	0	0	0	0.1	0	0	0.3	0	0.2	0.1	0	0	0.1	0.5	0.3	0.1	0	0
0	0	0	0	0	0	0.1	0.3	0.2	0.1	0.1	0.1	0.1	0	0.1	0	0	0	0.1	0.1	0.1	0	0.1	0	0	0.1	0	0.4	0	0	0	0	0.1	0	0	0	0	0.1	0.2	0.1	0.3	0	0	0	0	0.1	0.2	0.2	0	0
0	0	0	0.1	0	0.1	0.2	0.2	0.1	0.1	0.1	0.2	0.1	0	0	0.1	0.1	0	0.1	0.2	0	0	0.1	0	0.1	0	0	0.4	0	0.1	0	0	0.3	0.1	0.2	0.4	0.3	0	0.3	0.1	0.2	0	0.3	0.2	0.1	0	0.2	0.2	0.2	0.1
0	0.2	0.2	0.2	0.1	0.3	0.3	0.5	0.5	0.4	0.3	0.3	0.3	0	0.2	0.3	0.1	0.2	0.1	0	0.3	0.2	0.3	0.2	0	0.2	0.2	0.1	0.1	0.2	0	0.1	0	0	0	0.3	0.2	0	0	0	0.1	0.3	0	0	0.1	0	0.4	0.2	0.2	0.3
0.3	0.2	0.2	0.1	0	0.3	0	0.4	0.6	0.5	0.4	0.3	0	0	0	0.2	0.1	0.2	0.6	0.4	0.1	0.2	0.2	0.2	0	0.3	0.4	0	0.1	0.3	0.2	0.1	0	0	0.2	0.2	0	0	0.1	0.1	0	0	0.4	0.2	0	0.2	0.2	0	0	0
0.1	0.2	0.2	0	0	0.3	0	0.1	0.5	0.5	0.2	0.2	0.1	0	0.3	0.2	0.1	0	0.1	0.2	0.1	0	0	0	0	0	0.1	0.1	0.1	0.1	0.5	0.3	0.5	0.2	0	0.1	0	0	0.2	0.3	0	0	0.3	0.1	0.1	0	0.2	0.1	0.2	0.2
0	0	0	0	0	0.1	0	0.3	0.1	0.5	0.3	0.1	0	0	0	0.1	0.2	0.2	0.2	0.1	0	0	0	0	0	0	0.2	0.1	0	0.1	0.3	0.6	0.5	0.6	0	0.3	0	0.1	0	0	0.1	0.2	0.5	0.6	0.1	0	0.1	0.4	0.5	0.4
0.2	0.3	0.3	0	0.2	0.2	0.1	0.3	0.2	0.1	0.4	0.4	0.1	0.5	0.4	0.2	0.3	0.7	0.5	0.3	0	0.1	0.4	0	0	0.1	0.5	0.4	0.1	0.4	0.3	0.3	0.3	0.4	0.4	0.7	0.1	0.1	0.5	0.5	0.1	0	0	0.2	0.2	0.1	0	0	0.3	0.4
0	0	0	0.1	0.2	0.3	0.3	0.7	0.3	0	0.4	0.6	0.3	0.7	0.5	0.4	0.4	0.4	0.3	0	0.1	0	0.3	0.1	0.3	0.4	0.3	0.5	0.5	0.1	0.1	0.3	0.1	0.2	0.1	0.1	0	0.5	0.6	0.7	0	0.2	0.2	0.4	0.1	0.1	0.2	0.1	0.3	0.3
0.2	0.2	0.1	0.1	0	0.2	0.1	0.3	0.1	0.1	0.4	0.4	0.4	0.4	0.1	0.1	0.1	0.3	0.8	0.4	0.1	0.1	0.3	0.3	0.5	0.4	0.3	0.4	0.2	0.1	0	0	0	0.4	0.2	0.1	0.2	0.4	0.6	0.7	0.2	0.3	0.2	0.3	0	0.2	0.2	0.2	0.2	0.3
0.4	0.1	0.2	0.4	0.4	0.6	0.6	0.7	0.6	0	0.2	0.2	0.2	0.4	0.3	0.4	0.5	0.2	0.4	0.2	0.2	0.2	0.2	0.4	0.1	0.2	0.4	0.5	0.2	0.2	0.4	0	0.2	0.2	0	0.1	0	0.2	0.1	0.4	0.3	0.3	0.2	0.3	0.1	0.2	0.3	0.2	0.2	0.2
0	0.1	0.2	0.1	0.6	0.4	0.4	0.3	0.4	0.1	0.2	0.1	0.2	0.2	0.4	0.3	0.2	0.2	0.5	0.3	0.3	0.1	0	0.1	0	0.2	0.2	0.2	0.3	0.4	0.5	0	0.1	0.3	0.2	0.3	0.2	0.4	0.5	0.1	0.4	0.3	0	0.3	0.3	0.3	0.5	0.3	0.4	0.5
0.1	0.1	0.2	0.2	0.3	0.3	0	0.2	0.2	0.3	0.3	0.4	0.1	0.1	0.3	0.2	0.3	0.2	0.3	0.3	0.2	0	0.1	0.1	0.3	0.2	0.1	0	0.1	0.3	0.2	0.2	0.4	0.2	0.2	0	0	0	0.2	0.2	0.1	0.2	0.1	0.2	0.1	0.4	0.2	0.1	0	0
0.4	0.5	0.2	0.3	0	0.4	0.2	0.2	0.4	0.3	0.2	0.2	0.1	0.2	0.2	0.2	0.2	0	0	0.2	0	0.1	0.1	0.2	0.1	0.4	0.5	0.3	0.2	0.1	0.2	0	0.1	0.1	0.1	0.1	0	0.2	0.4	0.4	0.3	0.1	0	0	0	0.1	0.2	0.6	0.3	0.2
0.6	0.5	0.2	0.2	0.1	0.5	0.7	0.4	0.5	0	0.4	0.4	0.2	0.3	0.5	0.5	0.4	0	0.1	0.2	0	0	0	0.1	0.3	0.2	0.2	0.2	0.2	0.3	0.3	0.2	0.2	0.2	0	0.1	0	0.2	0.2	0.3	0.3	0	0	0	0	0	0.2	0.4	0.3	0.2
0.5	0.1	0	0.1	0	0.3	0.3	0.4	0.2	0.2	0.3	0.3	0.7	0.4	0.4	0.5	0.6	0.3	0.2	0.3	0.2	0.3	0.3	0.2	0.1	0.2	0.2	0.2	0.3	0.6	0.5	0.2	0	0.2	0.2	0.3	0.2	0.4	0.1	0.3	0	0.1	0	0.3	0.1	0	0.2	0.5	0.3	0.1
0	0	0	0	0	0	0.4	0.2	0	0	0	0	0.1	0.6	0.3	0.5	0.4	0.2	0.1	0.2	0.1	0	0	0.4	0.2	0.3	0.2	0.2	0.1	0.5	0.4	0.3	0	0	0.1	0.1	0.1	0.1	0.1	0.5	0.4	0.2	0	0.1	0	0	0.3	0.5	0.6	0.2
0	0	0.1	0	0	0	0.2	0.4	0	0	0	0	0.1	0.4	0.4	0.3	0.4	0.2	0.1	0	0	0	0	0.1	0.2	0.5	0.4	0	0	0	0.1	0.5	0.1	0	0.2	0.1	0	0.1	0	0.3	0.4	0.3	0.3	0.3	0	0.2	0.3	0.1	0.3	0.2
0.3	0	0	0	0.1	0.7	0.3	0.5	0.4	0.3	0	0.1	0.2	0.3	0.3	0.2	0.3	0.2	0.3	0.3	0.1	0	0.1	0	0.5	0.4	0.3	0	0	0.3	0.2	0.2	0.3	0.2	0.4	0.3	0	0.2	0.2	0.2	0.3	0.4	0.4	0.2	0.2	0.5	0.4	0.3	0.3	0.6
0.7	0.4	0.3	0.1	0.3	0.2	0.3	0.4	0	0	0.2	0.1	0	0	0.1	0.4	0.4	0.1	0	0.3	0.1	0.2	0	0.2	0.6	0.4	0.4	0.1	0.2	0.3	0.3	0.2	0.5	0.4	0.4	0.3	0.4	0.3	0.1	0.1	0.4	0.4	0.7	0.2	0.1	0.3	0.4	0	0	0.1
0.4	0	0.2	0.1	0.3	0.1	0	0.2	0.3	0.1	0.2	0.2	0	0	0.2	0.1	0.2	0.2	0.2	0.1	0	0	0.1	0.2	0.2	0.5	0.1	0	0	0.2	0.2	0.2	0.4	0.5	0.2	0.3	0.2	0.1	0.2	0.5	0.4	0.2	0.2	0.2	0	0.1	0	0	0	0.2
0	0	0	0.1	0.2	0.2	0.3	0.4	0.4	0.4	0.1	0.1	0	0	0.4	0.2	0.1	0.1	0.6	0.3	0.1	0	0.2	0.2	0.2	0.3	0	0.3	0.2	0	0	0.1	0.5	0	0	0.2	0	0	0	0.3	0.3	0.2	0.1	0.1	0.2	0.2	0.1	0.1	0	0.1
0.6	0.5	0.3	0.2	0.3	0.5	0.5	0.3	0	0.1	0.3	0.2	0	0.2	0.6	0.5	0.2	0.2	0.6	0.5	0.3	0	0	0.2	0.1	0.2	0.2	0.4	0.5	0.4	0.1	0.2	0.4	0.2	0.2	0.2	0.3	0.1	0.3	0.4	0.3	0.2	0.4	0.2	0.3	0.2	0.2	0	0	0.2
0.4	0.3	0.2	0.4	0.3	0.7	0.4	0.5	0.3	0.3	0.3	0.2	0.1	0.4	0.8	0.4	0.2	0.3	0.1	0.2	0	0.1	0.1	0.3	0.1	0.3	0.3	0.1	0.2	0.2	0.1	0.1	0.3	0.3	0.2	0.4	0.2	0	0.2	0.4	0.6	0.4	0.1	0.2	0.4	0.1	0.2	0.1	0	0
0.3	0.1	0.2	0.3	0.3	0.2	0.4	0.3	0.1	0	0.1	0.1	0	0.1	0.4	0.3	0.6	0.4	0.4	0.5	0.3	0.1	0.1	0.1	0	0.3	0.2	0.1	0.2	0.3	0	0	0	0.2	0.2	0.1	0.1	0.2	0.3	0.5	0.5	0.1	0	0.3	0.2	0.2	0.5	0.3	0.1	0.1
0.2	0.3	0.1	0.2	0.2	0.2	0.1	0	0.2	0.1	0.2	0.3	0	0	0.4	0.2	0.4	0	0	0.2	0	0	0.2	0	0.1	0.4	0.3	0	0.1	0	0	0.3	0.2	0.5	0.6	0.4	0	0	0.1	0.5	0.3	0	0.1	0.1	0	0	0.4	0.2	0	0.1
0.2	0.1	0.1	0.4	0.2	0.3	0	0.1	0.1	0	0	0	0	0.2	0.5	0.4	0.3	0	0	0.1	0.3	0.2	0.1	0.1	0	0	0	0.1	0	0	0.3	0.2	0.1	0.3	0.3	0.3	0.2	0	0	0	0.1	0.2	0.2	0	0	0	0.1	0	0	0
0.6	0.1	0	0	0	0.1	0.1	0.2	0.2	0.1	0	0	0	0.2	0.3	0.3	0.1	0	0	0	0	0.2	0.1	0.3	0.4	0.2	0.2	0	0.3	0.3	0.1	0	0.2	0	0.3	0.3	0.1	0.1	0	0.2	0.1	0.2	0	0	0	0.1	0	0.1	0	0
0.1	0.2	0.1	0	0	0.1	0.2	0.2	0.3	0.2	0.1	0	0	0	0.3	0.3	0.1	0	0	0	0	0	0.1	0	0.2	0.4	0.1	0	0	0	0.3	0.1	0.3	0.2	0	0.2	0	0.1	0.4	0.6	0.1	0	0.3	0	0	0.1	0.2	0.1	0	0.1
0.1	0	0.3	0.3	0	0.3	0.5	0.4	0.4	0.1	0.6	0.2	0.3	0.1	0.2	0.5	0.3	0	0.2	0.3	0.2	0.1	0.3	0.1	0.2	0.4	0.2	0.1	0.1	0.3	0.5	0.5	0.9	0.1	0	0.1	0.3	0.3	0.2	0.3	0.2	0.1	0.1	0.5	0.2	0.1	0.3	0	0.4	0.5
0.3	0.1	0.2	0.3	0.3	0.4	0.4	0.2	0.2	0.1	0.2	0.6	0.3	0.3	0.3	0.4	0.2	0.2	0.1	0.1	0.1	0	0.1	0.1	0	0	0.2	0.1	0.2	0	0.2	0.6	0.6	0.2	0	0.2	0.1	0.1	0.1	0.1	0.2	0.2	0.3	0	0.2	0.1	0.3	0.2	0.2	0.3
0.3	0.3	0.1	0.1	0.1	0.2	0.3	0.6	0.4	0	0	0.3	0.1	0.2	0.3	0.3	0.1	0.1	0.1	0	0	0	0.1	0	0	0	0.2	0.3	0.2	0	0	0	0.2	0.2	0.3	0.4	0.5	0.2	0.1	0	0.2	0.1	0.2	0.2	0.1	0	0.2	0.1	0.1	0.2
0.5	0.4	0.3	0.2	0.2	0.1	0.5	0.2	0.1	0.1	0.3	0.3	0.1	0.1	0.2	0.2	0.4	0.3	0.3	0	0	0.1	0.3	0.3	0.2	0.1	0.1	0.1	0	0.2	0.1	0	0	0.1	0.2	0.5	0.2	0.1	0.1	0.1	0.2	0.5	0.3	0	0.2	0.2	0.5	0.5	0	0.3
0.3	0.3	0.3	0.2	0.3	0.1	0.2	0	0.1	0	0	0.1	0	0.1	0.2	0.3	0.1	0.3	0.4	0.3	0	0	0.2	0.3	0.3	0.2	0	0	0	0.1	0	0	0	0.1	0	0.3	0.4	0.3	0.4	0.4	0.3	0.4	0.3	0.1	0.2	0.1	0.4	0.2	0	0.1
0.2	0.1	0.3	0.2	0.1	0	0.1	0.2	0	0.1	0	0	0	0.3	0.3	0.2	0.4	0.5	0.3	0.4	0.3	0.4	0.2	0.2	0.3	0.2	0.3	0	0	0	0.1	0.2	0	0.1	0	0	0.1	0.2	0.4	0.2	0.1	0.2	0.1	0.1	0.2	0.2	0	0.1	0	0
0	0	0.3	0.2	0	0	0.2	0	0	0.2	0.1	0	0	0.3	0.3	0.4	0.6	0.2	0.2	0.3	0.3	0	0	0	0	0.1	0.3	0.5	0	0	0.2	0	0	0.2	0.3	0	0.2	0.1	0.1	0.4	0.3	0.4	0	0.1	0.1	0.2	0	0	0	0
0.5	0.4	0.2	0.1	0	0	0.1	0.3	0.4	0.1	0.3	0.3	0.2	0.1	0.6	0.4	0.5	0.2	0.2	0.2	0.4	0.1	0	0	0	0	0.1	0.3	0	0.2	0.1	0.1	0.2	0.2	0.2	0.2	0.2	0.3	0	0.2	0.1	0.2	0	0.2	0.1	0.1	0.1	0.2	0.1	0.1
0	0	0	0	0	0.2	0.3	0.2	0.4	0.5	0	0	0	0.1	0.1	0.4	0.5	0.2	0	0	0.5	0.2	0.3	0	0	0	0.3	0.2	0.2	0.2	0	0.1	0.2	0.1	0	0.3	0.3	0.3	0.1	0.1	0	0.1	0.1	0.3	0.2	0.2	0.2	0.1	0.1	0.1
0.2	0.3	0.2	0.1	0	0.2	0.2	0.4	0.4	0.5	0.2	0	0	0	0.4	0.2	0.3	0	0.1	0	0.1	0	0.3	0	0	0	0.1	0.1	0	0.3	0.2	0.1	0.1	0.1	0.1	0.1	0.2	0.2	0.3	0.2	0.1	0.3	0.1	0.1	0.2	0.2	0.3	0.2	0.2	0.5
0.1	0.3	0	0	0.1	0	0	0.2	0.2	0.1	0.3	0.5	0.3	0.4	0.4	0.3	0.3	0.1	0.1	0.1	0	0	0.1	0	0	0.1	0	0.1	0.4	0.4	0.2	0.3	0.2	0.1	0.1	0.3	0.1	0	0.1	0.4	0.1	0.2	0	0	0.1	0.1	0.1	0.2	0	0.1
0	0.2	0.3	0.4	0.2	0.3	0.5	0.4	0.2	0.2	0.3	0.5	0.4	0.2	0.3	0.5	0.3	0.2	0.1	0	0.2	0.2	0.1	0.2	0	0	0.4	0.1	0	0	0.1	0	0.2	0.2	0	0.2	0.2	0.3	0.1	0.4	0.3	0.2	0.3	0.4	0	0.1	0.4	0.3	0.1	0.1
0.1	0	0.2	0.3	0.1	0.1	0.3	0.4	0.2	0	0	0.4	0.2	0.3	0.4	0.3	0.3	0.1	0	0	0	0.4	0.3	0	0	0	0	0	0	0	0.1	0.1	0.2	0.3	0.1	0.1	0	0.3	0.3	0.2	0	0	0.3	0.3	0	0	0	0	0	0
0.4	0	0	0.2	0.4	0.3	0.2	0.4	0.3	0.1	0.1	0.3	0.6	0.6	0.6	0.6	0.1	0	0.1	0.1	0.2	0.3	0.5	0.3	0.1	0	0.1	0.1	0	0	0	0.2	0	0.2	0.1	0.3	0.1	0.2	0.4	0.2	0.4	0.2	0.3	0.2	0.2	0.2	0	0	0.3	0.5
0.2	0.1	0.5	0.1	0.2	0.5	0.4	0.4	0.4	0.2	0.2	0.3	0	0.3	0.4	0.4	0.1	0	0	0.2	0.2	0.2	0.2	0.3	0.1	0.1	0.2	0	0	0	0.1	0.2	0	0	0.2	0.3	0.2	0.2	0.2	0.3	0.4	0.1	0	0	0.1	0.2	0.2	0.1	0.2	0.4
0.2	0.1	0	0	0.5	0.5	0.3	0.4	0.3	0.2	0	0	0	0.2	0.7	0.5	0.3	0.1	0.1	0.4	0.2	0.1	0.1	0.1	0.1	0.1	0.1	0.1	0	0.1	0.1	0.4	0.1	0.2	0	0.2	0.2	0.1	0.1	0.3	0.4	0.1	0	0.2	0.1	0.2	0.2	0.3	0.2	0.1
0.1	0.1	0	0.3	0.1	0.5	0.3	0.2	0.3	0.2	0.4	0.2	0.1	0.2	0.4	0.6	0.3	0.3	0.1	0.3	0.3	0.2	0	0.3	0	0	0.1	0.3	0.2	0.2	0.2	0.3	0	0	0	0.2	0.3	0.1	0.2	0.1	0.1	0	0.1	0.1	0.3	0.2	0	0	0	0.3
0.1	0	0	0.3	0.2	0.2	0.2	0.1	0.2	0.3	0.1	0	0.3	0	0.3	0.6	0.3	0.1	0.1	0.3	0.2	0.1	0	0	0	0	0.2	0.3	0.3	0.2	0	0	0	0	0	0	0.1	0.2	0.4	0.3	0	0	0	0.1	0.1	0	0	0.4	0.2	0.1
0.1	0	0	0.2	0.1	0.2	0.4	0.2	0.1	0.3	0.1	0.1	0.2	0	0.4	0.3	0	0.1	0.1	0.1	0.2	0.1	0.1	0.1	0.2	0.2	0.1	0.2	0	0	0	0	0	0	0	0	0	0.1	0.5	0.4	0.2	0.2	0	0.1	0.2	0.1	0.1	0.3	0.4	0.2
0.5	0.2	0	0.1	0	0.2	0.3	0.2	0.3	0.4	0.4	0.2	0.2	0	0.1	0.4	0.1	0.3	0.2	0	0	0	0.3	0.1	0	0.4	0.3	0.5	0	0	0.1	0	0	0.2	0.2	0.3	0.3	0.2	0.4	0.5	0.3	0.2	0.2	0.5	0.2	0.1	0	0	0.1	0.2
0.2	0.4	0.3	0.4	0.2	0.4	0.1	0.2	0.5	0.5	0.4	0.2	0.1	0.2	0.1	0.2	0.2	0.5	0.1	0	0.3	0.2	0.1	0.1	0	0.3	0.4	0.7	0.3	0.2	0	0	0	0	0.2	0.4	0.2	0	0.2	0.5	0.3	0.2	0.1	0.5	0.3	0.3	0.3	0.1	0.5	0.2
0.5	0.5	0.7	0.3	0.2	0.2	0.3	0.3	0.4	0.4	0.3	0.3	0.1	0.2	0.1	0.4	0	0	0.2	0	0.2	0.3	0.1	0.1	0.1	0	0	0.2	0	0	0	0.1	0.2	0.2	0.1	0.1	0.2	0.1	0.2	0.2	0.1	0.2	0.2	0.2	0.1	0.1	0.2	0.3	0.3	0.2
0.4	0.2	0.3	0.1	0	0.1	0	0	0.2	0.3	0.2	0.2	0.3	0.3	0.2	0.3	0	0.1	0.1	0.1	0.2	0.5	0.3	0	0.2	0.1	0.2	0.2	0	0	0.2	0	0	0.2	0	0	0	0	0	0.1	0	0	0	0	0	0	0	0.1	0	0.1
0.4	0.2	0.3	0.1	0.1	0.1	0.5	0.7	0.5	0.4	0.5	0.2	0	0.1	0.2	0.3	0.4	0.1	0.4	0.1	0.2	0.3	0.3	0.2	0	0	0	0.3	0	0	0	0.1	0.1	0.1	0.2	0.1	0	0	0	0.1	0.1	0	0.2	0.3	0	0	0	0.1	0.3	0
0.2	0.2	0.3	0	0.3	0	0	0.3	0.5	0.3	0.2	0	0	0	0.3	0.2	0.3	0.4	0.5	0.2	0.5	0.2	0	0	0	0	0.1	0.3	0.2	0.3	0	0	0.4	0.2	0.2	0	0.2	0	0	0.1	0.1	0.2	0.3	0	0.1	0	0	0.3	0.5	0.5
0.1	0.1	0.1	0	0.1	0.2	0.2	0.3	0.4	0.2	0.1	0	0	0.3	0.3	0.3	0.4	0.3	0.3	0.2	0.2	0.2	0	0	0.2	0	0.2	0.3	0.1	0.3	0	0	0.2	0.2	0	0	0.3	0.5	0.3	0.6	0.2	0.4	0.4	0.2	0.3	0.2	0	0	0	0.1
0.1	0.1	0	0.1	0.1	0.2	0	0.1	0.2	0.2	0.2	0	0.3	0.4	0.3	0.1	0.3	0.2	0	0	0	0	0	0	0.2	0.2	0.4	0.4	0	0	0.1	0	0	0.1	0	0.2	0.1	0	0.2	0.2	0.2	0.1	0.2	0.1	0.1	0	0	0.1	0.1	0.2
0.2	0.2	0	0.1	0.1	0.1	0	0.1	0.3	0.4	0.1	0.2	0.4	0.2	0.2	0.2	0.4	0.1	0	0.2	0.5	0.1	0.1	0	0.2	0.2	0	0.2	0.5	0.3	0.1	0	0	0	0	0.4	0	0	0.1	0.5	0.3	0.4	0.4	0.1	0	0	0	0.2	0.5	0.2
0.3	0.2	0.1	0.2	0	0.1	0.4	0.6	0.5	0.4	0.2	0.3	0.4	0.2	0.1	0.4	0.4	0.2	0.3	0.2	0.3	0.2	0.2	0.3	0.1	0.2	0.2	0	0.3	0.5	0.4	0.2	0.1	0.4	0.2	0.3	0.1	0	0.2	0.2	0.4	0.5	0.3	0.3	0.2	0.2	0.1	0.3	0.3	0.2
0.2	0.1	0.1	0.3	0.1	0	0.1	0.3	0.3	0.2	0	0	0.1	0.1	0.3	0.3	0.2	0.2	0.1	0.2	0.3	0	0.1	0.2	0.2	0	0.2	0.2	0.4	0.4	0.3	0.2	0.5	0.3	0.3	0.2	0.1	0	0	0.3	0.1	0.3	0.4	0.2	0.1	0	0	0.1	0.1	0
0.1	0.1	0.1	0.5	0.1	0	0.2	0.2	0.4	0.4	0.2	0	0	0.1	0.4	0.4	0.3	0.2	0.1	0	0.1	0	0.1	0.3	0.2	0	0.3	0.2	0.1	0.3	0.1	0.2	0.2	0.2	0.1	0	0.5	0.3	0	0	0	0.2	0.1	0.3	0.4	0.3	0.1	0	0.4	0.3
0.2	0.1	0.2	0	0	0	0	0.1	0.3	0.3	0.2	0	0	0	0.2	0.4	0.2	0.1	0.3	0.1	0	0	0	0	0.1	0	0.2	0.2	0.1	0.1	0.1	0.2	0	0.1	0	0.1	0	0	0	0	0.2	0.2	0.4	0.2	0.1	0.2	0	0.1	0.2	0.2
0.4	0.1	0.1	0	0.2	0.2	0	0.4	0.5	0.3	0	0.1	0.2	0.1	0.2	0.6	0.2	0.3	0.4	0.2	0.1	0	0	0	0	0.2	0.1	0	0	0.1	0	0	0.1	0	0.2	0	0	0.2	0	0.2	0	0	0	0	0.2	0	0	0.1	0.1	0.1
0	0.2	0	0	0.1	0	0.1	0.1	0.5	0.3	0	0.2	0.5	0	0	0.2	0.2	0.2	0.1	0.2	0	0	0	0.2	0	0.4	0.2	0.4	0	0	0	0	0	0.1	0.3	0.3	0	0	0	0.2	0.2	0.2	0.1	0	0.2	0.2	0.1	0.3	0.1	0.4
0.3	0	0	0	0	0.2	0.5	0.2	0.3	0.5	0.2	0.3	0.3	0.1	0.1	0.1	0.4	0.2	0	0.1	0	0.1	0.2	0.3	0.2	0.1	0.4	0.2	0	0	0.1	0	0.1	0.4	0.2	0	0.1	0.1	0.2	0.1	0.3	0.2	0.3	0.1	0	0.2	0	0.1	0.1	0.1
0.1	0.2	0.1	0	0	0	0.4	0.4	0.3	0.3	0	0.3	0	0.1	0	0.2	0.3	0.5	0.2	0	0	0	0	0.2	0	0	0	0	0	0.1	0.2	0	0	0.1	0.1	0.1	0	0.1	0.1	0.2	0.3	0.2	0.3	0.1	0.2	0.2	0.2	0.1	0.1	0
0.1	0.4	0.4	0.2	0.3	0.2	0.5	0.2	0.2	0.3	0.3	0.3	0	0	0	0.5	0.3	0.4	0.4	0.1	0	0.1	0.2	0.2	0.1	0	0.2	0.2	0.1	0.1	0.2	0.4	0.1	0.2	0	0	0.1	0	0.1	0.1	0.2	0.1	0.4	0.3	0.2	0	0.1	0.1	0.3	0.4
0.2	0.3	0.3	0.2	0.1	0.3	0.2	0.3	0.3	0.5	0.4	0.1	0.1	0.2	0.3	0	0.3	0.4	0.6	0.3	0	0.1	0.4	0.2	0.1	0.3	0.4	0.2	0	0	0.1	0.3	0.2	0	0	0	0	0.1	0.2	0.4	0.3	0.1	0.4	0.2	0	0	0	0	0.1	0.3
0	0	0	0	0	0.3	0.3	0.1	0.4	0.3	0.3	0.1	0.1	0.1	0.1	0	0.3	0.2	0.3	0.2	0.1	0.2	0.4	0.4	0	0.3	0.5	0.6	0.1	0.1	0.2	0	0	0	0	0	0	0.1	0.1	0.1	0.2	0.1	0.2	0.1	0	0	0	0	0.1	0.2
0	0.1	0	0	0.1	0.3	0.2	0.2	0.2	0.3	0.3	0.1	0.3	0.2	0	0.1	0	0.1	0.2	0	0.3	0.1	0.4	0.3	0	0	0.1	0.4	0.2	0.3	0.2	0.3	0	0.2	0	0	0	0	0	0.1	0.2	0.2	0.1	0.1	0	0.1	0	0	0.3	0
0.1	0.2	0.2	0.2	0.1	0.3	0.2	0.1	0.3	0.3	0.5	0.4	0.5	0.1	0.1	0.1	0.2	0.5	0.2	0	0.1	0.1	0.4	0.4	0.2	0.2	0	0.1	0	0.3	0.2	0.3	0.3	0.5	0.3	0.3	0	0.2	0.2	0.1	0	0.1	0.1	0	0	0	0	0.2	0.1	0.3
0	0.2	0.2	0.1	0.2	0.1	0.1	0.4	0.2	0.2	0.4	0.3	0.1	0.1	0.4	0.7	0.3	0.3	0.4	0.2	0.1	0	0.2	0.1	0.2	0.3	0.2	0.1	0	0.2	0.2	0.5	0.3	0.4	0.2	0.2	0.1	0	0.3	0.3	0.2	0.1	0.1	0.2	0.4	0	0.1	0.2	0	0
0.3	0.2	0	0.1	0.1	0.2	0.1	0.2	0.1	0.2	0.1	0.3	0.2	0.1	0.2	0.3	0.2	0.2	0.1	0.2	0.3	0.2	0.2	0	0.3	0.4	0.3	0.1	0.1	0.3	0.3	0.3	0.3	0.6	0	0.2	0.1	0	0.1	0	0.2	0.3	0.2	0.3	0.2	0.1	0.1	0.1	0.2	0.1
0	0.1	0	0.1	0.1	0.2	0.2	0.4	0	0.2	0.2	0.3	0.2	0.2	0.2	0	0.1	0.4	0	0	0	0	0.2	0.1	0.1	0	0.1	0.1	0	0	0	0.4	0.2	0.5	0.1	0.2	0.3	0.1	0.1	0.2	0.2	0.2	0.4	0.1	0	0	0.3	0	0	0
0.3	0.2	0	0.1	0	0	0.1	0.3	0.2	0.1	0.3	0.1	0.2	0.2	0.7	0.5	0.2	0.1	0	0.1	0.1	0	0	0.2	0.1	0	0.1	0	0	0.1	0.2	0.3	0.2	0.5	0.4	0.1	0	0.3	0.4	0.1	0.2	0.2	0.3	0	0	0	0	0	0	0.1
0	0	0	0	0.1	0	0.4	0.5	0.1	0.1	0.2	0.4	0.2	0.1	0.3	0	0.1	0	0	0.1	0.1	0.1	0.2	0	0.1	0.2	0.6	0.5	0.3	0.3	0.2	0.6	0.3	0.4	0.2	0.2	0.1	0.4	0.2	0.2	0.3	0.1	0.1	0	0	0	0	0	0.1	0.1
0.2	0	0	0.2	0	0	0.4	0.7	0.4	0.3	0.1	0.2	0.2	0.3	0.5	0.3	0	0	0.1	0.2	0.1	0	0.2	0	0.1	0.2	0.2	0.4	0.1	0.2	0.2	0.3	0.3	0.4	0	0	0	0.5	0.3	0.2	0	0.1	0.1	0	0	0	0.1	0.4	0	0.1
0.3	0.1	0	0.2	0	0.2	0.2	0.3	0	0.5	0.2	0.2	0	0	0.1	0.1	0	0	0	0	0	0	0	0.2	0.3	0.3	0.3	0	0	0	0.1	0	0	0.2	0	0	0	0	0	0	0.2	0.2	0.2	0	0	0	0.1	0.1	0	0
0.1	0	0	0	0.2	0.1	0.1	0.2	0	0.1	0	0	0.1	0	0	0.1	0	0	0	0	0	0.1	0.1	0	0	0	0.2	0.2	0	0	0.1	0.1	0.1	0.1	0.1	0.2	0	0	0.2	0	0	0.2	0.1	0	0	0	0	0	0	0.2
0	0.1	0.2	0	0	0.3	0.2	0.2	0.1	0.3	0.3	0.3	0.3	0	0	0.3	0.4	0.2	0.1	0.3	0.1	0.1	0.1	0	0	0	0.1	0.1	0	0.3	0	0	0.2	0.1	0	0.2	0.1	0.1	0.3	0.1	0	0.2	0.3	0	0	0	0.1	0.1	0.2	0.1
0	0	0	0	0	0.2	0.1	0.2	0	0.2	0.3	0.3	0.2	0	0	0.1	0.4	0.3	0.6	0.4	0.4	0.1	0.1	0.1	0.2	0.2	0	0.1	0	0.1	0	0.1	0.1	0.2	0	0.1	0.1	0	0	0	0.3	0.3	0.2	0.1	0.2	0.1	0.3	0	0.1	0.2
0.2	0.2	0	0.1	0	0.3	0.6	0.4	0.2	0.2	0	0.5	0.1	0	0	0	0.4	0.3	0.2	0.3	0.2	0.3	0.2	0.3	0.2	0	0	0.1	0	0	0	0.1	0	0	0.2	0.3	0.1	0.1	0.1	0.1	0.2	0.3	0.3	0.2	0.4	0.2	0.2	0.2	0.3	0.1
0.3	0.4	0.2	0.3	0.3	0.3	0.4	0.3	0.4	0.3	0.1	0.1	0.1	0.2	0.1	0	0	0	0.2	0.2	0.1	0.2	0.1	0	0.1	0.2	0.3	0.2	0	0	0	0.1	0.2	0.1	0	0.1	0.1	0.2	0	0.4	0.2	0.2	0	0	0	0	0.2	0	0.1	0.3
0.1	0.1	0.1	0.6	0	0.4	0.1	0.1	0.2	0.5	0.4	0.2	0.2	0.2	0.2	0.4	0.2	0.1	0.1	0	0.2	0.1	0	0.2	0.1	0.2	0.2	0.1	0.2	0.2	0.1	0.2	0.2	0.2	0.1	0.2	0.2	0.2	0.1	0.4	0.3	0.2	0.3	0.1	0.1	0	0.1	0.1	0.1	0.1
0	0	0.2	0.2	0.1	0.1	0.2	0.2	0.1	0.1	0.4	0.4	0.4	0.2	0.3	0.3	0.2	0	0	0	0	0.1	0	0.2	0.3	0.3	0.5	0.1	0.2	0	0.1	0.2	0.1	0.2	0.2	0.5	0.3	0.2	0	0	0	0	0	0	0.3	0.1	0.1	0.1	0.2	0.2
0.1	0	0.1	0.3	0.2	0.2	0.1	0	0.3	0.2	0.2	0	0	0	0.2	0.3	0.1	0	0	0	0.2	0.2	0.2	0.2	0.4	0.2	0.3	0.1	0	0.2	0.1	0.1	0	0.3	0.1	0.5	0.1	0.2	0.2	0.1	0	0	0.2	0.1	0	0.2	0.4	0.4	0.2	0.3
0	0.1	0.2	0.1	0.2	0	0	0	0.3	0.2	0.3	0.1	0.1	0.2	0.7	0.6	0	0	0	0	0.1	0.3	0.1	0.3	0.4	0.1	0.3	0.5	0.2	0.2	0.1	0	0	0.2	0.5	0.4	0.1	0.2	0.4	0.2	0.1	0.1	0.6	0.5	0.4	0.3	0.3	0.2	0	0.3
0	0	0.3	0.3	0	0.1	0.1	0.2	0	0	0	0.1	0	0	0.3	0.3	0.3	0.6	0.2	0.1	0.4	0.4	0	0	0.1	0.1	0.4	0.4	0.2	0.3	0.1	0.2	0	0.1	0.2	0.2	0.1	0.1	0.2	0.2	0	0	0.2	0.2	0	0.1	0.3	0.3	0.1	0.1
0	0	0.1	0.2	0.1	0.2	0.3	0.3	0.2	0.2	0	0	0.1	0.1	0	0.2	0.3	0.4	0.2	0.2	0.3	0.5	0.2	0	0	0	0.3	0.1	0.2	0	0	0.1	0.1	0.3	0.5	0.5	0.2	0.1	0	0.2	0.1	0.3	0.4	0.3	0.1	0.3	0.4	0.2	0.2	0.3
0.2	0.4	0	0.3	0.4	0.3	0.3	0.2	0.1	0.2	0	0.2	0.3	0.3	0.3	0.3	0.3	0.3	0.1	0	0.3	0.3	0.1	0.3	0	0.3	0.1	0.1	0.4	0.3	0.5	0.2	0.4	0.3	0.4	0.4	0.3	0.4	0.3	0.4	0.2	0.3	0.3	0.1	0.2	0.5	0.3	0.3	0.1	0.2
0.1	0.3	0.4	0.4	0.6	0.1	0.2	0.3	0.4	0.6	0.3	0.1	0.2	0.2	0.3	0.4	0.3	0.2	0.1	0.2	0.3	0.1	0.4	0.2	0	0.1	0.1	0.2	0.4	0.2	0.2	0.1	0.4	0.2	0.2	0.3	0.2	0.2	0.2	0.2	0.1	0.2	0.2	0.2	0.2	0.4	0.2	0.2	0.1	0.3
0.5	0.3	0.3	0.5	0.4	0.3	0.2	0.3	0.2	0.3	0.3	0.5	0.4	0.3	0.3	0.5	0.6	0.3	0.2	0.2	0.2	0	0.4	0.2	0.2	0.1	0.3	0.3	0.4	0.1	0.2	0.6	0.6	0.3	0.3	0.4	0.4	0.2	0.4	0.3	0.3	0.3	0.3	0.5	0.4	0.3	0.3	0.1	0.3	0.5
0.1	0	0.2	0.1	0.1	0.1	0.2	0.2	0.2	0.4	0.1	0.1	0.2	0.3	0.2	0.2	0.4	0.3	0.4	0.1	0	0	0	0.2	0.1	0	0.1	0.2	0.2	0.1	0.3	0.6	0.4	0.2	0.1	0.3	0	0.2	0.3	0.4	0.5	0.3	0.5	0.5	0.4	0.2	0.2	0.3	0.3	0.5
0.1	0.2	0	0	0.1	0.2	0.1	0.1	0.1	0.4	0.7	0.5	0.2	0.4	0.2	0.1	0.2	0.3	0.2	0.3	0.1	0.2	0.1	0.5	0.3	0	0.3	0.2	0	0.3	0.6	0.6	0.2	0.2	0.1	0.2	0	0.3	0.7	0.7	0.2	0.6	0.6	0.5	0.6	0.8	0.7	0.5	0.3	0.1
0.2	0.3	0.1	0.2	0.3	0.4	0.1	0	0	0	0.1	0.1	0	0.1	0	0.2	0.2	0.1	0.1	0.2	0.1	0.1	0	0.2	0.3	0	0.3	0.2	0.1	0.2	0.2	0	0.1	0	0	0	0	0	0.2	0.2	0.2	0.3	0.5	0.3	0.3	0.1	0.5	0.4	0.2	0.3
0.2	0.2	0.2	0	0.2	0.1	0.1	0	0.1	0.2	0.2	0.3	0.3	0.1	0.1	0.4	0.2	0.2	0.2	0.3	0	0	0	0.2	0.3	0.3	0.2	0.3	0.1	0.2	0.1	0	0	0.1	0.2	0	0.1	0.1	0	0.2	0.2	0.4	0.2	0.2	0.3	0.1	0.1	0.3	0.3	0.4
0.2	0.1	0.2	0.1	0.1	0.1	0.3	0.2	0.1	0.3	0	0.2	0.1	0.1	0.1	0.2	0	0	0.1	0	0	0.1	0	0.1	0	0.1	0	0	0.1	0	0	0.1	0	0	0.1	0.2	0.1	0	0.3	0.2	0.2	0.3	0.2	0.1	0.3	0.1	0	0.1	0	0
0.1	0.2	0	0.1	0	0.1	0.3	0.2	0	0	0.1	0.4	0.2	0.3	0.2	0.2	0.2	0	0.2	0	0	0	0	0.1	0.2	0.1	0	0	0	0	0	0	0	0.2	0.2	0.1	0	0	0.5	0.4	0.2	0	0.2	0.5	0.2	0.1	0.3	0.4	0	0
0.7	0.3	0.1	0.2	0.2	0.4	0	0.1	0.2	0	0.2	0.5	0	0.1	0	0.1	0	0	0.1	0	0.1	0.1	0.1	0.1	0.2	0.4	0.1	0	0.1	0.1	0.1	0.1	0.1	0.2	0.2	0.1	0.1	0.2	0.4	0.4	0.5	0.1	0.1	0.3	0.2	0.6	0.6	0.5	0.3	0.1
0.3	0	0	0.2	0.5	0.2	0.1	0	0	0	0	0.2	0.1	0	0	0	0	0	0.1	0	0.3	0.3	0	0.1	0	0.2	0.3	0.5	0.1	0	0.1	0.3	0.2	0.4	0	0.1	0	0.1	0.2	0.4	0.3	0.7	0.3	0	0.3	0	0.3	0	0	0
0.3	0.2	0	0	0.1	0.1	0	0	0	0	0	0.3	0	0	0.1	0	0	0	0	0	0	0.1	0	0	0	0.1	0	0.2	0	0.1	0.1	0.3	0	0.2	0	0.1	0.1	0.1	0.2	0.1	0	0.3	0.3	0.1	0.1	0.1	0.3	0.2	0.1	0.2
0	0	0.1	0	0.1	0.1	0	0	0.3	0	0	0.5	0.3	0	0.2	0.2	0.3	0.5	0	0	0	0	0	0	0.2	0	0.1	0.3	0.3	0.2	0.2	0.3	0.1	0	0	0.2	0.1	0.2	0.1	0.3	0.1	0.2	0.3	0.1	0.1	0.3	0.3	0.1	0.2	0.3
0.2	0	0	0	0.1	0.2	0.1	0.5	0.5	0.4	0	0.2	0	0.3	0.2	0.2	0	0.4	0.2	0	0.1	0.1	0	0.4	0.4	0.3	0.2	0	0.1	0.1	0	0	0.2	0.3	0	0.1	0.1	0.4	0.2	0.1	0.1	0	0.2	0.1	0	0.2	0.1	0.2	0.3	0.3
0.4	0.1	0.1	0	0.2	0.2	0.2	0.2	0.4	0.7	0.3	0.2	0	0.2	0.4	0.3	0	0	0	0	0	0	0.3	0.1	0.2	0.3	0.4	0.2	0.2	0.4	0	0	0	0.2	0.3	0.1	0.2	0.2	0.3	0.2	0.3	0	0.2	0	0	0.1	0.2	0.1	0.1	0.2
0.3	0.3	0	0	0.2	0.4	0	0.4	0.3	0.3	0.5	0.2	0	0.1	0.2	0.2	0.3	0	0.2	0.4	0.2	0.2	0.5	0.2	0.3	0.1	0.3	0.1	0.1	0.3	0.3	0	0.1	0	0	0	0.1	0.1	0.1	0.5	0.3	0.2	0.1	0	0	0.1	0.2	0.3	0.1	0.3
0.3	0.3	0.1	0.2	0.1	0	0.1	0.2	0.4	0	0.3	0.7	0.1	0	0.1	0.2	0.2	0.3	0	0	0.1	0.1	0.3	0.2	0.3	0.1	0.3	0.4	0.2	0.2	0.2	0.5	0.2	0.1	0.1	0.2	0.1	0.2	0.2	0.4	0.5	0.2	0.3	0.2	0.1	0.1	0.4	0.3	0.1	0.2
0.3	0.2	0.1	0.1	0.1	0	0	0	0.4	0	0.3	0.3	0.2	0.1	0.3	0.4	0.3	0.1	0.1	0.1	0.2	0	0.1	0.1	0.3	0.2	0.2	0.4	0.3	0.2	0	0	0.1	0	0.2	0	0	0	0	0.1	0.4	0.2	0.1	0.2	0.3	0.1	0.2	0.3	0.2	0.2
0.2	0	0	0.1	0	0	0	0.1	0.4	0	0.1	0.3	0.2	0	0.1	0.1	0.3	0.3	0.2	0	0.1	0	0.2	0.1	0	0	0.1	0.2	0.2	0.2	0.2	0.1	0.2	0	0	0.1	0	0	0	0	0.1	0.2	0.4	0.2	0.2	0.2	0	0.4	0.1	0.2
0	0.1	0.1	0	0	0.1	0.3	0.5	0.6	0.3	0.4	0.3	0.3	0.1	0.2	0.2	0.3	0.3	0.1	0	0.3	0.2	0.2	0.1	0.2	0.1	0.1	0.2	0.3	0.3	0.2	0.1	0.3	0.1	0.1	0.3	0.1	0	0	0	0	0	0.2	0.1	0	0	0.1	0.2	0	0.1
0.2	0.1	0	0	0	0	0.1	0.4	0.7	0.4	0.3	0.3	0.4	0.3	0.2	0.2	0.4	0.2	0.1	0	0.1	0.2	0.3	0.2	0.2	0.2	0.1	0	0	0	0	0.1	0.2	0.1	0	0.4	0.1	0.1	0.3	0.1	0.1	0.1	0.4	0.4	0.1	0	0	0.2	0.5	0.3
0	0	0	0	0	0.1	0.2	0.4	0.6	0.3	0.1	0.3	0.1	0.1	0	0.2	0.2	0	0.2	0	0	0	0.2	0.2	0.2	0	0.3	0.1	0	0	0.1	0.3	0.3	0	0	0.1	0.2	0.2	0.5	0.1	0.1	0.1	0.3	0.4	0	0.1	0	0	0.2	0.2
0	0	0.1	0	0	0.1	0.1	0.3	0.5	0.3	0.1	0.2	0.1	0	0.1	0.2	0.2	0	0.1	0	0.1	0.2	0.1	0	0	0.2	0.1	0.1	0.3	0	0	0.3	0.3	0.1	0.1	0.1	0	0.1	0.4	0.2	0	0.2	0.2	0.1	0.1	0.2	0	0.1	0.1	0.1
0.1	0	0	0	0.2	0.2	0.2	0.2	0.2	0.3	0.2	0.3	0.3	0	0.1	0.2	0.2	0.2	0.1	0.1	0	0	0	0	0.1	0	0.1	0.1	0.1	0.1	0	0.1	0	0	0	0.6	0.2	0.2	0.2	0	0	0	0	0	0	0.1	0	0	0.1	0.2
0.2	0	0	0	0.1	0	0.1	0	0	0.2	0.2	0.3	0.2	0.2	0.2	0.4	0.2	0.4	0.2	0.3	0	0	0	0.1	0	0	0	0.1	0.2	0.2	0.2	0.1	0	0	0	0.1	0.2	0.2	0.2	0.2	0	0.2	0	0	0.3	0	0	0	0	0.2
0.2	0.1	0	0	0.1	0.2	0	0	0.4	0.1	0.1	0.1	0.3	0.1	0.2	0.3	0.2	0.3	0.3	0.1	0	0	0.1	0	0	0.2	0.2	0.3	0.2	0.3	0	0	0.1	0.1	0.1	0.2	0	0.2	0.4	0.2	0.2	0.3	0.2	0.1	0.2	0.3	0.2	0	0.1	0
0.2	0.1	0	0.1	0.3	0.7	0	0	0.4	0.3	0	0.1	0.1	0	0.2	0.4	0.5	0.3	0.1	0	0.1	0.1	0.3	0	0	0	0.2	0	0	0	0	0	0.1	0.2	0	0	0	0.2	0	0	0.6	0.2	0.2	0.2	0.2	0.3	0.2	0.2	0.2	0.1
0.1	0.1	0	0	0.1	0.1	0.1	0.1	0.3	0.4	0.4	0.2	0.1	0.1	0.2	0.2	0.1	0.1	0	0	0	0	0.6	0.3	0	0	0.2	0	0	0.1	0	0	0.2	0.2	0	0	0	0	0.2	0.4	0.3	0.2	0.1	0.1	0.2	0	0.1	0.1	0	0.2
0.6	0.1	0	0	0	0	0.3	0.2	0.2	0.1	0.3	0.6	0.1	0	0	0.1	0	0	0	0	0	0.1	0.3	0.3	0.1	0	0.1	0.2	0.1	0.2	0.1	0.1	0.2	0	0	0	0	0.2	0.3	0.1	0.2	0.1	0.2	0.1	0.2	0	0	0.1	0	0.2
0.2	0.3	0	0	0	0.2	0.5	0.1	0	0	0.3	0.3	0.1	0.2	0.4	0.5	0.4	0.3	0.2	0	0.1	0.1	0.2	0.3	0.2	0.1	0.3	0.3	0	0.2	0.4	0.1	0.2	0.2	0.2	0.3	0.2	0	0	0	0	0	0.1	0.1	0.1	0.1	0	0.2	0.1	0
0.2	0.3	0	0	0.2	0	0.3	0	0.1	0.3	0.4	0.3	0	0.1	0.2	0.4	0.2	0.3	0	0	0	0	0	0.2	0.2	0	0	0.2	0.1	0.3	0.1	0	0.1	0.1	0	0.4	0.1	0.1	0.2	0	0	0	0	0	0.1	0.2	0.2	0	0	0.1
0.6	0.3	0.1	0.2	0	0.2	0.4	0.1	0.3	0.3	0	0.1	0.3	0.3	0.2	0.5	0.3	0	0	0	0	0	0	0.2	0.3	0.4	0.3	0.1	0	0.2	0.2	0.2	0.6	0.1	0	0.1	0.1	0.3	0.2	0.1	0.1	0.3	0	0	0	0	0.2	0.1	0.1	0.1
0.1	0.4	0.2	0.2	0.1	0.1	0.1	0	0.1	0.2	0.2	0.1	0.1	0.2	0.1	0.5	0.6	0	0	0	0	0	0	0.2	0.2	0.1	0	0.1	0	0.1	0.3	0.3	0.3	0	0	0	0	0.1	0.1	0.2	0.1	0	0	0	0	0	0.1	0.2	0.3	0.2
0.1	0.3	0.4	0.3	0.2	0.1	0.5	0.4	0.2	0.2	0.2	0	0.1	0.3	0.3	0.4	0.6	0.2	0	0.2	0.3	0.2	0.3	0.7	0.3	0.2	0.2	0.2	0.1	0.3	0.3	0.4	0.1	0	0	0.3	0	0	0.1	0.3	0.1	0.1	0.1	0.1	0	0	0.3	0.2	0.1	0
0.3	0.1	0	0.1	0.2	0	0	0.1	0.1	0.1	0.1	0.1	0.2	0.2	0.3	0	0.2	0	0	0.3	0.4	0.3	0.1	0.3	0	0.2	0.2	0	0.1	0	0.2	0.6	0.1	0.2	0.1	0.2	0.1	0.1	0.3	0	0.1	0.3	0	0	0.2	0	0.1	0.1	0	0
0.3	0	0	0	0.3	0.2	0.1	0.3	0.3	0.4	0.1	0.3	0.3	0.3	0.2	0.1	0.2	0.2	0	0.5	0.1	0.2	0.2	0.4	0.2	0.2	0.2	0.2	0.1	0	0.1	0.3	0.2	0.1	0	0.2	0.1	0.2	0	0.1	0.2	0.1	0.2	0.1	0.1	0	0	0.2	0.2	0.1
0	0	0	0.1	0	0.1	0.1	0.1	0.2	0.2	0.2	0.3	0	0.2	0	0	0.2	0.3	0	0.1	0.1	0.1	0	0.3	0	0	0.2	0.3	0.1	0.1	0.1	0.3	0.3	0.1	0.1	0	0	0	0	0.3	0.5	0.2	0	0	0.1	0.2	0.1	0.3	0.1	0
0.1	0.1	0	0.1	0.1	0.4	0.2	0.1	0.3	0.4	0.4	0.3	0	0.2	0	0.1	0.1	0	0	0.1	0.2	0.1	0.1	0.2	0.1	0.3	0.3	0	0	0	0.3	0.3	0.2	0.2	0	0	0	0	0.1	0.2	0.2	0.3	0.2	0	0	0.1	0.1	0.3	0.3	0.2
0.1	0	0.1	0	0.2	0.3	0.3	0.2	0.3	0.2	0.1	0.3	0.3	0.1	0.1	0.2	0.3	0.2	0.2	0	0	0	0.3	0.2	0.2	0.2	0.2	0.1	0	0	0.2	0.3	0.2	0.3	0.2	0.2	0	0.2	0.2	0.2	0.3	0.2	0	0.1	0.1	0	0	0.1	0.2	0.4
0	0	0.1	0.2	0.2	0.2	0.2	0.3	0.3	0.2	0.2	0.4	0.2	0.1	0.1	0.1	0.2	0.2	0	0	0	0.2	0	0	0	0	0.1	0.2	0	0.2	0.2	0	0.1	0.2	0	0.3	0.2	0	0.2	0.2	0.2	0.1	0.2	0.1	0.1	0.1	0	0.2	0.3	0.3
0.4	0.3	0.2	0.3	0.3	0.4	0	0.1	0.2	0.1	0.4	0.4	0.1	0.3	0.2	0.5	0.3	0.1	0.2	0	0	0.2	0.3	0.3	0.2	0.2	0.2	0.4	0.1	0.2	0.3	0.1	0.1	0.2	0.1	0.1	0	0	0.1	0	0.2	0.1	0.2	0.1	0.2	0.1	0.1	0.2	0	0.1
0.3	0.3	0.4	0.1	0.2	0.1	0.2	0.2	0.3	0.3	0.2	0.4	0.2	0.2	0.1	0.2	0.2	0	0	0	0.1	0	0.2	0.3	0.2	0	0	0.1	0.4	0.3	0.3	0.1	0.1	0.1	0.2	0.4	0.1	0.1	0.4	0.6	0.3	0.3	0.3	0	0.1	0	0.1	0.1	0	0.2
0.1	0.1	0.3	0.2	0	0	0	0.1	0.1	0.1	0.1	0.2	0.4	0.2	0.1	0.1	0.3	0.1	0	0.2	0	0	0.1	0.1	0.3	0	0.1	0.3	0.1	0.2	0.1	0.1	0.1	0.1	0.1	0	0.2	0.3	0.2	0.3	0.1	0.6	0.7	0.3	0	0.1	0	0.1	0.2	0.1
0.6	0.3	0.2	0.1	0.1	0	0	0.1	0.2	0.2	0.2	0.3	0.4	0.1	0.2	0.1	0.2	0.2	0.1	0.2	0.2	0.2	0.2	0.2	0.2	0	0	0.2	0.1	0.1	0.4	0.2	0	0.2	0.1	0.1	0	0	0.4	0.5	0.2	0.4	0.4	0.2	0	0	0	0	0	0.1
0.1	0.2	0.4	0.3	0	0	0	0	0.1	0.3	0.2	0.2	0.3	0.2	0.2	0.1	0.2	0.3	0.3	0.2	0.2	0	0.2	0.1	0.2	0	0	0.3	0	0	0.3	0.2	0	0	0.3	0.1	0.2	0.3	0.2	0.2	0.1	0.2	0.1	0	0.3	0.4	0.1	0.2	0.2	0.2
0.3	0.2	0.3	0	0	0.1	0.3	0.1	0.4	0.4	0.2	0	0.1	0	0.1	0.1	0.3	0.2	0.3	0.4	0.2	0.2	0.2	0.2	0.1	0.3	0.2	0.2	0.1	0	0.4	0.6	0.2	0	0.4	0.4	0.3	0.3	0.2	0.2	0.2	0.1	0.1	0.1	0.3	0.1	0.2	0	0	0.2
0.4	0.3	0.2	0.2	0.2	0.1	0.2	0.3	0.4	0.6	0.3	0.2	0.3	0	0.2	0	0.2	0.4	0.2	0.1	0.2	0.2	0.1	0.2	0.3	0.4	0.1	0.3	0	0.1	0	0	0.2	0.1	0.2	0.3	0.2	0.2	0.3	0.1	0.1	0.3	0.2	0.4	0.2	0.1	0.2	0.2	0.1	0.1
0.2	0.4	0.3	0.1	0.2	0.1	0.2	0.4	0.2	0.4	0.2	0	0	0	0.1	0.1	0	0	0.1	0.1	0.2	0.1	0.1	0.1	0.3	0.3	0.2	0.1	0.1	0.4	0.1	0.2	0.3	0.3	0.4	0.1	0.1	0	0	0.1	0.1	0.2	0.2	0.3	0.2	0.1	0.3	0.3	0.3	0.4
0.3	0.2	0	0.1	0.1	0	0.3	0.4	0.1	0.2	0.4	0.1	0	0	0.1	0.2	0	0	0.1	0.1	0.2	0.2	0	0.1	0.4	0.2	0.1	0	0.2	0.3	0.3	0.3	0.4	0.2	0.2	0.2	0.2	0.2	0.2	0.1	0.1	0.2	0.2	0.2	0.1	0.1	0.3	0.2	0.1	0.2
0.6	0.1	0.2	0.2	0.2	0.2	0.1	0.3	0.2	0.2	0.2	0.1	0	0.1	0.2	0.1	0	0.3	0.1	0	0.3	0.3	0.2	0.2	0.2	0.2	0.3	0.1	0	0	0.1	0	0.3	0.1	0.1	0.2	0.2	0.4	0.5	0.3	0.2	0.1	0.2	0.2	0.1	0.1	0.1	0	0.2	0.2
0.5	0.3	0.1	0	0.2	0.1	0.3	0.4	0.5	0.2	0.1	0	0.1	0.5	0.3	0.3	0.2	0.1	0	0	0.3	0.2	0.3	0.2	0.1	0.1	0.4	0.2	0	0.1	0.1	0	0	0	0	0	0.1	0.1	0.3	0.2	0.2	0.1	0.2	0.1	0	0.1	0.1	0	0	0.1
0.3	0.2	0.1	0.3	0.1	0.2	0.3	0.3	0.3	0.3	0.4	0.3	0.4	0.5	0.4	0.5	0.6	0.2	0.1	0.2	0.2	0.1	0.4	0.2	0.1	0.1	0.3	0.3	0.1	0	0	0	0.1	0.1	0.1	0	0.2	0	0.1	0.3	0.3	0.1	0.2	0.3	0.2	0.2	0.2	0.1	0	0.2
0	0.1	0.2	0.2	0.2	0.2	0.1	0.3	0.3	0.2	0.3	0.2	0.3	0.1	0.3	0.1	0.2	0.1	0	0	0	0	0.2	0.3	0.1	0.1	0.2	0.3	0.1	0	0	0	0.2	0.4	0.3	0.2	0.2	0	0.1	0.2	0.1	0.1	0.1	0.2	0.4	0.2	0.3	0.1	0	0.1
0.2	0	0.1	0.1	0.1	0.1	0.1	0.2	0.2	0.1	0.3	0.4	0.1	0.3	0.2	0.2	0.2	0.3	0.3	0.1	0.1	0.1	0	0	0	0.1	0.2	0	0.2	0.1	0	0.1	0.2	0.2	0.2	0.2	0.2	0.1	0.2	0.2	0	0	0	0	0.2	0.2	0.1	0.3	0.2	0.2
0.2	0.1	0	0	0.1	0.3	0.2	0.3	0.2	0.3	0.3	0.3	0.2	0	0.1	0.2	0.1	0.1	0.3	0.1	0.5	0.2	0	0.2	0.2	0.6	0.4	0.3	0.3	0.1	0	0.1	0	0.3	0.2	0.3	0.2	0.2	0.2	0.3	0.1	0	0.2	0.1	0.1	0.1	0.1	0	0.1	0.1
0.1	0.2	0.1	0.1	0.4	0.3	0.1	0.4	0.2	0.2	0.3	0.5	0.3	0.2	0.2	0.1	0.3	0.2	0.5	0.2	0.2	0.1	0.1	0.2	0.2	0.2	0.2	0.2	0.3	0.4	0.2	0.2	0	0.2	0.1	0.1	0.2	0.1	0.4	0.5	0.4	0.4	0.2	0.3	0.1	0.2	0.3	0.6	0.5	0.5
0.4	0	0	0.2	0.3	0.1	0	0.3	0.2	0	0	0.2	0.2	0.1	0.1	0.1	0.3	0.2	0.1	0.1	0.1	0.1	0.2	0	0.1	0.1	0.1	0.1	0	0.2	0.1	0	0	0	0	0.1	0	0.1	0.1	0.3	0.3	0.2	0.1	0	0	0.2	0	0.2	0.2	0.4
0.4	0.7	0.2	0.3	0.3	0.3	0	0.2	0.1	0.1	0.2	0.3	0.4	0.2	0.4	0.2	0.3	0	0	0	0.4	0.3	0.3	0.4	0.1	0.2	0.2	0	0.1	0.4	0.1	0	0	0	0	0	0	0	0	0.3	0.1	0.4	0	0	0.1	0.1	0	0.1	0.1	0.2
0.4	0.4	0.3	0.3	0.1	0.1	0	0	0.1	0.4	0.3	0.3	0.2	0.2	0.1	0.2	0.2	0.2	0.2	0.1	0	0.1	0.4	0.2	0.3	0.1	0.1	0.1	0.1	0.3	0.3	0.3	0.2	0	0.2	0	0.1	0	0	0.2	0.3	0.4	0.3	0.1	0.1	0.1	0.1	0.3	0.1	0.2
0.5	0.3	0.3	0.3	0.1	0.1	0.2	0.2	0.2	0.2	0	0.1	0.1	0	0.2	0	0.2	0.3	0.4	0.2	0.1	0.1	0.4	0.5	0.3	0.5	0.2	0.2	0.6	0.3	0.1	0.2	0.1	0	0.1	0.1	0.2	0	0.2	0.3	0.6	0.4	0.1	0.2	0.3	0.1	0.1	0.5	0.3	0.2
0.3	0.1	0	0.1	0	0	0.1	0.2	0.3	0	0.2	0.3	0.3	0.1	0.1	0	0	0.1	0.1	0.3	0.1	0	0.2	0.4	0.3	0.3	0.1	0.2	0.2	0.3	0.1	0	0	0	0	0.2	0	0	0	0.3	0.4	0.3	0.2	0.3	0.2	0	0.3	0.3	0.1	0.2
0	0.1	0.2	0.1	0.1	0.2	0.2	0.3	0	0.1	0.3	0.6	0.5	0.2	0.1	0.2	0.1	0	0.5	0.3	0.1	0.2	0.2	0.3	0.2	0.2	0.2	0.1	0.1	0.2	0.3	0.1	0	0.2	0.1	0.1	0	0	0	0.1	0.2	0.1	0.1	0.1	0.3	0.1	0.3	0.2	0.1	0.3
0	0	0.2	0	0	0	0	0	0.1	0.1	0.3	0.3	0.3	0.3	0.3	0.4	0.2	0.2	0	0	0	0	0.2	0.3	0.4	0.3	0.1	0	0	0.1	0	0.1	0	0.1	0	0.1	0	0	0.1	0.1	0.1	0.1	0	0.1	0	0.2	0	0.3	0.2	0.5
0	0	0.1	0	0	0	0.1	0.3	0.1	0	0.2	0.2	0	0.2	0.3	0.1	0.2	0.2	0	0	0	0	0	0.1	0.5	0.3	0.2	0.1	0	0.1	0	0.1	0.2	0	0	0.2	0.2	0.2	0.4	0.2	0.1	0	0.1	0	0.1	0.2	0.2	0.3	0.2	0.2
0.4	0.1	0.1	0.1	0.3	0.2	0.1	0.3	0.3	0	0.1	0.2	0	0	0.2	0.1	0.3	0.3	0	0	0.1	0.3	0.2	0.3	0.2	0.1	0.2	0.2	0	0.1	0.1	0	0.1	0	0.2	0.1	0.2	0.4	0.1	0.2	0.2	0.2	0.1	0	0	0.3	0.2	0.1	0.2	0.1
0.7	0.5	0.2	0	0.1	0.2	0.2	0.2	0.1	0.1	0.2	0.3	0.1	0.3	0.5	0.6	0.3	0.3	0.2	0.1	0.2	0.3	0.2	0.3	0.4	0.3	0.4	0	0.3	0.3	0.1	0.1	0.1	0.1	0.1	0	0	0.1	0.4	0.1	0.1	0.2	0.4	0.2	0.2	0	0	0	0.2	0.1
0	0.4	0.4	0	0	0	0.1	0.2	0.3	0.1	0.5	0.3	0.2	0.2	0.3	0.5	0.4	0.3	0.2	0.2	0.1	0	0.1	0.3	0.2	0.2	0.3	0	0	0.1	0.2	0.2	0	0	0	0.2	0	0.1	0.3	0.3	0.3	0.1	0.1	0	0.2	0.1	0	0	0.2	0.1
0.1	0.2	0.2	0.1	0	0	0	0.2	0.3	0.1	0.2	0.1	0.2	0.4	0.4	0.3	0.4	0.3	0.3	0.4	0.3	0.1	0.2	0.3	0.2	0.3	0.5	0.2	0.3	0.3	0.3	0.1	0	0	0.1	0.2	0.1	0.2	0.2	0.3	0.2	0.1	0.3	0.3	0.2	0.1	0.2	0.1	0.2	0.2
0.7	0.3	0	0	0	0.1	0	0.1	0.2	0.1	0.3	0.1	0.2	0.3	0.2	0.2	0	0.2	0.3	0.3	0.3	0.1	0.2	0.1	0.2	0.2	0.3	0.2	0.3	0.2	0.3	0	0	0.2	0.2	0.3	0	0.2	0.1	0.3	0.1	0.1	0.2	0.2	0.2	0.3	0.3	0.3	0.5	0.3
0.5	0.2	0	0	0	0.1	0.3	0.2	0.3	0.1	0	0	0.1	0	0.2	0	0	0.1	0.1	0	0	0	0.1	0.1	0	0.1	0	0.2	0.1	0.1	0.1	0	0	0.1	0.1	0.2	0	0.2	0.2	0.3	0.2	0.3	0	0	0.2	0.2	0.3	0.1	0.3	0
0.1	0.2	0.2	0	0	0	0.2	0.3	0.5	0.3	0	0.3	0.4	0.3	0.3	0.2	0.2	0.3	0.3	0.2	0.1	0	0	0	0.1	0	0	0	0	0.1	0.2	0	0.1	0.1	0.3	0.1	0.2	0.1	0	0.3	0.3	0.2	0.3	0	0.1	0.1	0.1	0.1	0	0.1
0.1	0.2	0.1	0.3	0.2	0	0	0.1	0.2	0.2	0.1	0.3	0	0	0.2	0.5	0.4	0	0.1	0.2	0.1	0.3	0.6	0.3	0.2	0.1	0.1	0.2	0.2	0	0.2	0.1	0.1	0.1	0.1	0.1	0.1	0	0.1	0	0.2	0	0.2	0	0	0.1	0.1	0.1	0.3	0.5
0.1	0.1	0	0	0	0.1	0	0.1	0.2	0.2	0.2	0.1	0.2	0	0.2	0.5	0.5	0.4	0	0	0	0	0.1	0.2	0.2	0.1	0.3	0.2	0.1	0.2	0.2	0.1	0.1	0.1	0.1	0.3	0.1	0.1	0.2	0.3	0.3	0	0.1	0.1	0.1	0.2	0.3	0.2	0.4	0.6
0.7	0.5	0.2	0	0	0.1	0	0	0.1	0.1	0.3	0.2	0.1	0.1	0.4	0.5	0.5	0.3	0.1	0	0	0.2	0.2	0.1	0.1	0.1	0.3	0	0.2	0.1	0.1	0.2	0.1	0	0.1	0.2	0.1	0.2	0.3	0.1	0.3	0.1	0	0	0	0	0.3	0.3	0	0.3
0.1	0.2	0.1	0	0	0.1	0	0	0.1	0.1	0.4	0.3	0.3	0.2	0.2	0.3	0.4	0.4	0.1	0.1	0.2	0.1	0.2	0.3	0.1	0.1	0.2	0.1	0.1	0.1	0.1	0.1	0	0	0	0.2	0.1	0	0.4	0.3	0.2	0.3	0.2	0.3	0	0.2	0.1	0.3	0.2	0.2
0	0.1	0.1	0	0	0	0.5	0.2	0.1	0.2	0.1	0	0.2	0.2	0.2	0	0.3	0	0	0	0.1	0.1	0.2	0.4	0.2	0.2	0.2	0.3	0.2	0.1	0.2	0.2	0	0	0	0.1	0	0	0	0.2	0	0.2	0.2	0.3	0	0	0.1	0.2	0.1	0.2
0.1	0	0	0	0	0	0.2	0	0	0	0.1	0	0.1	0.1	0.3	0.1	0.3	0.2	0.2	0	0	0	0	0.2	0.3	0.4	0.1	0.3	0.2	0.2	0.1	0.1	0	0	0	0	0	0	0	0	0	0.1	0.2	0.2	0	0.1	0	0.2	0.1	0.2
0.1	0	0	0.1	0.1	0.2	0.2	0.5	0.3	0.3	0.3	0.1	0.3	0.2	0.1	0.3	0.4	0.2	0	0.1	0	0	0.1	0	0.1	0.2	0.3	0.3	0.2	0.5	0.1	0.1	0	0	0	0	0	0	0.1	0	0	0.1	0.1	0	0	0	0	0.2	0.1	0.3
0.2	0.1	0	0.3	0	0.2	0.1	0.3	0.2	0.2	0.1	0.1	0.1	0.1	0.1	0	0.2	0.3	0	0	0	0	0.1	0.2	0.2	0.4	0.2	0.4	0	0.2	0	0.1	0.1	0	0	0	0	0.2	0.2	0.3	0.6	0.3	0.3	0.2	0.2	0.2	0.1	0.3	0.2	0.1
0.4	0.2	0	0.1	0.1	0.2	0	0.1	0	0.2	0.2	0.2	0.1	0.2	0.1	0.3	0.4	0	0	0	0	0	0.1	0.3	0	0.2	0	0.1	0	0.2	0	0	0.2	0.2	0	0	0	0.2	0.1	0.2	0.4	0	0.1	0	0.2	0.5	0.1	0.3	0.2	0.1
0.3	0.1	0	0	0.2	0.2	0	0	0	0	0.1	0	0	0.1	0.3	0.5	0.4	0	0	0	0	0	0.2	0.2	0.1	0.1	0.2	0	0.1	0.1	0	0.2	0.1	0.2	0.2	0.2	0.1	0.1	0	0.1	0.1	0	0.4	0.2	0	0	0.2	0.4	0.2	0.1
0.3	0	0	0	0.3	0.1	0	0.1	0	0	0	0	0	0.1	0.2	0.2	0.1	0	0	0.1	0	0	0.3	0.3	0.1	0	0	0.1	0	0.2	0.2	0.3	0.4	0.4	0.1	0.2	0.2	0.1	0.2	0.2	0.2	0	0.3	0	0	0.2	0.1	0.3	0.2	0.1
0.2	0	0.1	0.2	0.2	0.3	0	0.2	0.2	0.2	0.2	0.3	0	0	0.3	0.4	0.3	0.1	0.1	0.2	0	0	0.1	0.2	0.1	0.1	0	0.1	0.2	0.1	0	0.1	0.2	0.5	0.4	0.1	0.1	0.3	0.4	0.4	0.2	0.1	0.2	0	0.1	0.2	0.1	0.2	0.5	0.3
0	0	0	0.1	0.2	0.1	0	0.1	0.2	0.5	0.4	0.2	0.2	0.2	0	0	0.3	0.3	0.3	0	0	0	0.1	0.2	0.2	0	0.2	0.3	0.3	0	0	0	0.1	0.2	0.2	0.2	0	0.1	0.2	0	0.1	0.2	0.1	0.2	0	0	0.1	0.2	0.1	0.3
0.1	0	0	0.4	0.3	0.1	0	0	0.1	0.1	0.2	0.1	0.2	0	0	0	0.2	0.1	0	0	0	0	0	0.2	0.1	0	0	0	0	0	0	0.1	0.1	0	0	0.1	0.2	0.2	0.4	0.6	0.1	0.3	0.1	0	0	0	0.1	0	0	0.1
0.1	0	0	0	0.2	0.1	0.1	0.1	0	0.1	0.2	0	0	0.1	0.2	0.2	0.4	0.3	0	0	0	0	0.1	0.1	0	0	0	0	0	0	0.1	0.2	0	0	0.3	0.5	0	0	0.3	0	0	0.1	0	0	0.2	0	0	0.2	0.3	0.2
0.4	0.1	0.2	0	0	0	0.3	0.1	0.2	0.3	0.3	0	0	0	0.1	0.4	0.4	0.2	0.1	0	0	0	0	0.1	0.1	0	0	0	0	0.1	0.1	0.1	0.1	0	0	0.1	0	0.2	0.4	0.2	0.1	0.1	0	0.1	0	0	0	0.2	0.2	0.3
0.4	0.2	0.2	0.3	0.1	0	0	0.1	0.2	0.2	0.3	0.1	0	0	0	0	0.2	0.2	0.1	0	0	0	0.1	0.2	0.2	0	0.3	0.1	0	0.1	0.1	0.1	0	0.1	0.1	0.1	0	0.1	0.3	0.3	0.1	0.3	0	0.2	0	0.2	0.3	0.1	0.1	0
0.2	0.2	0.3	0.3	0.3	0.3	0	0.1	0.1	0.3	0.5	0.4	0.3	0.1	0.1	0	0	0.1	0.1	0	0.1	0	0.1	0.1	0	0	0.1	0.2	0	0	0.1	0.1	0	0.1	0.2	0.1	0	0	0.3	0.2	0.1	0.1	0	0.2	0	0.2	0.2	0.2	0	0
0.1	0.1	0.2	0.1	0.2	0.2	0.2	0.2	0.2	0.5	0.4	0.4	0.3	0.3	0.3	0.4	0.1	0	0	0	0.1	0	0.1	0.1	0.3	0	0.2	0.2	0.2	0.2	0.3	0	0	0.1	0.2	0.1	0	0.2	0.4	0.1	0.2	0	0.1	0.2	0	0	0.2	0.2	0.2	0
0.2	0.1	0.3	0.2	0.3	0.5	0.4	0.3	0.2	0.2	0.1	0.2	0.1	0.2	0.2	0.4	0.3	0.3	0.1	0	0.2	0.2	0.4	0.3	0.4	0.1	0	0.1	0.3	0.4	0.2	0	0	0	0.1	0	0	0	0.2	0.1	0	0.5	0.4	0.2	0	0.1	0.4	0.3	0.1	0.2
0.2	0.2	0.2	0.2	0.1	0.2	0.2	0.4	0.3	0.4	0.2	0.3	0.3	0	0.3	0.3	0.2	0	0	0	0.1	0	0.1	0	0.1	0	0	0.1	0.2	0.3	0.2	0.1	0.1	0.1	0.1	0.2	0.1	0	0.1	0.1	0.1	0.2	0.3	0.3	0	0	0.1	0.2	0.1	0.3
0.3	0.1	0.1	0.1	0	0.1	0.4	0.2	0.1	0.3	0.3	0.3	0.2	0	0.1	0.2	0.2	0	0	0	0	0	0	0	0.2	0.1	0.1	0.2	0.1	0.1	0.1	0	0	0.1	0.1	0.3	0.3	0.2	0.2	0.3	0.3	0.4	0.2	0.3	0.2	0.1	0.1	0	0.1	0.1
0.3	0.2	0.3	0.2	0	0.1	0.2	0.2	0.1	0.2	0	0.1	0.1	0	0	0	0	0	0	0	0	0	0	0	0	0.2	0.1	0.2	0.2	0.2	0	0	0	0.2	0.2	0.2	0.1	0.1	0	0.1	0.2	0	0.1	0.2	0	0	0.1	0.1	0.3	0.2
0.1	0	0.1	0.1	0.1	0.1	0.1	0.1	0.1	0	0	0.4	0.2	0.1	0.1	0	0.3	0.3	0.3	0.2	0	0	0	0.1	0.2	0.2	0.2	0.1	0.1	0.2	0.2	0	0	0	0.1	0.1	0	0.1	0.1	0.1	0.2	0.1	0	0	0	0	0	0.2	0.4	0.4
0.6	0.3	0	0	0.3	0.3	0.3	0.2	0.2	0.4	0.3	0.1	0	0.3	0.3	0.2	0.1	0.3	0.4	0.2	0.2	0	0	0.2	0.1	0.4	0.3	0.2	0.1	0.1	0.1	0	0.1	0.1	0.1	0.2	0.2	0.3	0.3	0.3	0.3	0.3	0.3	0.2	0	0	0	0	0.3	0.5
0.3	0.2	0.1	0	0.2	0.1	0.3	0.2	0.2	0.1	0.1	0	0	0.1	0	0.2	0	0.1	0	0	0	0.2	0.4	0.1	0	0.3	0.3	0.3	0.3	0.1	0.1	0.2	0	0.3	0.2	0.1	0.2	0.3	0.3	0.1	0.3	0.2	0	0	0	0	0	0	0	0.2
0.2	0.4	0.2	0.2	0	0	0.1	0.2	0.3	0.1	0	0	0.1	0.1	0.1	0.1	0.3	0.3	0	0	0	0.1	0.2	0.3	0.1	0.2	0.1	0.2	0.2	0.3	0.2	0.2	0.1	0.3	0.1	0.3	0.3	0.2	0.2	0.3	0.2	0.3	0	0	0.2	0.3	0.2	0.1	0.1	0.4
0.3	0	0.4	0.3	0.1	0	0	0.2	0.3	0.2	0	0	0	0.1	0.3	0.3	0.3	0	0	0.3	0	0.2	0.1	0.1	0.1	0.1	0.1	0.1	0.2	0	0.2	0.2	0.3	0.4	0.4	0.3	0.6	0.2	0	0	0.1	0.2	0.2	0.2	0	0.1	0.3	0	0	0.1
0.4	0.2	0.2	0.1	0.2	0.1	0.1	0	0.2	0.3	0	0.1	0	0.3	0	0.2	0.2	0.2	0.2	0.2	0.3	0.1	0.1	0	0.1	0.2	0.3	0.1	0.1	0.1	0	0.1	0.1	0.2	0.3	0.4	0.3	0.2	0.2	0	0.2	0.1	0.2	0.1	0	0	0	0.2	0.1	0.2
0.4	0.1	0	0.2	0	0.2	0	0.1	0.1	0.2	0.4	0.2	0.1	0.1	0.1	0.2	0.1	0	0.1	0	0.3	0.3	0.1	0.1	0.1	0	0.3	0.2	0.2	0.1	0	0.1	0.1	0	0.3	0.4	0.2	0.1	0.3	0.2	0.4	0.1	0.1	0	0.2	0.1	0.2	0.3	0.4	0.3
0.7	0.1	0.2	0	0	0.1	0	0	0	0.2	0.3	0.1	0.3	0	0.1	0.3	0.3	0.1	0	0	0.1	0.1	0.4	0.3	0.2	0.4	0.4	0.4	0.2	0.2	0.1	0.2	0.2	0.4	0.4	0.4	0.4	0	0.1	0.1	0.4	0.1	0.1	0	0.2	0.1	0.2	0.1	0.1	0.1
0.4	0.3	0.1	0	0	0.1	0	0.1	0	0	0	0.1	0.1	0	0.2	0.2	0.1	0	0.1	0	0	0.2	0.1	0.2	0.1	0.2	0.2	0.1	0.2	0.1	0.1	0	0.1	0.1	0.2	0.2	0.1	0	0.2	0.1	0.3	0	0.2	0	0	0	0.3	0.3	0.3	0.3
0	0	0.1	0.1	0.1	0.2	0.1	0	0.2	0	0.1	0	0	0.3	0.2	0.1	0.1	0	0	0	0	0	0.2	0.3	0.5	0.1	0.2	0.1	0	0	0	0.1	0.1	0.1	0.1	0.2	0.2	0.2	0.3	0.1	0.3	0.1	0	0	0.1	0	0	0	0	0
0	0	0.1	0	0	0.2	0.2	0.2	0.3	0.1	0.1	0.3	0.1	0.3	0.2	0.4	0.1	0	0	0	0	0	0	0.1	0.2	0.1	0	0	0	0	0	0.1	0.1	0	0	0	0	0.1	0.2	0	0.4	0.2	0.1	0.1	0	0	0	0.2	0.2	0.1
0.1	0	0.1	0.2	0	0.4	0.1	0.1	0.3	0.3	0.3	0.1	0.1	0	0.3	0.3	0.3	0.1	0	0.2	0	0	0	0.1	0.4	0.3	0.1	0.4	0.3	0.3	0.1	0.4	0	0.1	0	0.2	0	0.3	0.1	0	0.2	0.1	0.1	0.1	0.1	0.1	0	0.1	0.1	0
0.2	0	0.1	0	0.2	0.2	0	0	0.1	0.1	0.1	0.1	0.2	0.1	0.1	0.3	0.3	0.2	0	0	0.1	0	0	0	0.1	0.2	0.1	0	0	0.3	0	0	0.2	0.1	0	0.3	0	0.1	0.2	0.2	0.2	0.1	0.2	0	0	0.1	0.2	0.2	0.4	0.2
0	0.1	0	0	0	0.2	0.2	0.3	0.2	0	0.1	0.2	0.4	0.4	0.2	0.3	0.3	0.4	0.2	0	0	0	0.1	0	0.1	0.3	0.1	0.1	0	0.1	0	0	0.2	0.3	0.3	0.4	0.3	0.3	0	0	0.3	0.2	0.2	0.2	0.1	0.1	0.4	0.2	0.2	0.5
0	0	0.1	0	0	0	0.2	0.1	0.4	0.1	0.1	0	0.1	0.2	0.3	0.3	0	0.5	0.4	0.2	0.1	0	0.1	0	0.1	0.2	0.2	0.2	0	0.1	0	0.2	0.2	0.2	0.2	0.2	0.2	0	0	0.2	0.3	0.2	0.1	0.2	0.2	0	0.2	0.3	0.6	0.4
0.3	0.2	0	0	0.2	0.2	0.3	0.2	0.4	0.4	0.3	0	0	0.1	0.1	0.3	0.4	0.4	0.3	0.2	0.2	0.3	0.3	0.2	0.2	0.2	0.3	0.1	0.1	0.1	0.2	0.3	0.2	0	0.1	0.2	0	0	0.2	0.4	0.3	0.2	0.2	0.2	0.4	0.2	0.3	0.2	0.4	0.5
0.5	0.6	0.2	0	0.1	0.1	0	0.2	0.3	0.2	0	0	0	0	0.2	0.3	0.1	0.2	0	0	0.1	0.2	0.5	0.3	0.2	0.1	0.2	0.2	0.1	0.1	0.2	0.2	0.3	0.1	0.2	0.2	0.1	0.2	0.1	0.2	0.1	0.1	0.1	0.2	0.2	0.2	0.2	0.3	0.2	0.5
0.2	0.2	0	0	0	0.1	0.2	0.2	0.3	0.2	0.1	0.2	0.1	0	0	0.1	0.1	0.2	0	0	0.2	0.1	0.4	0.2	0.2	0.1	0.2	0.2	0.6	0.4	0.2	0	0.1	0.1	0.2	0.3	0.1	0	0.2	0.4	0.3	0	0	0.4	0.3	0.1	0.1	0	0.1	0.3
0.1	0.2	0	0.1	0.1	0.3	0.2	0.4	0.3	0.2	0.3	0.2	0.2	0	0.1	0.3	0.1	0.2	0.1	0.2	0.1	0.2	0.2	0.2	0.2	0.4	0.4	0.4	0.3	0.3	0.2	0.2	0.2	0.3	0.2	0.3	0.1	0	0.1	0.2	0.2	0.2	0.1	0.4	0.2	0.2	0	0.1	0.2	0.2
0	0	0.1	0	0	0.1	0.2	0.4	0	0.3	0.2	0.1	0	0	0.1	0.2	0	0	0.1	0.1	0	0.1	0.4	0.4	0	0.2	0.4	0.5	0.3	0.3	0.1	0.5	0.2	0.3	0.2	0.3	0.2	0	0	0.1	0	0	0.1	0.2	0.2	0.2	0.2	0.3	0.4	0.4
0.3	0.1	0	0	0	0.2	0.2	0.2	0	0.1	0.2	0.1	0	0	0.2	0.2	0.1	0.2	0.1	0	0	0	0.2	0.1	0	0	0.2	0.2	0.2	0.2	0	0.1	0.1	0.1	0.3	0	0	0.2	0.2	0	0	0.1	0.1	0.1	0.2	0.2	0.3	0.2	0.2	0.2
0.4	0	0	0	0.1	0	0.3	0.2	0.1	0	0.1	0.3	0.3	0.1	0.1	0.2	0.2	0.2	0.1	0.1	0	0	0.2	0.2	0.1	0.1	0.3	0.1	0.4	0.2	0	0.3	0	0	0	0	0	0.1	0.1	0.4	0	0	0	0	0	0.1	0.1	0	0.2	0.1
0.5	0.3	0.4	0.3	0.2	0.4	0.2	0.3	0.3	0.2	0.1	0.3	0.1	0.3	0.2	0.5	0.3	0.2	0.1	0.1	0	0	0.1	0.2	0.1	0.2	0	0.3	0.1	0	0.1	0	0	0.1	0	0.2	0.1	0	0.3	0.2	0.1	0.1	0	0	0	0.1	0.2	0.2	0.3	0.3
0.4	0.2	0.5	0.2	0.4	0.2	0.3	0.1	0.1	0.1	0.2	0.1	0.1	0.3	0.2	0.3	0.4	0.2	0.3	0	0.2	0.3	0.2	0.3	0.4	0.2	0.2	0.2	0.1	0.1	0	0	0	0.2	0.1	0.2	0.1	0.1	0.2	0.4	0.1	0	0.1	0	0	0	0.1	0.3	0.3	0.3
0.4	0.2	0.1	0.1	0.5	0.2	0.2	0.3	0.3	0.3	0.5	0.4	0	0.1	0.1	0.2	0.2	0.2	0.2	0.2	0.1	0.2	0.5	0.3	0.3	0.3	0.2	0	0.1	0.1	0.1	0.2	0	0.1	0.1	0.2	0.1	0.1	0.2	0.5	0.2	0.1	0	0	0	0.1	0	0.2	0.2	0.3
0.1	0.1	0.1	0	0.1	0.2	0.1	0.1	0.3	0.3	0.2	0.6	0.2	0.2	0.4	0.3	0.4	0.2	0.3	0.1	0.1	0.2	0.3	0.1	0.2	0.3	0.2	0.3	0.1	0.2	0.2	0	0.2	0.3	0.2	0.3	0	0	0.2	0.2	0.2	0.1	0.1	0	0	0	0	0	0.3	0.2
0.2	0.1	0	0.2	0.2	0.2	0.3	0.2	0.3	0.1	0.2	0.6	0.4	0	0.2	0.3	0.2	0.1	0.4	0.2	0	0.3	0.3	0.3	0.2	0.2	0.2	0.3	0.2	0.1	0	0	0	0.3	0.1	0.2	0.1	0	0.2	0	0.1	0.3	0.2	0	0	0	0	0	0.1	0.1
0.5	0.2	0	0	0.2	0.3	0.3	0.4	0.3	0.2	0.3	0.1	0.3	0	0.1	0.2	0.2	0	0.1	0	0.2	0.2	0.5	0.1	0.2	0.5	0.2	0.1	0.1	0.2	0.1	0	0	0.3	0	0.2	0.2	0.1	0.3	0	0.1	0.1	0.1	0.1	0	0	0.2	0.1	0	0.1
0.3	0.1	0	0	0.2	0.4	0.2	0.4	0.2	0.1	0.2	0	0.1	0	0	0.2	0.2	0.1	0	0.1	0.1	0.1	0.2	0	0.2	0.2	0.1	0.2	0.3	0.2	0.1	0	0.1	0	0	0	0.1	0	0.1	0.1	0.2	0	0.1	0.2	0	0	0.1	0	0	0
0.1	0.1	0.1	0	0.1	0.4	0.2	0.2	0	0	0.1	0.2	0.4	0.1	0.1	0.1	0.1	0.4	0.1	0.1	0.1	0.2	0.1	0	0	0.2	0.1	0.1	0.2	0.1	0	0	0	0.1	0	0	0	0.1	0.1	0.1	0.2	0.2	0.2	0	0.2	0.2	0.2	0.3	0.1	0.2
0	0	0.2	0.2	0.2	0.3	0.1	0.2	0.1	0.3	0.2	0.3	0.3	0.1	0.3	0.1	0.1	0.2	0.1	0	0.1	0.2	0.1	0.3	0	0.1	0.2	0.2	0.1	0.1	0	0	0	0.2	0.1	0	0.1	0.3	0	0.3	0.2	0.1	0.3	0.1	0.1	0.1	0.2	0.4	0.3	0.2
0.1	0	0	0.1	0	0	0	0	0	0.2	0.3	0.4	0.2	0.2	0.3	0.3	0.4	0.4	0.4	0.1	0	0.1	0.2	0.2	0.1	0.3	0.4	0.3	0.2	0.2	0.2	0.3	0.1	0.2	0.2	0	0.2	0.3	0.3	0.4	0.4	0.2	0.2	0.1	0	0	0.2	0.2	0.2	0.6
0	0.1	0	0	0	0	0.3	0.2	0	0.3	0.3	0.3	0.2	0.2	0.3	0.2	0.6	0.5	0.4	0.2	0.1	0	0	0.2	0.1	0.4	0.3	0.3	0	0.2	0.2	0.3	0.2	0.3	0.2	0	0.3	0.4	0.4	0.4	0.5	0.3	0.2	0.2	0.1	0.1	0.3	0.2	0.4	0.3
0.4	0.1	0.2	0	0.2	0.2	0.1	0.1	0.1	0.2	0.3	0.5	0.2	0.1	0.3	0.2	0.4	0.2	0.2	0.3	0.4	0.2	0.2	0.4	0.3	0.4	0.2	0.1	0.3	0.2	0.3	0.3	0.3	0.2	0.1	0.1	0.3	0.4	0.3	0.3	0.3	0.3	0.2	0.2	0.2	0	0	0.1	0.3	0.3
0.1	0.1	0.2	0	0.1	0.2	0.2	0.2	0.3	0.1	0.2	0.2	0.2	0.1	0.4	0.4	0.3	0.3	0.1	0.1	0.2	0	0.1	0	0.2	0.1	0.1	0	0.1	0.2	0.2	0	0.2	0	0	0.3	0.2	0.4	0.3	0.4	0.3	0.2	0.4	0.1	0.1	0.1	0.1	0.1	0.3	0.4
0.5	0.3	0.1	0.1	0.2	0.3	0.1	0.1	0.3	0.2	0	0	0	0.2	0.2	0.2	0.2	0.1	0.1	0.2	0	0	0.1	0	0.2	0.1	0.2	0.1	0.1	0.1	0.1	0.4	0.2	0.3	0	0.2	0.2	0.3	0.4	0.6	0.2	0.3	0.2	0.2	0.2	0	0.1	0.1	0.2	0.2
0.4	0.2	0.1	0.1	0.4	0.3	0.3	0	0.3	0.3	0.4	0.2	0.2	0.3	0.2	0.5	0.2	0.4	0.3	0.2	0	0	0.4	0	0	0.1	0.2	0.3	0.1	0.1	0.2	0.3	0.4	0.3	0.4	0.1	0.1	0.1	0.3	0	0.1	0.1	0.2	0	0.2	0.2	0	0.3	0.3	0.3
0	0.1	0	0.1	0.2	0.2	0.3	0.2	0	0.1	0.3	0.2	0.1	0	0.1	0.1	0.2	0.2	0	0.1	0	0.1	0.4	0.4	0	0.2	0.1	0.3	0.1	0	0.1	0.2	0.4	0.3	0.2	0	0	0	0	0.1	0.2	0.2	0.5	0.2	0.2	0.2	0.1	0	0	0.2
0	0	0	0	0.1	0.3	0.1	0.1	0.1	0.1	0.1	0.2	0.3	0.1	0.1	0.1	0.3	0.3	0.1	0	0.1	0.1	0.1	0.3	0.1	0.2	0.4	0.3	0.2	0.2	0.1	0.2	0.2	0.1	0.1	0.2	0.1	0	0.1	0.1	0.1	0	0.2	0	0	0	0	0	0.2	0.1
0	0.1	0	0	0	0.3	0.3	0.1	0.4	0.3	0.1	0	0.2	0.2	0	0.1	0.3	0.5	0	0	0	0	0	0.2	0.2	0.3	0.1	0.1	0.3	0.2	0	0	0.1	0.1	0.3	0.3	0	0	0	0.2	0.3	0.3	0.3	0.1	0.1	0	0.1	0.2	0.2	0
0	0	0	0	0	0.3	0.5	0.5	0.6	0.3	0.3	0.1	0	0.2	0.1	0.2	0.3	0.2	0	0.2	0.4	0.2	0.1	0.1	0.2	0.3	0.5	0.3	0.3	0.2	0.3	0.1	0.1	0.2	0.1	0	0	0	0	0.2	0.1	0.1	0.2	0.1	0	0	0.2	0.6	0.4	0.2
0.2	0.1	0	0	0	0.3	0.4	0.3	0.2	0.2	0.3	0.4	0.2	0	0.1	0.1	0.3	0.1	0	0	0.1	0	0	0.2	0	0	0.3	0.3	0.2	0	0.1	0	0.1	0	0	0	0	0	0.2	0.5	0.3	0.2	0.2	0.2	0.1	0.2	0.2	0.2	0.2	0.1
0	0	0.1	0.2	0.1	0	0.1	0.1	0.2	0.2	0.6	0.2	0.1	0	0.1	0.1	0	0	0	0	0.1	0.1	0.1	0.3	0.1	0.2	0.1	0	0	0	0	0	0	0.1	0.1	0.3	0	0	0.1	0.3	0.2	0.2	0.2	0	0	0	0	0.1	0	0
0.2	0.1	0.1	0	0	0.1	0.3	0.2	0.3	0.3	0.4	0.1	0.1	0.2	0.5	0.3	0.2	0.2	0.2	0	0.3	0	0.2	0.1	0.1	0.2	0.4	0.3	0.1	0.1	0.2	0.1	0	0.2	0.3	0.7	0.2	0	0	0.1	0.3	0	0.2	0	0	0	0.1	0	0	0.1
0.1	0.2	0	0	0.3	0.2	0.2	0.2	0.4	0.4	0	0	0	0.4	0.3	0.1	0	0.1	0.1	0	0.2	0	0	0.1	0.3	0.3	0.2	0.1	0	0.3	0.4	0.3	0.2	0.2	0.2	0.5	0.4	0	0.1	0.3	0.1	0	0.1	0.1	0	0	0.2	0.2	0.2	0.1
0	0	0	0.1	0.1	0.2	0.2	0.1	0	0	0	0	0	0.1	0.1	0	0	0	0	0	0	0	0	0.2	0.3	0.2	0.2	0	0	0	0	0.3	0.1	0.1	0.1	0.4	0.2	0	0	0.1	0	0.1	0.1	0.1	0	0	0.5	0.4	0.2	0
0	0	0.1	0.2	0.3	0.2	0.1	0	0	0	0	0.1	0	0.2	0	0	0.1	0	0	0	0	0.1	0	0.1	0.1	0.2	0	0	0	0	0	0.4	0	0	0.1	0	0.1	0	0	0.1	0.1	0.1	0.2	0	0	0	0.1	0.1	0	0
0.1	0.1	0.1	0.3	0.2	0.1	0.6	0.3	0.1	0.2	0.4	0.2	0	0	0.2	0.1	0	0.1	0	0	0.1	0.1	0.1	0.2	0.1	0	0.1	0.1	0	0.1	0.1	0.2	0.6	0.5	0.2	0.2	0.1	0.1	0	0.2	0	0.2	0.3	0.3	0	0.2	0.2	0.2	0	0.2
0	0.1	0	0	0.1	0.3	0.4	0.5	0.3	0.3	0.3	0	0	0	0.1	0.2	0.1	0	0	0	0	0.2	0.3	0.2	0	0.1	0.2	0	0.1	0.1	0	0	0.3	0.1	0.1	0.3	0.2	0.1	0.1	0.4	0.3	0.3	0.2	0.1	0.1	0.2	0.2	0.1	0.3	0.2
0.3	0.3	0.1	0	0.1	0.2	0.1	0.3	0.2	0.3	0.2	0	0.1	0.3	0.3	0.5	0.4	0.3	0	0	0	0	0.2	0.7	0.1	0.1	0.2	0.1	0.3	0.2	0.1	0.1	0.3	0	0	0.1	0.1	0.1	0.3	0.3	0.2	0.3	0.2	0.2	0.2	0.4	0.1	0	0.2	0.2
0.2	0.2	0.1	0.2	0.2	0.3	0.1	0.4	0.2	0.1	0.4	0.2	0	0.2	0.1	0.5	0.2	0.1	0.1	0	0	0	0.1	0.2	0.2	0	0	0.2	0.1	0	0	0	0	0.1	0.1	0.2	0.2	0.1	0.1	0.4	0.4	0.4	0.3	0.3	0.1	0.4	0.2	0	0.1	0.3
0.2	0.4	0.1	0.2	0.3	0.1	0.3	0.3	0.3	0.1	0	0.1	0	0	0	0.1	0.1	0.2	0	0	0	0	0	0	0.2	0.1	0	0	0.1	0	0	0.3	0.3	0.2	0.1	0	0	0	0.1	0.3	0.2	0.1	0	0	0.2	0.1	0.1	0	0.1	0.2
0	0	0.1	0.4	0.2	0.1	0.1	0	0	0	0.1	0.3	0.4	0.2	0.1	0	0.1	0	0	0	0	0	0.1	0.1	0.2	0.1	0.1	0	0.1	0	0	0	0	0	0	0.3	0.3	0.3	0.2	0.2	0.3	0	0	0	0	0	0	0	0.1	0.1
0	0.2	0.4	0.3	0.2	0	0.1	0	0	0.1	0.1	0.5	0.5	0.2	0.2	0.1	0	0.1	0	0	0	0	0	0.1	0.3	0.1	0	0.1	0.1	0	0	0	0	0	0.1	0.1	0.1	0	0.1	0.5	0.5	0.2	0	0	0.1	0	0.1	0.1	0.3	0.3
0	0.2	0.4	0.3	0.2	0	0.2	0.3	0.2	0.2	0.1	0.2	0.2	0.3	0.1	0.2	0.1	0.2	0.1	0	0	0.1	0.3	0.1	0	0.1	0.1	0.1	0.2	0.1	0.1	0.1	0	0	0	0.2	0.1	0.1	0.1	0.3	0.4	0	0	0	0	0.1	0.1	0.2	0.3	0.4
0.3	0	0.2	0.1	0.3	0.2	0.3	0	0	0.1	0	0	0.2	0.4	0.3	0.5	0.3	0	0	0	0	0	0	0.1	0	0.2	0.2	0.1	0.1	0.2	0.1	0	0.2	0	0.1	0	0	0.2	0.3	0.5	0.3	0.2	0.3	0.1	0	0	0.3	0.2	0.2	0.3
0.2	0.1	0.2	0.2	0.3	0	0.3	0	0	0.1	0.1	0	0.1	0.3	0.4	0.6	0	0.1	0.1	0	0	0	0	0	0	0.1	0.2	0.2	0.1	0.2	0.1	0	0.1	0	0	0.3	0	0.2	0.3	0.1	0.1	0.2	0.1	0	0	0	0	0	0	0.3
0.1	0.2	0.1	0.1	0.6	0.3	0.2	0	0.2	0.2	0	0	0	0.2	0.3	0.3	0.3	0.2	0.2	0.1	0.3	0	0	0	0.3	0.4	0.2	0.2	0.1	0.2	0	0	0	0	0	0.4	0.4	0.2	0.2	0.3	0.3	0.1	0	0.1	0	0.2	0.1	0.1	0.1	0.3
0	0	0	0.1	0.2	0.2	0.3	0.2	0.2	0.1	0.1	0	0	0.1	0.1	0.1	0.1	0.2	0.1	0	0.1	0	0	0	0.1	0	0	0	0	0	0	0.1	0.1	0	0	0	0.1	0	0.1	0.4	0.2	0.2	0	0	0	0.2	0.3	0.2	0	0.1
0	0	0.2	0.2	0.3	0	0.1	0.3	0.1	0.4	0.2	0.1	0	0.2	0.2	0.1	0	0	0	0	0	0	0	0	0	0	0	0	0	0	0.1	0	0	0.1	0	0.2	0.2	0	0	0.3	0.4	0.2	0	0	0	0.2	0.2	0.6	0.2	0
0.1	0	0.2	0.3	0.4	0.3	0.2	0.2	0.3	0.5	0.3	0.3	0	0	0.2	0.2	0.1	0	0.3	0.2	0.3	0.1	0	0	0	0	0	0	0	0	0.2	0.1	0.1	0.2	0	0.3	0	0	0.1	0	0.3	0.2	0.2	0.2	0.1	0.1	0.2	0.3	0.3	0.1
0.1	0.3	0.4	0.4	0.3	0	0	0.3	0.1	0.2	0.1	0.3	0.1	0.1	0	0.2	0.1	0	0.1	0.1	0.1	0	0.3	0.1	0	0.3	0.3	0.1	0	0.2	0.2	0.1	0.1	0.2	0	0	0.1	0	0.1	0.3	0.2	0.2	0.1	0	0.1	0.7	0.6	0.4	0.3	0.2
0.4	0.3	0.3	0.2	0	0	0.1	0.2	0.3	0.2	0.5	0.4	0.4	0	0	0.2	0.2	0	0	0.2	0	0.1	0.2	0.2	0.2	0.2	0.2	0.5	0.2	0.4	0.3	0.1	0.3	0.2	0.1	0.2	0.4	0.1	0	0.2	0.3	0.3	0.4	0.2	0.3	0.4	0.4	0.5	0.3	0.3
0.6	0.4	0.4	0.2	0.1	0	0.3	0.1	0.1	0.1	0.4	0.4	0.2	0	0	0.2	0.4	0.1	0.1	0.2	0	0.2	0.2	0	0	0.1	0.1	0.3	0.3	0.3	0.1	0.1	0.2	0.3	0.3	0.6	0.4	0.1	0.3	0.6	0.5	0.5	0.3	0	0.1	0.5	0.3	0.3	0.6	0.4
0.3	0.3	0.3	0.1	0.2	0.2	0.1	0.3	0.1	0.1	0.4	0.3	0.1	0	0.1	0.1	0.1	0.3	0.7	0	0.1	0.2	0.2	0.2	0	0	0	0.2	0.3	0.3	0.2	0.1	0.2	0.4	0	0.2	0.1	0.1	0.2	0.5	0.5	0.3	0.3	0.1	0.2	0.4	0.1	0.1	0.3	0.4
0.2	0.3	0.2	0.2	0.1	0.1	0.2	0	0.1	0.1	0.2	0.1	0.1	0	0	0	0	0.2	0.5	0.2	0	0	0	0	0.2	0	0	0	0.1	0	0.1	0.2	0.1	0.2	0.1	0.2	0.1	0	0.2	0.2	0.2	0.2	0.3	0.1	0	0	0.2	0	0	0.3
0.4	0.3	0.3	0.4	0.1	0.1	0.2	0.3	0.1	0.2	0.2	0.2	0.1	0.2	0.5	0.3	0.3	0.3	0.5	0.2	0	0	0.2	0.3	0.2	0.1	0.2	0.1	0.1	0	0	0.1	0.6	0.1	0.2	0.2	0	0.1	0.4	0.3	0.2	0.1	0	0	0.1	0.1	0.3	0	0.1	0.2
0.1	0.2	0.2	0.2	0.1	0	0.2	0.2	0.1	0.1	0.1	0.2	0.2	0.2	0.2	0.5	0.3	0.3	0.3	0.3	0.2	0	0	0	0.1	0.1	0.2	0.3	0.3	0.1	0	0.1	0.5	0.2	0	0	0.1	0.1	0.4	0.4	0.1	0.3	0.3	0	0.2	0.3	0.1	0.2	0	0
0.2	0.2	0.3	0.3	0.1	0	0.2	0.2	0.3	0.2	0.2	0.2	0.3	0.3	0.3	0.5	0.6	0.3	0.3	0.2	0.2	0.2	0.3	0.4	0.4	0.2	0.3	0.4	0.1	0.1	0	0	0.3	0.2	0	0.1	0.1	0.1	0.2	0.4	0.4	0.3	0.6	0.2	0.2	0.2	0.1	0.2	0.1	0.2
0.2	0.3	0.3	0.2	0.3	0.1	0.1	0.1	0.5	0.3	0.2	0.3	0.2	0.2	0.3	0.3	0.5	0.3	0.2	0.3	0	0	0.1	0	0.2	0.2	0.4	0.5	0	0.3	0.2	0.1	0.2	0.4	0.1	0.3	0.2	0.1	0.5	0.4	0.3	0.3	0.5	0.3	0.3	0.1	0.1	0.1	0.3	0.2
0.4	0.2	0.3	0.1	0.2	0.1	0.6	0.4	0.1	0.2	0.2	0.1	0	0	0.2	0.3	0.2	0.3	0	0	0.1	0.1	0.1	0.2	0.3	0.4	0.5	0.3	0.3	0.4	0.1	0.1	0	0.3	0.4	0.2	0	0.2	0.4	0.3	0.3	0.2	0.5	0.5	0.1	0.2	0.1	0	0.1	0.3
0.2	0	0.1	0	0	0.1	0.2	0.3	0.2	0.2	0	0.2	0.2	0.2	0.4	0.4	0.2	0.4	0	0.2	0.4	0.5	0.1	0.2	0.3	0.3	0	0.1	0.1	0.1	0	0	0	0.2	0.1	0	0.1	0.3	0.1	0.3	0.2	0.1	0	0	0	0	0.1	0.1	0.5	0.3
0.1	0.1	0	0	0.1	0.1	0.3	0.5	0.3	0.4	0.4	0.4	0.1	0.2	0.4	0.5	0.3	0.4	0.2	0.1	0.4	0.3	0.2	0.1	0.1	0.1	0	0	0	0.1	0.3	0.1	0.2	0.3	0.2	0	0	0.3	0.1	0.4	0.4	0.4	0.1	0	0	0.1	0.1	0.2	0.4	0.3
0	0.1	0	0.2	0.1	0.1	0	0.3	0.1	0.2	0.3	0.3	0	0.3	0.2	0.4	0.3	0.3	0.2	0.1	0.2	0.2	0.7	0.3	0.3	0.2	0	0	0	0.2	0.4	0.3	0.4	0.1	0.3	0.1	0.1	0.1	0.3	0.3	0.2	0	0.2	0.1	0.1	0.3	0.1	0.2	0.4	0.4
0.3	0.2	0	0.2	0.1	0	0	0.2	0.2	0.1	0.2	0.4	0.4	0.1	0.2	0.2	0.2	0.1	0.2	0.2	0.3	0.1	0.2	0	0	0.1	0.2	0.1	0	0.1	0.1	0	0.1	0.1	0.1	0	0	0.2	0.1	0.2	0.3	0.1	0.2	0.2	0.3	0.1	0.2	0.1	0.1	0.1
0.2	0.1	0.1	0.2	0.3	0.2	0	0	0.1	0.1	0.2	0.3	0.1	0.1	0.2	0.3	0.3	0.3	0.1	0.1	0.2	0	0.2	0.3	0.3	0.5	0.2	0.3	0.2	0.2	0	0.2	0.1	0.1	0	0.2	0	0.1	0.5	0.3	0.4	0.5	0.4	0.2	0.1	0.1	0.3	0.1	0.2	0.1
0.2	0	0	0.1	0.3	0	0	0.1	0.2	0.3	0.3	0.3	0.1	0	0.6	0.2	0.2	0.3	0.1	0.2	0.1	0	0.4	0.3	0.1	0.2	0.1	0.2	0	0.1	0.1	0.3	0.1	0	0	0	0	0	0.1	0.5	0.1	0.2	0.2	0.1	0.1	0.3	0.3	0.1	0.2	0
0.2	0	0	0.2	0.5	0	0.1	0.1	0.1	0.2	0	0	0	0	0.3	0	0	0.2	0	0.1	0.1	0	0	0.2	0.1	0.5	0.2	0.4	0.2	0.2	0	0.1	0	0.1	0.1	0.2	0	0	0	0.3	0.5	0.4	0.3	0.5	0.1	0.2	0.2	0.2	0.2	0.2
0.2	0	0	0	0.4	0	0.2	0	0.2	0.1	0.1	0.3	0.4	0.2	0.2	0	0	0.2	0.1	0.3	0	0	0.3	0.1	0.1	0.2	0	0.2	0.1	0	0.1	0.6	0.1	0.3	0.4	0.1	0	0	0	0.3	0.4	0.2	0.2	0.1	0.2	0.1	0.2	0.2	0.1	0.3
0.5	0	0	0.2	0.3	0.2	0.3	0	0.2	0.2	0	0.1	0.1	0.1	0.2	0	0	0.1	0.2	0.2	0	0.2	0	0.4	0.2	0	0.2	0.3	0.2	0	0.2	0.2	0.1	0.3	0.4	0.3	0	0	0.1	0	0.1	0.2	0.2	0.1	0.2	0.5	0.1	0.2	0.3	0.3
0.3	0.2	0.3	0.2	0.5	0.4	0.2	0.2	0.1	0.2	0.1	0.2	0.3	0.5	0.3	0.3	0.5	0.2	0.1	0.2	0.1	0	0.2	0.5	0.2	0.2	0.2	0.4	0.5	0.5	0.4	0.4	0.2	0.2	0.2	0.3	0.1	0.1	0.1	0	0.1	0.2	0.1	0	0.2	0.1	0	0	0.1	0.3
0.3	0.2	0.5	0.4	0.6	0.5	0.3	0.3	0.3	0.5	0.3	0.3	0.3	0.2	0.3	0.2	0.3	0.1	0	0	0.3	0.4	0.1	0.6	0.5	0.5	0.3	0.4	0.3	0.5	0.2	0.3	0.3	0.1	0.3	0.3	0	0.2	0.1	0.1	0.3	0.3	0.7	0.1	0	0.1	0.1	0.3	0.3	0.1
0.3	0.3	0.4	0.2	0.6	0.3	0.3	0.3	0.2	0.3	0.2	0.1	0.2	0.2	0.2	0.4	0.3	0.2	0.1	0.1	0.1	0.1	0	0.4	0.3	0.4	0.3	0.2	0.1	0.1	0.1	0	0.2	0	0.1	0.1	0	0	0	0.2	0.4	0.7	0.1	0.1	0	0	0.1	0.1	0.1	0.1
0	0	0.1	0.2	0.4	0.3	0.1	0	0.2	0.2	0.2	0.1	0.3	0.6	0.5	0.5	0.2	0.3	0.2	0.1	0.4	0.3	0	0	0.3	0.3	0.2	0.2	0.2	0.2	0.2	0	0.1	0.1	0.1	0.4	0.5	0.2	0.2	0.4	0.3	0.4	0.4	0.4	0.1	0.1	0	0	0.2	0.1
0.1	0.1	0.1	0.1	0.4	0.5	0.3	0.2	0.2	0.2	0.4	0.1	0.3	0.2	0.2	0.4	0.2	0.2	0.3	0.2	0.4	0.1	0.3	0	0	0	0.2	0.1	0.3	0.3	0.3	0	0.1	0.2	0.2	0.1	0.3	0	0.5	0.4	0.1	0.2	0.3	0.2	0.2	0	0.1	0.4	0.3	0
0.1	0	0.3	0.1	0.3	0.4	0.2	0	0	0	0.1	0	0.4	0.2	0	0.3	0.1	0.6	0.3	0.3	0.2	0	0.1	0.1	0.1	0.2	0.2	0	0.2	0.1	0.2	0	0.1	0.2	0.2	0.4	0.2	0.1	0.4	0.1	0.1	0.2	0.2	0.4	0.4	0.1	0.1	0.2	0.2	0
0.1	0.2	0	0.1	0.1	0	0.1	0	0.1	0.1	0.4	0.3	0.3	0.3	0.2	0.2	0	0.4	0.2	0.3	0.4	0.3	0.1	0.1	0.1	0.2	0.2	0	0.3	0.4	0.2	0.1	0.1	0.1	0	0.1	0	0	0.4	0.5	0	0.1	0.1	0.2	0.3	0.1	0.3	0.2	0.3	0
0.2	0.6	0.1	0.2	0.2	0.1	0	0.3	0.3	0.3	0.1	0.4	0.5	0.3	0.2	0.4	0.3	0.3	0	0.1	0	0.1	0.1	0.2	0.3	0.5	0.4	0.4	0.3	0.3	0.2	0.2	0.3	0.1	0.2	0.1	0.1	0	0.2	0.5	0.3	0.6	0.5	0.2	0.3	0.2	0.2	0.2	0.1	0.2
0.3	0.3	0.3	0.3	0.2	0.2	0.1	0.4	0.3	0.1	0.2	0.3	0.2	0.2	0	0.2	0.1	0.1	0	0	0.2	0.2	0	0.1	0	0	0	0.1	0	0	0.1	0	0.2	0	0.2	0.2	0	0	0.1	0.3	0.6	0.7	0.3	0.4	0.2	0.2	0.1	0.4	0.4	0.2
0.3	0.2	0.3	0.3	0.4	0.3	0.1	0.1	0.2	0.1	0	0.3	0.2	0.2	0	0	0	0.2	0.2	0.1	0.3	0.4	0.6	0.3	0.1	0.3	0.3	0.3	0	0.1	0.2	0.2	0.1	0.2	0.6	0.5	0	0.1	0	0.2	0.2	0.4	0.4	0.1	0.6	0.4	0.3	0.2	0.2	0.3
0	0.1	0	0.4	0.5	0.5	0.3	0.4	0.4	0.3	0.1	0.3	0.3	0.3	0.5	0	0	0	0.1	0.1	0	0.1	0.3	0.1	0	0	0	0.2	0.3	0.3	0.2	0.4	0.1	0.2	0.2	0.1	0.1	0	0	0.3	0.2	0.3	0.6	0.1	0.2	0.4	0.3	0	0.2	0.2
0	0.1	0	0.3	0.4	0.2	0.2	0.1	0.4	0	0	0.1	0.2	0	0.1	0	0.2	0.1	0	0	0	0.2	0.3	0.2	0	0	0.1	0	0.2	0.2	0	0.1	0.1	0.2	0.2	0.3	0	0.2	0.1	0.2	0.1	0.2	0.5	0	0.3	0.2	0	0.1	0	0.1
0	0	0	0.3	0.2	0.2	0.2	0.1	0.3	0.3	0	0.3	0.4	0.1	0.2	0.2	0.4	0.1	0.1	0	0.2	0.2	0.2	0.2	0.1	0	0.1	0.2	0.4	0.3	0.4	0.3	0.3	0.2	0.3	0.1	0	0	0	0.2	0.2	0.5	0.4	0.2	0.1	0.4	0.1	0	0	0.1
0	0	0	0	0.2	0.3	0.2	0.3	0.3	0.3	0.4	0.3	0.4	0.2	0.3	0.1	0	0.2	0.2	0	0	0.1	0.2	0.4	0.1	0	0	0.1	0.1	0.1	0.4	0.5	0.2	0.1	0.2	0.2	0.2	0.1	0.2	0.3	0.4	0.4	0.4	0.2	0.1	0.3	0.2	0.2	0	0
0.2	0.3	0.1	0	0.1	0.2	0.2	0.5	0.4	0.2	0.1	0.1	0	0.3	0.3	0.5	0.5	0.3	0.1	0.1	0.1	0.3	0.4	0.2	0.2	0.2	0.1	0.1	0.2	0.1	0.1	0.5	0.2	0.2	0.1	0.5	0.3	0.1	0.3	0.4	0.3	0.4	0.4	0.2	0.3	0.1	0.2	0.1	0	0.1
0.2	0.3	0	0.1	0.3	0.2	0	0.2	0.1	0.3	0.3	0.1	0.2	0.4	0.4	0.7	0.5	0.3	0	0	0.2	0.4	0.5	0.4	0.4	0.4	0.2	0	0	0.1	0.2	0.5	0.3	0.4	0	0	0.2	0	0.2	0.4	0.1	0.3	0.3	0.3	0	0	0.1	0.4	0.2	0.1
0.1	0	0	0.4	0.3	0.4	0	0.2	0.3	0.4	0.2	0.2	0.1	0.4	0.3	0.3	0.6	0.5	0.3	0	0.2	0.4	0.5	0.3	0.5	0.4	0.2	0	0	0	0.1	0.3	0.1	0.2	0.1	0.1	0.5	0.4	0.2	0.3	0.4	0.4	0.6	0.1	0	0	0.1	0.3	0.4	0.1
0.2	0	0.1	0.3	0.2	0.2	0.1	0.2	0.2	0.2	0.2	0.1	0.1	0.2	0.2	0.1	0.3	0.2	0.2	0.1	0.2	0.4	0.3	0.3	0.5	0.2	0.2	0.1	0	0.1	0	0	0	0.1	0	0	0.2	0.1	0.3	0	0.4	0.3	0.2	0.1	0.6	0.2	0.1	0	0.4	0.2
0	0	0.2	0	0.1	0.1	0.1	0	0	0	0	0.1	0.4	0.2	0.1	0.1	0.2	0.2	0.2	0	0.2	0.1	0	0.3	0.6	0.3	0.2	0.5	0	0.3	0.2	0	0.1	0.1	0	0.2	0	0	0.3	0.1	0	0.2	0.3	0.1	0	0.5	0	0	0.4	0.2
0	0.2	0.1	0	0.1	0	0.1	0.1	0.2	0.1	0.3	0.1	0.1	0.1	0.2	0.2	0.2	0.2	0.3	0	0.1	0.1	0.2	0.3	0.2	0.1	0.2	0.2	0.1	0.2	0	0.1	0.1	0.3	0.1	0.1	0.1	0	0.2	0	0.4	0.3	0.2	0.2	0.1	0.3	0.2	0.3	0.2	0.2
0.6	0.5	0.4	0.1	0.2	0	0.3	0.4	0.4	0.3	0.3	0.2	0.3	0.5	0.2	0.4	0	0	0	0	0	0.1	0.3	0.5	0	0.1	0.1	0.2	0.5	0.2	0	0.5	0.3	0.1	0.2	0	0.1	0.1	0.3	0.4	0.2	0.2	0.1	0.3	0.7	0.3	0.5	0.2	0.4	0.3
0.8	0.4	0.5	0.4	0.2	0.1	0.4	0.5	0.6	0.2	0.3	0.1	0.3	0.5	0.5	0.3	0.1	0.2	0.5	0.5	0.4	0.2	0.1	0.3	0.1	0.1	0.3	0.3	0.2	0.6	0.2	0.2	0.3	0.1	0.2	0.1	0.2	0.4	0.4	0.3	0.2	0.3	0.2	0.4	0.4	0.4	0.4	0.3	0.5	0.5
0.1	0.4	0.3	0.1	0.2	0.1	0.1	0.6	0.7	0.5	0.4	0	0.2	0.6	0.7	0.7	0.7	0.4	0.5	0.4	0.3	0.3	0	0	0.2	0.1	0	0.1	0.1	0.1	0.4	0.4	0.1	0.1	0.2	0.2	0.1	0.2	0.2	0.2	0.3	0.2	0	0.1	0.1	0.2	0.2	0.1	0.4	0.4
0.6	0.4	0.1	0.2	0.1	0	0	0.6	0.6	0.4	0.5	0.3	0.2	0.2	0.1	0.4	0.3	0.2	0.5	0.1	0.3	0.3	0.2	0.2	0.2	0.2	0	0.1	0.2	0.2	0.4	0	0.2	0.1	0.2	0.1	0.1	0.1	0.1	0.2	0.2	0.2	0.1	0.2	0.2	0.1	0	0.1	0.2	0.2
0.2	0.3	0.2	0.5	0.1	0	0.1	0.3	0.4	0.4	0.4	0.5	0.3	0.3	0.4	0.2	0.1	0	0	0.1	0.3	0.3	0.2	0.2	0.1	0.5	0.2	0.4	0.3	0.2	0.4	0.4	0.4	0.2	0.1	0.2	0	0.1	0.3	0.2	0.3	0.6	0.2	0.5	0.1	0	0	0.1	0.1	0
0.4	0	0	0.3	0.3	0.4	0.3	0.3	0.1	0.2	0.5	0.6	0.5	0.3	0.4	0.7	0.4	0.2	0.2	0.2	0.2	0.2	0.1	0.2	0.1	0.4	0.3	0.4	0.4	0.3	0.3	0.4	0.4	0.3	0.3	0.1	0.3	0.2	0.1	0.2	0.6	0.4	0.4	0.4	0.2	0	0	0.3	0.2	0
0	0.1	0.2	0.3	0.4	0.2	0.1	0.3	0.2	0.4	0.5	0.5	0.4	0.2	0.4	0.5	0.4	0.2	0.2	0.3	0	0.1	0	0.2	0.2	0.4	0.4	0.3	0	0.2	0.2	0.3	0.1	0.3	0.5	0.4	0	0.1	0.2	0.1	0.4	0.2	0.4	0.3	0.2	0.3	0.2	0.2	0.4	0.4
0.2	0.4	0.5	0.2	0.2	0.4	0.1	0.3	0.4	0.4	0.3	0.4	0.1	0.2	0.2	0.5	0.5	0.4	0.1	0.4	0.2	0.2	0.2	0.3	0.3	0.4	0.4	0.4	0.3	0.3	0.2	0.2	0.2	0.3	0.1	0.4	0.2	0.5	0.2	0.2	0.3	0.3	0.5	0.1	0.2	0.1	0.1	0.3	0.4	0.5
0.4	0	0.1	0.2	0.1	0.1	0	0.2	0.4	0.4	0.3	0.2	0	0.2	0.3	0.5	0.3	0.2	0.1	0	0.1	0.3	0.2	0.7	0.4	0.5	0.2	0.1	0.1	0.1	0.1	0.3	0.2	0.2	0.1	0.3	0.1	0.3	0	0.2	0.2	0.2	0.3	0	0.1	0.3	0.1	0.2	0.3	0.3
0.3	0.2	0.4	0.6	0.5	0.5	0.3	0.6	0.6	0.6	0.2	0.2	0.2	0.3	0.3	0.5	0.3	0.4	0.3	0.2	0.2	0.4	0.1	0.3	0.5	0.3	0.9	0.6	0.4	0.2	0.2	0.1	0.3	0.2	0.1	0.2	0	0.1	0	0.4	0	0.2	0.1	0.3	0.1	0.4	0.4	0.1	0.2	0.3
0	0.1	0.2	0.6	0.4	0.3	0.3	0.4	0.4	0.5	0.2	0.3	0.3	0.3	0.2	0	0	0.2	0.4	0.1	0	0.2	0.2	0.2	0.3	0.2	0.3	0.4	0.4	0.4	0.3	0.1	0.1	0.1	0.2	0	0.2	0.6	0.3	0.3	0.1	0.4	0	0.3	0.4	0.2	0.2	0	0.3	0.3
0.1	0	0.1	0.2	0.1	0.1	0	0.2	0.4	0.5	0.4	0.4	0.2	0.4	0.3	0	0	0	0.1	0.2	0	0.2	0.4	0.4	0.3	0.4	0.3	0.2	0.4	0.4	0.5	0.3	0.2	0.2	0.3	0.2	0	0.2	0.3	0.4	0.4	0.2	0.1	0.2	0.3	0.2	0.2	0.3	0.3	0.4
0.5	0.6	0.4	0	0	0.2	0.5	0.3	0.5	0.7	0.1	0.3	0.2	0.2	0.4	0.1	0.2	0	0.1	0.1	0	0.1	0.4	0.3	0.1	0.3	0.6	0.3	0.2	0.3	0.2	0.3	0.2	0.3	0.3	0.2	0	0.3	0.2	0.3	0.3	0.2	0.3	0.3	0.2	0.1	0.2	0.4	0	0.4
0.2	0.2	0.2	0	0.1	0.1	0	0.1	0.3	0.3	0.3	0.3	0.2	0.2	0.3	0.2	0.1	0	0.1	0	0	0	0.3	0.3	0	0.4	0.2	0.2	0.4	0.3	0.5	0.1	0.3	0.3	0.1	0	0	0.1	0.2	0.3	0.6	0.2	0.2	0.1	0	0.1	0.2	0.2	0.1	0.1
0.4	0.3	0.2	0.2	0.2	0.2	0.2	0.2	0.4	0.3	0.4	0.3	0.2	0.2	0.2	0.3	0.5	0.3	0	0	0	0.1	0.1	0.3	0.3	0.2	0	0.1	0.3	0.5	0.4	0.2	0.3	0.4	0.2	0.2	0.3	0.2	0.3	0.2	0.3	0.1	0.2	0.4	0.3	0.3	0.4	0.3	0.3	0.3
0.2	0.5	0.2	0.1	0.2	0.2	0.1	0.3	0.3	0.1	0.4	0.4	0.3	0.1	0.1	0	0.4	0.3	0.1	0	0.1	0.2	0.3	0.4	0.5	0.3	0.2	0.3	0.4	0.2	0.7	0.5	0.6	0.6	0.1	0.1	0.1	0.4	0.5	0.3	0.4	0.2	0.4	0.3	0.3	0.1	0.1	0	0.1	0
0.1	0.2	0.2	0.2	0.4	0.2	0.4	0.4	0.2	0.1	0.2	0.3	0.2	0.3	0.4	0.2	0.3	0.4	0.3	0.1	0	0	0.2	0.4	0.2	0	0	0	0.1	0.3	0.3	0.4	0.4	0.4	0.1	0.3	0.1	0.1	0.2	0.4	0.3	0.1	0.2	0.3	0.2	0.4	0.3	0.2	0.1	0
0.4	0.4	0.3	0.2	0.1	0.2	0.1	0.3	0.3	0.1	0.1	0	0.2	0.1	0.1	0.2	0.2	0.2	0.4	0.2	0	0.1	0	0.2	0.1	0.1	0.1	0	0	0.2	0.3	0.4	0.4	0.1	0	0.1	0.1	0.1	0.2	0.2	0.2	0.1	0.2	0.2	0.3	0.2	0.8	0.3	0.2	0.3
0	0.3	0.3	0	0.1	0.5	0.6	0.5	0.5	0.1	0.4	0.1	0.1	0.1	0.3	0.4	0.3	0.5	0.6	0.4	0.2	0.3	0.3	0.2	0.1	0.1	0.2	0.3	0.3	0.2	0.4	0.2	0.1	0.1	0	0.2	0.1	0.1	0.2	0.3	0.2	0.2	0.2	0.3	0.2	0.3	0.4	0.2	0.3	0.3
0	0	0.2	0.2	0.1	0.3	0.3	0.3	0.3	0.3	0.4	0.3	0.2	0.2	0.3	0.2	0.1	0.1	0.1	0	0	0.1	0.3	0.4	0.2	0	0.5	0.3	0.3	0.4	0.5	0.2	0.3	0.5	0.3	0.3	0	0.1	0.2	0.3	0.1	0.2	0.2	0.2	0.3	0.6	0.4	0.2	0.1	0.1
0.6	0.3	0.4	0.3	0.2	0.3	0.5	0.3	0.2	0.2	0.2	0.5	0.3	0.1	0.3	0.4	0.3	0.2	0.1	0.2	0	0.1	0.2	0.3	0	0	0.4	0.4	0.1	0.3	0.3	0	0.4	0.5	0.4	0	0.1	0.1	0	0.1	0	0.3	0.3	0	0.2	0.3	0.4	0.2	0.2	0.3
0.2	0.2	0.3	0.3	0.3	0.3	0.3	0.2	0.3	0.2	0.3	0.7	0.2	0	0	0.1	0.2	0	0.1	0.1	0	0.1	0.2	0.2	0	0	0.3	0.2	0	0.1	0.1	0	0.2	0	0.2	0	0	0	0.4	0.2	0.2	0.2	0.2	0.2	0.3	0.3	0.4	0.2	0.2	0.1
0	0.3	0.1	0	0.3	0.1	0.2	0.3	0.2	0	0.5	0.5	0.1	0.3	0.4	0.4	0.3	0.1	0.3	0.2	0	0.2	0.2	0.1	0.1	0.1	0.2	0.1	0	0.2	0	0.1	0.2	0	0.1	0.1	0.1	0	0	0.2	0.2	0.3	0.2	0.2	0.1	0.1	0	0.1	0.2	0.1
0.3	0.1	0	0	0	0	0.2	0.3	0.3	0	0	0	0.2	0.4	0.1	0.2	0.3	0.3	0.2	0	0	0	0.1	0.2	0.1	0	0.1	0	0	0	0.1	0.1	0.3	0.2	0	0.2	0	0	0	0.1	0.1	0.1	0.2	0.1	0.1	0.1	0	0.1	0.2	0.2
0.1	0.3	0.2	0	0.3	0.1	0.2	0	0	0	0	0.5	0.2	0.1	0	0.1	0.4	0.2	0.2	0.1	0.1	0.2	0	0.2	0	0.2	0.3	0.4	0	0	0	0.1	0.2	0.4	0.3	0.5	0.1	0	0	0	0	0	0.2	0.2	0.1	0.1	0	0.1	0.2	0.3
0.1	0.2	0.2	0.1	0.1	0.1	0.2	0.1	0.3	0	0	0.3	0.1	0.1	0.1	0.1	0.1	0.3	0.3	0.3	0	0	0	0.2	0	0	0	0.1	0	0	0.1	0	0	0.1	0	0	0	0	0.1	0	0	0.1	0.1	0.3	0.3	0	0	0	0.1	0.2
0.3	0	0.1	0.2	0.3	0.1	0	0	0.3	0.1	0	0.3	0.2	0	0.2	0.1	0	0.1	0	0	0	0	0	0.2	0.1	0.1	0	0	0.2	0.1	0	0	0	0.2	0.2	0.3	0	0.3	0.2	0.2	0	0	0	0	0	0.2	0	0	0	0.1
0	0	0	0.1	0.2	0.2	0.2	0.2	0.3	0	0.1	0.3	0.3	0.2	0.3	0.6	0.4	0.1	0	0.2	0	0.1	0.5	0.4	0.2	0.1	0.3	0.3	0.2	0.2	0.1	0	0	0.1	0.1	0.1	0	0.1	0.4	0.3	0.3	0.2	0.1	0	0	0.2	0	0	0	0.1
0.2	0.1	0.1	0	0	0.1	0.5	0.4	0.3	0.3	0.3	0.2	0.3	0.3	0	0.2	0.3	0.1	0.2	0	0.3	0.2	0.4	0.3	0.2	0.1	0.2	0.1	0.2	0.1	0	0	0.2	0.1	0.2	0.2	0.1	0.3	0.4	0.4	0.3	0.3	0.3	0.1	0.2	0.2	0.3	0.1	0	0.3
0.3	0.5	0.3	0.3	0.2	0.3	0.6	0.4	0.4	0.2	0.4	0.2	0.3	0.4	0.2	0.2	0.2	0.3	0.1	0.3	0.5	0.2	0.2	0.2	0.3	0.2	0.2	0.3	0.2	0.2	0	0	0.1	0	0.2	0.2	0.3	0.2	0.2	0.4	0.1	0.2	0	0	0.1	0	0.1	0.2	0.2	0.2
0	0.3	0.2	0.1	0.3	0.4	0.3	0.2	0.4	0.2	0.5	0.3	0.3	0.3	0.2	0.4	0.3	0	0.2	0	0.3	0.1	0.2	0.4	0	0.1	0.2	0.2	0.2	0.2	0	0	0.2	0.1	0.1	0.4	0.3	0.2	0.4	0.4	0.3	0.2	0	0	0.1	0.2	0.2	0.3	0.4	0.3
0	0.2	0.2	0.1	0.1	0.1	0.1	0.1	0.2	0.2	0.2	0.2	0.3	0.2	0.1	0.2	0	0	0	0	0	0	0	0.2	0	0	0	0.1	0.3	0.3	0.4	0	0.1	0.2	0.3	0.4	0.1	0.1	0.1	0.2	0.1	0.2	0	0.2	0	0.2	0.3	0.4	0.2	0.1
0	0.1	0	0.3	0.3	0.4	0.2	0.2	0.2	0.3	0.3	0.3	0.2	0.1	0.3	0.4	0.3	0	0.2	0	0.1	0	0	0	0	0	0	0	0.3	0.2	0.6	0.4	0.1	0.2	0.3	0.4	0.1	0	0.3	0.1	0.2	0.1	0.1	0	0.1	0.1	0.2	0.3	0.1	0.4
0	0	0	0.2	0.2	0.4	0.3	0.2	0.2	0.5	0.5	0.7	0.2	0.3	0.3	0.3	0	0	0	0	0	0.1	0	0.1	0.2	0	0	0.1	0.2	0.4	0.3	0.5	0.3	0.3	0.2	0.1	0.1	0.1	0.3	0.4	0.4	0.2	0.2	0	0	0	0	0.1	0.3	0.3
0	0	0	0	0.1	0.6	0.2	0.3	0.3	0.1	0.2	0.3	0.2	0	0	0	0.2	0.1	0	0	0	0	0.1	0.1	0	0.3	0.1	0	0.1	0.2	0.3	0.3	0.2	0.3	0.4	0.1	0.1	0	0	0.2	0.3	0.2	0.3	0.4	0.2	0.1	0	0.1	0	0.2
0	0	0	0	0.1	0.3	0	0.2	0	0	0.2	0.1	0.2	0	0.2	0.2	0	0.2	0.1	0.1	0.1	0	0	0.1	0	0.1	0.2	0.2	0.1	0.2	0.1	0	0.1	0.4	0.3	0.3	0.2	0	0.2	0.4	0.2	0.3	0.3	0.2	0	0.1	0.1	0.2	0.2	0.2
0.1	0.1	0	0.1	0	0.4	0.1	0.3	0.1	0	0	0	0	0	0.1	0.2	0	0.2	0.1	0	0.1	0	0	0.1	0	0	0.2	0.1	0.1	0.1	0.1	0.1	0.1	0.1	0.1	0.1	0.3	0.2	0.2	0.2	0.3	0.2	0.3	0.1	0	0.2	0.3	0.6	0.1	0.3
0.2	0.2	0.2	0.1	0	0	0.2	0	0.2	0.1	0.2	0.3	0.1	0	0.2	0.2	0	0.1	0	0	0	0	0	0.2	0.1	0.1	0	0	0	0.1	0	0.1	0	0.2	0.2	0.4	0.5	0.3	0.1	0	0.2	0.2	0.3	0.1	0	0.2	0.3	0.2	0.1	0
0.4	0.4	0	0	0	0.2	0.1	0.1	0.1	0.2	0.1	0.1	0	0	0	0.2	0.1	0.1	0.2	0.2	0.2	0	0.1	0.4	0	0	0	0.1	0.1	0.2	0.1	0	0.2	0.3	0.2	0.3	0.4	0.4	0.2	0	0.2	0.2	0.2	0.1	0	0.2	0.1	0.1	0.2	0.2
0.4	0.5	0.1	0	0.2	0	0.1	0	0	0.1	0.2	0.2	0.3	0.3	0.1	0.5	0.1	0.4	0.2	0	0.1	0.2	0.1	0.2	0.2	0	0.1	0.4	0.1	0.1	0.1	0	0.1	0.2	0.3	0.4	0.4	0.3	0.3	0.1	0	0.3	0.4	0.2	0.1	0	0.2	0.4	0	0
0.3	0.2	0	0	0	0.3	0	0.2	0.1	0	0.1	0.2	0.1	0.2	0.2	0.3	0.2	0.3	0.2	0.1	0	0.2	0.2	0.2	0.2	0.2	0.2	0.1	0.1	0.1	0.1	0.2	0.2	0.2	0.4	0.3	0.1	0.2	0.2	0.1	0.4	0.2	0.2	0.2	0.2	0.1	0.4	0.2	0.2	0.2
0.2	0.2	0.1	0.2	0.3	0.3	0.3	0.5	0.5	0.3	0.3	0.2	0.1	0.1	0.2	0.3	0.2	0.2	0.2	0.1	0	0	0.1	0.2	0.4	0.4	0.2	0	0	0.3	0.2	0.3	0.4	0.4	0.3	0.3	0	0.2	0.1	0.2	0	0.1	0	0.2	0.5	0.1	0.3	0.2	0.2	0.3
0.2	0.1	0.5	0.1	0.3	0	0.2	0.5	0.5	0.5	0.5	0.1	0	0.1	0.2	0.3	0	0.4	0.2	0	0	0	0.2	0	0	0.2	0.1	0	0.2	0.3	0.1	0	0.2	0.3	0.4	0.4	0	0	0.2	0.4	0.3	0.3	0.2	0.3	0.2	0.2	0.1	0.1	0.2	0.1
0.4	0.1	0.3	0.3	0.2	0.2	0.1	0.3	0.3	0	0.3	0.4	0.2	0.2	0.4	0	0.2	0.2	0.2	0	0.2	0.2	0.2	0	0.1	0.1	0.1	0	0.1	0.1	0.2	0.1	0.1	0.2	0.3	0.6	0.3	0	0.2	0.7	0.4	0.3	0.2	0.2	0.1	0.2	0.2	0	0.2	0.1
0	0	0	0	0.1	0	0	0.1	0.2	0	0	0.2	0.2	0.1	0.2	0.2	0.3	0.1	0.1	0	0	0	0	0.1	0.4	0.1	0.1	0.1	0.3	0.2	0.2	0	0.2	0.2	0.1	0.2	0.1	0	0	0.4	0.2	0	0.1	0.2	0.3	0.3	0.1	0	0	0
0	0	0	0.1	0.1	0	0	0.1	0.3	0.1	0	0.1	0.2	0.4	0.4	0.3	0.1	0.1	0	0	0	0	0	0	0.1	0.3	0.2	0.1	0	0	0	0	0.1	0.2	0.2	0.3	0.2	0.1	0.1	0.3	0.2	0.2	0.1	0	0	0	0.1	0.4	0.1	0.1
0.2	0.3	0.4	0	0.2	0.3	0.3	0.4	0.6	0.4	0.2	0.3	0.5	0.4	0.3	0.4	0.2	0.3	0.1	0	0.1	0.1	0	0.2	0.2	0.3	0.2	0	0.3	0.2	0.2	0	0	0	0.3	0.2	0.2	0.2	0.2	0.2	0.4	0.3	0	0	0	0.1	0.1	0.3	0.2	0.1
0	0.2	0.2	0.3	0.2	0.1	0.3	0.5	0.9	0.3	0.1	0.5	0.2	0	0	0	0.2	0.2	0.1	0.2	0.2	0	0	0.1	0.4	0.5	0.4	0	0.1	0	0.2	0	0	0.1	0.3	0.4	0.2	0.2	0.2	0.1	0.2	0.2	0.2	0	0	0.1	0.1	0	0	0.1
0	0	0	0.2	0.1	0.1	0.2	0.2	0.3	0.1	0.2	0.3	0.2	0.2	0.2	0	0.2	0.2	0.1	0.1	0.3	0.1	0	0.1	0.4	0.5	0.4	0.3	0.4	0.1	0	0.1	0.5	0.4	0.1	0.2	0.1	0.1	0.1	0.1	0.3	0.2	0.3	0	0.2	0.4	0.1	0.1	0	0.1
0	0.2	0.1	0.1	0.1	0.3	0.1	0.5	0.4	0.2	0.2	0.3	0.4	0.3	0.3	0.2	0.3	0.3	0.2	0.3	0.1	0.1	0.2	0.3	0.4	0.4	0.5	0.2	0.2	0.1	0	0	0.1	0.1	0	0.3	0.2	0	0	0.3	0.3	0.3	0.4	0.2	0.2	0.3	0.3	0.3	0.3	0.4
0.2	0.2	0.3	0.1	0	0.1	0.1	0.1	0.4	0.3	0	0	0.1	0.3	0.2	0.3	0.3	0	0	0.1	0.2	0.2	0	0.3	0.3	0.1	0.2	0.2	0.2	0	0.1	0.1	0.1	0	0.1	0.3	0.2	0	0	0	0	0.2	0.5	0	0	0	0.5	0.5	0.3	0.2
0	0	0.1	0.3	0.2	0.2	0.4	0.2	0.5	0.3	0.2	0	0	0.2	0.2	0.1	0.3	0.1	0	0	0.2	0	0	0	0	0.5	0.6	0.2	0.1	0.2	0.3	0.1	0.1	0.2	0.2	0.4	0.5	0.3	0.3	0.1	0	0.2	0.4	0.4	0.3	0.3	0.5	0.5	0.4	0.4
0	0	0	0.5	0.4	0.3	0.3	0.2	0.2	0.3	0.4	0	0.1	0.2	0.1	0	0.1	0.4	0.3	0	0	0	0	0.2	0.4	0.5	0.5	0.2	0	0	0.2	0.3	0.2	0.1	0.4	0.3	0.2	0.2	0.1	0.2	0.2	0.3	0	0	0.1	0.3	0.4	0.3	0.2	0.1
0	0	0.1	0.4	0.6	0.5	0.4	0.3	0.4	0.3	0.5	0.4	0.3	0.3	0.2	0.1	0.1	0.2	0.2	0	0	0	0.1	0.1	0.2	0.3	0.2	0	0	0	0	0	0	0	0.2	0.2	0	0	0	0	0.3	0.3	0.1	0	0.3	0.5	0.7	0.3	0.2	0.2
0	0.1	0	0	0.2	0.1	0	0.4	0.6	0.5	0.3	0.4	0.3	0.3	0.2	0	0	0.4	0.2	0	0.1	0	0.1	0.2	0.1	0.2	0.1	0	0	0	0	0	0.2	0	0.2	0.1	0.1	0	0.2	0	0.2	0.1	0.1	0	0.2	0.1	0.2	0.2	0.2	0.2
0.7	0.6	0.5	0.4	0.4	0.3	0.2	0.2	0.2	0.4	0.5	0.3	0.4	0.4	0.5	0.4	0.3	0.3	0.1	0.1	0.2	0.2	0.1	0.5	0.2	0.2	0	0.1	0.2	0.3	0.2	0.2	0.3	0	0.1	0.2	0.2	0.1	0.3	0.4	0.4	0.2	0.3	0	0.2	0	0.2	0.2	0.2	0
0.6	0.5	0.2	0.1	0.4	0.3	0.3	0.4	0.3	0.3	0.4	0.2	0.5	0.4	0.3	0.3	0.3	0.3	0.2	0.5	0.3	0.2	0.4	0.3	0.1	0.3	0.3	0.1	0	0.3	0.2	0	0	0.1	0.4	0.4	0.3	0.3	0.2	0.3	0.2	0.2	0	0.2	0.3	0.1	0.1	0.2	0.2	0.2
0.1	0.3	0	0.1	0	0.3	0.1	0	0.2	0.3	0.3	0	0.3	0.3	0.3	0.2	0.5	0.1	0.2	0.3	0.3	0	0.2	0	0.2	0.1	0	0.3	0.1	0.3	0.1	0	0	0.1	0.2	0.4	0	0	0	0.2	0.2	0.2	0.2	0.2	0.3	0.3	0.2	0	0.1	0.2
0	0.1	0.3	0.3	0.3	0.3	0.4	0.3	0.6	0.5	0.4	0.2	0.3	0.2	0.2	0.2	0.2	0.2	0.3	0.2	0	0	0.2	0.3	0.2	0	0.1	0.2	0.1	0.1	0	0	0	0.2	0.1	0.2	0.1	0.1	0.1	0.5	0.5	0.3	0.2	0.2	0.4	0.2	0.2	0.2	0.3	0.2
0.2	0.1	0.3	0.3	0.5	0.2	0.2	0.2	0.6	0.6	0.5	0.4	0.2	0.5	0.4	0.1	0.2	0.3	0	0	0	0	0	0	0.3	0.2	0.2	0.4	0.3	0.2	0.1	0.1	0.2	0.4	0.4	0.2	0.2	0	0	0.2	0.4	0.3	0.4	0.2	0.2	0.2	0.2	0.1	0.2	0.3
0.3	0.1	0.4	0.2	0.4	0.4	0.4	0.2	0.3	0	0.2	0.3	0.3	0.3	0.4	0.2	0.6	0.2	0.2	0	0.1	0	0	0.3	0	0.3	0.3	0.5	0.4	0.2	0.3	0.1	0.2	0.3	0.5	0.5	0	0	0	0.2	0.3	0.4	0.3	0.4	0.5	0.2	0	0.2	0.5	0.3
0.3	0.3	0.3	0.3	0.3	0.3	0.5	0.3	0.2	0.3	0.4	0.1	0.1	0	0.3	0.1	0.3	0	0	0	0.1	0.1	0.1	0.1	0.2	0.4	0.4	0.4	0.3	0.3	0.3	0.1	0.2	0.3	0.3	0.4	0.3	0.3	0.2	0.6	0.8	0.5	0.2	0.4	0.4	0.1	0	0.3	0.4	0.3
0.3	0.1	0.3	0.2	0.4	0.3	0.2	0	0.1	0.3	0.1	0.1	0.4	0.2	0.2	0	0	0	0	0	0	0	0.2	0.2	0.2	0.5	0.4	0.3	0	0.2	0	0.1	0.2	0.4	0.2	0.2	0.2	0	0.4	0.5	0.5	0.4	0.3	0.2	0.3	0.3	0	0.1	0.2	0.1
0	0.2	0	0.3	0.3	0.3	0.4	0.2	0	0.2	0.1	0.3	0.4	0.2	0.4	0.1	0.1	0.1	0	0	0.1	0	0	0.1	0.4	0.4	0.1	0.2	0.4	0.3	0.1	0	0.1	0.4	0.2	0.2	0.2	0	0.4	0.6	0.6	0.6	0.3	0.2	0.2	0.3	0.1	0	0.2	0
0.6	0.4	0.3	0.2	0.2	0.6	0.4	0.1	0.4	0.3	0	0.3	0.5	0.5	0.6	0.3	0.5	0.3	0.1	0	0.1	0	0.1	0.2	0.3	0.5	0.3	0.2	0.2	0.5	0.1	0	0	0.3	0.3	0.3	0.2	0.1	0.1	0	0.2	0.2	0.2	0.1	0.2	0.4	0	0.1	0.2	0.4
0.8	0.4	0.2	0.4	0.2	0.3	0.4	0.2	0.5	0.2	0.3	0.2	0.4	0.5	0.7	0.3	0.1	0.3	0.2	0	0.1	0	0.4	0.4	0.4	0.4	0.2	0.1	0.2	0.2	0.2	0	0.1	0.2	0.1	0	0	0.2	0.1	0	0.3	0.3	0.5	0.2	0.2	0.2	0	0.1	0.3	0.3
0	0.2	0.1	0.3	0.3	0.5	0.4	0.2	0	0.2	0.1	0.2	0.2	0.1	0	0.3	0.3	0.4	0.3	0.1	0	0	0.4	0.5	0.3	0.2	0.2	0.2	0.1	0.2	0	0	0.1	0.4	0.2	0.1	0	0.2	0.3	0.3	0.2	0.1	0.3	0.2	0	0.3	0.1	0.3	0.7	0.4
0.3	0	0	0.1	0.2	0.3	0.4	0.1	0.1	0.1	0.2	0.5	0.4	0.2	0.2	0.3	0.2	0.4	0.5	0.2	0.4	0.3	0.5	0.3	0.3	0.3	0.2	0	0	0.1	0	0	0	0.4	0.2	0.1	0	0.2	0.4	0.2	0.3	0.1	0.2	0.2	0	0.2	0.5	0.4	0.4	0.1
0.4	0.1	0.1	0.2	0.3	0.2	0.2	0.4	0.3	0.3	0.3	0.6	0.3	0	0.3	0.1	0	0.3	0.4	0.2	0.3	0.2	0.2	0.5	0.2	0.2	0.4	0.2	0.2	0	0	0.2	0.1	0.3	0.1	0	0	0	0	0.3	0.2	0.2	0	0.2	0	0.3	0.4	0.3	0.3	0.1
0.4	0.1	0	0.3	0.3	0.4	0.2	0.4	0.4	0.5	0.3	0.8	0.7	0.3	0.4	0.4	0.1	0.1	0.3	0.3	0.5	0.3	0.4	0.6	0.3	0.2	0.4	0.2	0.3	0	0	0	0.2	0.2	0.3	0.3	0	0.1	0.1	0.3	0.4	0.4	0.3	0.2	0.1	0.3	0.4	0.4	0.7	0.2
0.4	0.2	0.2	0.2	0	0.1	0.1	0.3	0.1	0.5	0.3	0.4	0.4	0.3	0.3	0.2	0	0.2	0.2	0.2	0.1	0	0.2	0.2	0.1	0.3	0.3	0.1	0.6	0.3	0.2	0	0.2	0.2	0	0.3	0	0	0	0.4	0.3	0.2	0.1	0.1	0.5	0.4	0.3	0.4	0.6	0.2
0	0.2	0.3	0.3	0	0	0	0.4	0.1	0.3	0.1	0.2	0.2	0.1	0	0.3	0.2	0.2	0.1	0.1	0.1	0.1	0	0.1	0	0.2	0.5	0.4	0.3	0.3	0.5	0.2	0.1	0.2	0.1	0.2	0	0.1	0.3	0.4	0.2	0.2	0.2	0.2	0.3	0.4	0.2	0.4	0.2	0.4
0.2	0.3	0.2	0.2	0	0.1	0.2	0.1	0.4	0.2	0.2	0.4	0.2	0	0	0.2	0.3	0.4	0.4	0.3	0	0.1	0.1	0	0.2	0.1	0	0.1	0	0.1	0	0	0.1	0.1	0	0.2	0.4	0.4	0.4	0.2	0.4	0	0.3	0.1	0	0	0.1	0.4	0.1	0.3
0.1	0.3	0.1	0.3	0.1	0.3	0.2	0.1	0	0.3	0.2	0.4	0.4	0.2	0.1	0.2	0.1	0.1	0.2	0	0.1	0.2	0.2	0.1	0.2	0.2	0.5	0.3	0.1	0	0	0	0.1	0.3	0.5	0.4	0.4	0.6	0.5	0.3	0.2	0.1	0.4	0.1	0	0	0.1	0	0	0.2
0	0.1	0.4	0.7	0.4	0.3	0.2	0.1	0.1	0.4	0.2	0.2	0.2	0.2	0.2	0	0	0.3	0.2	0.2	0	0	0	0.3	0.3	0.4	0.2	0.1	0.2	0.1	0.1	0	0.2	0.3	0.1	0.3	0.2	0.1	0	0.1	0.2	0.6	0.6	0.3	0.1	0.1	0.2	0.3	0.1	0.4
0.2	0	0	0.2	0.3	0.1	0	0.2	0.3	0.4	0.3	0.3	0.5	0	0.3	0.3	0.2	0.1	0.1	0	0	0	0	0.3	0.2	0	0.1	0.1	0.3	0.3	0.1	0.1	0	0	0	0	0	0.1	0.3	0.5	0.5	0.4	0.4	0.3	0.1	0.1	0.1	0.2	0	0.1
0.1	0	0.1	0.3	0.2	0.1	0.1	0.1	0.2	0	0.2	0.3	0	0	0.2	0.2	0.1	0	0.3	0	0	0	0.3	0.1	0	0.3	0.1	0.2	0.3	0.3	0	0	0	0	0.2	0.2	0	0	0.4	0.2	0.3	0.3	0.1	0.1	0.1	0	0.1	0.3	0.1	0.1
0	0.1	0	0.4	0.2	0.2	0	0.2	0.3	0.3	0	0	0	0.2	0.2	0.3	0.5	0.1	0.1	0.1	0.3	0.2	0.4	0.2	0.3	0.5	0.4	0.1	0.2	0.2	0.1	0	0.1	0.2	0.4	0.4	0	0.1	0.4	0.5	0.2	0.3	0	0.2	0.2	0.1	0.1	0.6	0.6	0.3
0.5	0.5	0.3	0.3	0.3	0.4	0	0.2	0.2	0.3	0.1	0.1	0.3	0.5	0.4	0.2	0.6	0.3	0.1	0.1	0	0.1	0.7	0.4	0.5	0.2	0.1	0.1	0.2	0.4	0.1	0.1	0	0.2	0	0.1	0.1	0.1	0.1	0.6	0.4	0.3	0.3	0.4	0.2	0.1	0.2	0.2	0.5	0.4
0.2	0.5	0.3	0.2	0.3	0.3	0.2	0.3	0.3	0.5	0.2	0.1	0.4	0.5	0.4	0.2	0.5	0.4	0.3	0.4	0.1	0	0.4	0.4	0.4	0.3	0	0.2	0.4	0.4	0.1	0.2	0.2	0.4	0.3	0.5	0.2	0	0.2	0.4	0.4	0.5	0.3	0.3	0.3	0.2	0.1	0.2	0.3	0.3
0.7	0.1	0.2	0.3	0.3	0.4	0.3	0.2	0	0	0.4	0.6	0.1	0.1	0.2	0.1	0	0.1	0.3	0	0	0	0	0.1	0	0	0.2	0.2	0.3	0.3	0	0	0	0	0	0.2	0	0	0.1	0.4	0.5	0.3	0.1	0.5	0.4	0.3	0.3	0.3	0.5	0.2
0.2	0.2	0.1	0.3	0.3	0.4	0.1	0.2	0.1	0	0.2	0	0.2	0.3	0.3	0	0.1	0.2	0	0.3	0.2	0.4	0.3	0	0	0	0.1	0.2	0	0.3	0	0	0.2	0.5	0.2	0.3	0.1	0.1	0.1	0	0	0.2	0.3	0.3	0.2	0.2	0.2	0.1	0.1	0.1
0.2	0.2	0.2	0.1	0.1	0.2	0.1	0.2	0.3	0.2	0	0.2	0.2	0.2	0.5	0.2	0.2	0.1	0	0.1	0	0.3	0.3	0.1	0	0.3	0.3	0.3	0.4	0.1	0.3	0.3	0.2	0.2	0.3	0.3	0	0.2	0.3	0	0	0.1	0.1	0.1	0.1	0.2	0.2	0.1	0	0.2
0	0.1	0.2	0	0	0.2	0	0.1	0.2	0.2	0.2	0.3	0.3	0.2	0.5	0	0.1	0.3	0.1	0.1	0.1	0.3	0.4	0.1	0.3	0.4	0.3	0.1	0.2	0.1	0.1	0	0	0.1	0	0.3	0.1	0	0.2	0.1	0.1	0.2	0.3	0.1	0.2	0	0.1	0.2	0.2	0.3
0.4	0.5	0.1	0.2	0	0.3	0.1	0	0.1	0	0	0.1	0.2	0.5	0.6	0.7	0.2	0.2	0.1	0.2	0	0.3	0.5	0.4	0.4	0.6	0.4	0.2	0.1	0.2	0.1	0	0	0.4	0.2	0.4	0.2	0.5	0.5	0.7	0.6	0.6	0.5	0.3	0.2	0.2	0.2	0.6	0.6	0.5
0	0.3	0.6	0.6	0.4	0.3	0	0.4	0.5	0.4	0.2	0.3	0.1	0.5	0.7	0.7	0.6	0.1	0.1	0.1	0.2	0.1	0.3	0.5	0.2	0.2	0.1	0.1	0.3	0.2	0	0.1	0.4	0.3	0.3	0	0.3	0.4	0.5	0.6	0.2	0.4	0	0.1	0.1	0.3	0.4	0.3	0.6	0.1
0.2	0.4	0.5	0.4	0.8	0.5	0.2	0.1	0.5	0.3	0.2	0.4	0.5	0.3	0.4	0	0.4	0	0.1	0.2	0.1	0.2	0.4	0.3	0.3	0.2	0	0.2	0.1	0.2	0.2	0.2	0.2	0.2	0.2	0	0	0.2	0.5	0.6	0.3	0	0.4	0.3	0.1	0.2	0.3	0.2	0.4	0
0.3	0.2	0.1	0.3	0.6	0.3	0.5	0.2	0.5	0.6	0.3	0.1	0.3	0.3	0.5	0.6	0.3	0.2	0.1	0	0.1	0	0.2	0.2	0.4	0.2	0.1	0.4	0.2	0.1	0	0	0.3	0.4	0.2	0.2	0	0.3	0.2	0.3	0.3	0.2	0.6	0.2	0.2	0.2	0.3	0.4	0.3	0.3
0.1	0.2	0.2	0.5	0.6	0.3	0.1	0.1	0.3	0.3	0.2	0.3	0.5	0.2	0.3	0.5	0.2	0.4	0.4	0.2	0	0	0.1	0.2	0.1	0.2	0.4	0.4	0.3	0.2	0.1	0	0.2	0.5	0.6	0.4	0.2	0.2	0.3	0.3	0.4	0.2	0.4	0.2	0.4	0	0.2	0.2	0.2	0.1
0	0	0.4	0.5	0.6	0.3	0	0.2	0.4	0.3	0.2	0.2	0.3	0	0.2	0.8	0.3	0	0.2	0.1	0	0	0.1	0.4	0.4	0	0.1	0.3	0.1	0	0	0.1	0.1	0.5	0	0.3	0.2	0.1	0.1	0.3	0.3	0.1	0.5	0.1	0	0	0	0.2	0.3	0.2
0	0.1	0.2	0.3	0.2	0	0	0	0.1	0	0	0	0.1	0.1	0.1	0.4	0	0.1	0.2	0	0	0	0.2	0.4	0.2	0.2	0.1	0	0.1	0.1	0.1	0.2	0.2	0.3	0.1	0.1	0	0	0.1	0.1	0.1	0.1	0.4	0.1	0	0.1	0.2	0.4	0.4	0.2
0.1	0.3	0	0.2	0.1	0.2	0.3	0.2	0.2	0.1	0.4	0.2	0.4	0.5	0.2	0.1	0	0.2	0.4	0	0.1	0.2	0.2	0.4	0.2	0.1	0	0	0.2	0.2	0.4	0.4	0.2	0.3	0.1	0.2	0	0	0.1	0.1	0.1	0.3	0.4	0.1	0	0.1	0.2	0.1	0.1	0.2
0.3	0.1	0	0	0	0.3	0	0.2	0.1	0.2	0.3	0.3	0.2	0.4	0.3	0.5	0.5	0.4	0.6	0.2	0	0.2	0.2	0.1	0	0.2	0.1	0	0.3	0	0	0	0	0.4	0.2	0.2	0.1	0.1	0.1	0	0	0	0	0	0.1	0.1	0	0.3	0.3	0.3
0.3	0.1	0.3	0.4	0.3	0.3	0.2	0.3	0.6	0.7	0.3	0.5	0.1	0.1	0.5	0.3	0.2	0.3	0.6	0.1	0.1	0	0.3	0.3	0.2	0.1	0.2	0.3	0.5	0.1	0	0	0.6	0.5	0.3	0.3	0.3	0.2	0.3	0.1	0.2	0.2	0.2	0	0.1	0.1	0	0.1	0.1	0.1
0.2	0.2	0	0.1	0.3	0.3	0.2	0.2	0.3	0.5	0.4	0.4	0.1	0	0.1	0.3	0.2	0.4	0.5	0.2	0.1	0.2	0.1	0.1	0.1	0.3	0.3	0.1	0.2	0.4	0.2	0.1	0.5	0.5	0.4	0.3	0.3	0.1	0.5	0.3	0.3	0.2	0.3	0	0	0	0.1	0.1	0.3	0.3
0.2	0.3	0.1	0.2	0.2	0.2	0.3	0.4	0.3	0.1	0	0.3	0.5	0.3	0.4	0.4	0.4	0.3	0.4	0.3	0.4	0	0	0.1	0.3	0.2	0.2	0.3	0.1	0.3	0.1	0.4	0	0.5	0.4	0.4	0.1	0	0.1	0.1	0.2	0.2	0.2	0.1	0.1	0	0.1	0	0.1	0.6
0.2	0.2	0.2	0.1	0.3	0.1	0.2	0.3	0.5	0.2	0	0.4	0.3	0	0	0.3	0.5	0.3	0.3	0.1	0.1	0.1	0.1	0.1	0	0	0.2	0.2	0.3	0.1	0	0	0.1	0.2	0.2	0.3	0.3	0	0	0.2	0.3	0.1	0.3	0.2	0.1	0	0	0	0	0.2
0.1	0.1	0	0.3	0.1	0.3	0.2	0.4	0.2	0.4	0	0.3	0.2	0.1	0.5	0.2	0.4	0.3	0.3	0.2	0	0.1	0	0.1	0.3	0.1	0.3	0.2	0.1	0.3	0	0	0	0.2	0.3	0	0	0	0.2	0	0.1	0	0.2	0.1	0	0	0.2	0	0.1	0
0	0	0.1	0.3	0.1	0.2	0.3	0.3	0.2	0.5	0.2	0.2	0.3	0	0.1	0.3	0.4	0.1	0	0.1	0	0	0	0.1	0	0.2	0	0.1	0.3	0.1	0.1	0.3	0.1	0.2	0.2	0.1	0	0.3	0.2	0.1	0.2	0	0.3	0.4	0.2	0.1	0	0	0	0.1
0.3	0	0	0	0	0.2	0.3	0.3	0.3	0.3	0.2	0.1	0.1	0.2	0.3	0.4	0.3	0.6	0.3	0.2	0.2	0	0.3	0.2	0.2	0.3	0.6	0.2	0.3	0.3	0	0	0.2	0	0.1	0.3	0	0.1	0.5	0.5	0.5	0.2	0.3	0.4	0.3	0.2	0.1	0.3	0.1	0.2
0.6	0.3	0.2	0.3	0	0.1	0	0.2	0.3	0.3	0.1	0	0.1	0	0.3	0.1	0.1	0.1	0.3	0.1	0.1	0.4	0.5	0.4	0.3	0.2	0.3	0.2	0.3	0.2	0.2	0.2	0.2	0.1	0	0.1	0	0	0.4	0.5	0.4	0.4	0.3	0.4	0.3	0.3	0.4	0.3	0.3	0.3
0.6	0.3	0	0.3	0.3	0.2	0.1	0.3	0.2	0.3	0.5	0.2	0	0	0.1	0.5	0.5	0.2	0	0	0	0.1	0.5	0.6	0.4	0.3	0.4	0.3	0.2	0.1	0.2	0	0	0	0	0.1	0	0	0.2	0.3	0.3	0.2	0.3	0.4	0	0	0.4	0.6	0.5	0.3
0.3	0.2	0	0.1	0.1	0.4	0.4	0.1	0.3	0.5	0.5	0.1	0.4	0.2	0.1	0.4	0.4	0.4	0.2	0.1	0.2	0.3	0.3	0.5	0.4	0.5	0.4	0.1	0	0	0.2	0.3	0.3	0.3	0.1	0.1	0	0.1	0	0.3	0.3	0.3	0.3	0.3	0	0	0.4	0.2	0.5	0.5
0.2	0.3	0.3	0.3	0.3	0.2	0.3	0.5	0.6	0.5	0.5	0.2	0.4	0.2	0	0.3	0.3	0.2	0.1	0.3	0.1	0	0.3	0.4	0.3	0.4	0.5	0.1	0.3	0	0.1	0.4	0.3	0.4	0.3	0.2	0.1	0.2	0.6	0.4	0.5	0.3	0.1	0.3	0	0.2	0.3	0.2	0.3	0.3
0.8	0.5	0.2	0.2	0.4	0.4	0.4	0.1	0.5	0.4	0.3	0.3	0.4	0.3	0.3	0.3	0.5	0.5	0.1	0.2	0	0.3	0.7	0.4	0.5	0.1	0.3	0.3	0.2	0.1	0.2	0	0.2	0.1	0.1	0	0	0.5	0.4	0.5	0.6	0.4	0.3	0.3	0	0	0.2	0.4	0.3	0.4
0	0.2	0.3	0.3	0.3	0.1	0.1	0.2	0.3	0.1	0.3	0.1	0.3	0.1	0.1	0.2	0.4	0.3	0.2	0.1	0	0.1	0.4	0.4	0.2	0.2	0.3	0.4	0.2	0.2	0	0	0	0.2	0.1	0	0	0.2	0.2	0.3	0.6	0.4	0.3	0.2	0.2	0.2	0.1	0.3	0.3	0.1
0.5	0.3	0.3	0.5	0.3	0.3	0.1	0	0.2	0.2	0	0.1	0.1	0	0	0.1	0.6	0.4	0.1	0	0	0	0.5	0.2	0	0.2	0.1	0.4	0.2	0.3	0.2	0.1	0	0.1	0.1	0	0	0.3	0.3	0.3	0.2	0.3	0.3	0.1	0.3	0.1	0.1	0.4	0	0.1
0	0	0.1	0.3	0.7	0.5	0.2	0.2	0.2	0.1	0.1	0.4	0.4	0	0	0.2	0.1	0.1	0.2	0	0	0	0.3	0	0.1	0.2	0.3	0.4	0	0.2	0.3	0.2	0.1	0.1	0.4	0.1	0	0.1	0	0.4	0	0.1	0.4	0.2	0.4	0	0.1	0.2	0.3	0.4
0	0.1	0.2	0	0.4	0.4	0.2	0.2	0.1	0.2	0.3	0.3	0.2	0.2	0	0	0	0.3	0.7	0.5	0.3	0.2	0.6	0.4	0.2	0.4	0.3	0.3	0.2	0.1	0	0.2	0.3	0.2	0.2	0.6	0	0.2	0.2	0.4	0.3	0.2	0.1	0	0.2	0.3	0.2	0.2	0.4	0.3
0	0.4	0.1	0.1	0.3	0	0	0.1	0	0.2	0.4	0.3	0.3	0.2	0.1	0.1	0.4	0.1	0.2	0.2	0.3	0.1	0.3	0.3	0.3	0.1	0.2	0.3	0.2	0.2	0.1	0.4	0.1	0.3	0.3	0.4	0.1	0.3	0.4	0.5	0.4	0.3	0.4	0.4	0.3	0.2	0.3	0.4	0.2	0.3
0.1	0.2	0.2	0	0.5	0.3	0.2	0.3	0.4	0.1	0.4	0.4	0	0.1	0.3	0.1	0	0	0.2	0.1	0	0	0	0.1	0.3	0.2	0	0.2	0	0	0.3	0	0	0.1	0	0.2	0	0	0	0.1	0.3	0.4	0.3	0.3	0.2	0	0.2	0.5	0.3	0.4
0	0.2	0	0.1	0.3	0.2	0	0.2	0.4	0.2	0.2	0.1	0.2	0	0.2	0.1	0.2	0	0.3	0	0.1	0.1	0	0	0	0.3	0.1	0.3	0.1	0.2	0	0	0	0	0	0	0	0	0.1	0.2	0	0.5	0.3	0	0	0	0.2	0.4	0	0.3
0	0	0	0.3	0.4	0.1	0.2	0.1	0.6	0.1	0.2	0.3	0.4	0.2	0.2	0.6	0	0.1	0	0.1	0	0	0	0	0.1	0.2	0.3	0.2	0.3	0.3	0.1	0.4	0.2	0.7	0.3	0.3	0.1	0.1	0	0.2	0.3	0.2	0.3	0.2	0.2	0.2	0.1	0.6	0.1	0.3
0.1	0	0	0	0.2	0.3	0.5	0.2	0.6	0.2	0.1	0.3	0.4	0.3	0.4	0.4	0.3	0.2	0.3	0.1	0.4	0.2	0.4	0.4	0.5	0.3	0.3	0.4	0.5	0.3	0.3	0.3	0.3	0.4	0.1	0	0	0.2	0.1	0	0	0	0.2	0	0	0.1	0.2	0.6	0.1	0.2
0	0.1	0.1	0	0.1	0.3	0.2	0.1	0.2	0.1	0.1	0.7	0.7	0.4	0.5	0.5	0.3	0.2	0.4	0.2	0.2	0	0.2	0.5	0.3	0.2	0.7	0.9	0.8	0.3	0.5	0.5	0.3	0.3	0.2	0.3	0.1	0.1	0	0.1	0.1	0.3	0	0	0.1	0.1	0.1	0.4	0.4	0.2
0.5	0	0	0.1	0	0.2	0.2	0.2	0.1	0.2	0.2	0.2	0.1	0.2	0.1	0.2	0.1	0.3	0.2	0.5	0.2	0	0.1	0.2	0	0	0.3	0.4	0.4	0.3	0.3	0.4	0.4	0.3	0.2	0.4	0	0	0	0	0.2	0.2	0.2	0.2	0.1	0.2	0.2	0.6	0.5	0.5
0.1	0	0.2	0.1	0.1	0.3	0.3	0.3	0.4	0.6	0.5	0.4	0.3	0.2	0.4	0.3	0.6	0.4	0.4	0.2	0.1	0.1	0.4	0.4	0.2	0.1	0	0	0.3	0	0.3	0.2	0.3	0.3	0.1	0.2	0	0.1	0.3	0.3	0.1	0.2	0.1	0	0	0.1	0.3	0.5	0.5	0.5
0.4	0.2	0.3	0	0.4	0.3	0.1	0.2	0.2	0.4	0.2	0.1	0.1	0.3	0.3	0.7	0.7	0.4	0.4	0.1	0	0	0.2	0.1	0.2	0.3	0.2	0.2	0	0.2	0.3	0.2	0.4	0.4	0.2	0.5	0.2	0.2	0.3	0.4	0.2	0.3	0.4	0.2	0.1	0.2	0.2	0.6	0.7	0.2
0	0.1	0.4	0.3	0.4	0.4	0.5	0.2	0.2	0.3	0	0.4	0.5	0.7	0.5	0.5	0.8	0.3	0.3	0.2	0.3	0.2	0.7	0.2	0.1	0.1	0	0.3	0.1	0.2	0.4	0.2	0.5	0.2	0.4	0.4	0.3	0.1	0.3	0.1	0.2	0.3	0.3	0.1	0.3	0.3	0.3	0.4	0.5	0.7
0	0	0.1	0.1	0.3	0.3	0.1	0	0.2	0	0	0.1	0.2	0.1	0.2	0.2	0.6	0.4	0	0	0.1	0.2	0.5	0.3	0.1	0	0	0.1	0.3	0.2	0.3	0.1	0.4	0.6	0.5	0.3	0.3	0.2	0.1	0.3	0.3	0.5	0.2	0.2	0.3	0.4	0.4	0.2	0.2	0.3
0.1	0	0.2	0.4	0.4	0.4	0.2	0.3	0.2	0	0.2	0.1	0.3	0.3	0	0	0.4	0.2	0	0	0	0.4	0.4	0.4	0.1	0.2	0.4	0.1	0.1	0	0	0.1	0.4	0.4	0.3	0.3	0.1	0.1	0.4	0.3	0.3	0.2	0.1	0	0.3	0.1	0.3	0.4	0.4	0.4
0.3	0.3	0.2	0.4	0.2	0.6	0.4	0.3	0.2	0	0	0	0	0.2	0	0.2	0.1	0	0.5	0.2	0.1	0.3	0.5	0.4	0.3	0.1	0.1	0.1	0	0	0	0.2	0	0.4	0.2	0.4	0.2	0.5	0.6	0.6	0.3	0.2	0.4	0	0.2	0.1	0.1	0.3	0.6	0.7
0.2	0.5	0.3	0	0.2	0.2	0.2	0.3	0.3	0.2	0.2	0	0.1	0.1	0	0	0.1	0.5	0.5	0.6	0.3	0	0.2	0.4	0.3	0.3	0.2	0.1	0.1	0.1	0.2	0.4	0	0.2	0.2	0.3	0.3	0.2	0.4	0.4	0.1	0.1	0	0	0.3	0.2	0.2	0.1	0.3	0.5
0.1	0.3	0	0	0.2	0.3	0.2	0.7	0.4	0.4	0.7	0.3	0	0.1	0.1	0.2	0.2	0.2	0.1	0.1	0.2	0.1	0.4	0.1	0.4	0.2	0.2	0.1	0	0	0	0.3	0.2	0.1	0.1	0.3	0	0	0	0.3	0.3	0.1	0.2	0	0.2	0.2	0.1	0.1	0.2	0.4
0.2	0.3	0.2	0	0	0.5	0.6	0.6	0.4	0.3	0.2	0	0	0.1	0.4	0.4	0.3	0.3	0	0	0.1	0	0.2	0.2	0.1	0.1	0.3	0.2	0.2	0.1	0	0.1	0.2	0.3	0.2	0.2	0.1	0	0.5	0.3	0.2	0.4	0.3	0.3	0.1	0.1	0.1	0.3	0.3	0.3
0.2	0.2	0.1	0.1	0.2	0	0.1	0	0	0.3	0.3	0	0	0.1	0.5	0.5	0.4	0.6	0.3	0	0	0.1	0.4	0.4	0.2	0.1	0.4	0.4	0.3	0.4	0	0	0	0.3	0	0.1	0	0	0.4	0.2	0	0.3	0.2	0	0.3	0.2	0.1	0	0	0.3
0.7	0.3	0.8	0.4	0.3	0	0.1	0	0	0	0	0	0.2	0.4	0.2	0.4	0.3	0.3	0.2	0.1	0	0.1	0	0.2	0.2	0.1	0	0.1	0.5	0	0	0	0	0.1	0.1	0.5	0.5	0.4	0.6	0.1	0.2	0.1	0.2	0	0.2	0.1	0.4	0.3	0.2	0.3
0.5	0.6	0.6	0.3	0.4	0.1	0	0.1	0.1	0	0.3	0.3	0.1	0.1	0.4	0.1	0.4	0.4	0.1	0.1	0	0.2	0.4	0.4	0.2	0.1	0.1	0.1	0.5	0.5	0.1	0	0.1	0.2	0.2	0.2	0	0.1	0.1	0.3	0.2	0.1	0.2	0	0.2	0	0	0	0.2	0.3
0	0.1	0.4	0.1	0.3	0.3	0.2	0.2	0.1	0.2	0.3	0.7	0.3	0.6	0.7	0.5	0.3	0.2	0.2	0	0	0.5	0.5	0.2	0.2	0.2	0.1	0.5	0.4	0.2	0.2	0.2	0.2	0	0.4	0.4	0.2	0.1	0.1	0.2	0.1	0	0	0	0.2	0.5	0.1	0.2	0.2	0.1
0	0	0.3	0.5	0.1	0.3	0.1	0.2	0.3	0.4	0.3	0.7	0.3	0.5	0.1	0.3	0.2	0.4	0.4	0.3	0.5	0.1	0.3	0.1	0	0	0.4	0.4	0.3	0.1	0.1	0.1	0.3	0.2	0.3	0.3	0.6	0.4	0.3	0.4	0.2	0.2	0	0.1	0	0.2	0.1	0	0.2	0
0.3	0.2	0.2	0.3	0.2	0.2	0.1	0.1	0	0.2	0.2	0.3	0.4	0.4	0.4	0.1	0.4	0.3	0.2	0.2	0.3	0	0.2	0.1	0.1	0	0.1	0.1	0.1	0.2	0.2	0.4	0.4	0.2	0.3	0.2	0.2	0.2	0.2	0.8	0.4	0.4	0.1	0.2	0.1	0.3	0.2	0.1	0.2	0
0.3	0.2	0.2	0	0.2	0.2	0.2	0.3	0.5	0.1	0.2	0.2	0.2	0.3	0.1	0.2	0.4	0.2	0.3	0.1	0	0	0	0	0.3	0.2	0.2	0.5	0.4	0.4	0.1	0	0.1	0.1	0	0.2	0.3	0.3	0.1	0.4	0.5	0.3	0.3	0.3	0.2	0.4	0.1	0	0.1	0.4
0	0	0.2	0.1	0.2	0.1	0	0	0.2	0	0	0.2	0.1	0.2	0.3	0.4	0.3	0	0.1	0.1	0.3	0.2	0.3	0.1	0.4	0.5	0.1	0	0	0	0.2	0.1	0	0	0	0	0	0	0	0.1	0.3	0.3	0	0	0.2	0.2	0	0	0	0
0.1	0.3	0.5	0.4	0.2	0.3	0	0	0.3	0.3	0.4	0.4	0.6	0.4	0.3	0.3	0.3	0.4	0.1	0	0	0	0.4	0.2	0.3	0.5	0.3	0.4	0.2	0.1	0.1	0.1	0.2	0	0	0	0.2	0.3	0.1	0.2	0.3	0.3	0.2	0	0.1	0.4	0.1	0	0	0.1
0.2	0.2	0.4	0.7	0	0	0.2	0.1	0.4	0.6	0.4	0.1	0.3	0.8	0.4	0.3	0.2	0.2	0.2	0	0.1	0.3	0.4	0.1	0.1	0.2	0.4	0.2	0.1	0.1	0	0	0	0.1	0	0.1	0	0	0.1	0.2	0.2	0.1	0.2	0	0	0	0	0.3	0.3	0.2
0	0.4	0.3	0.3	0	0	0.3	0.2	0.4	0.7	0.6	0	0	0.6	0.7	0.6	0.7	0.1	0	0.1	0.4	0.6	0.5	0.3	0.1	0.1	0.1	0.1	0.1	0.1	0.1	0.1	0.1	0.2	0.4	0.1	0	0.1	0.3	0.3	0.2	0.1	0.3	0	0	0.2	0.3	0.2	0.4	0.4
0.8	0.4	0.7	0.2	0.3	0	0.4	0.3	0.5	0.3	0.2	0.1	0.1	0.1	0.3	0.3	0.5	0.2	0.7	0.6	0.4	0.3	0.2	0.1	0.4	0.4	0.4	0.2	0.3	0.1	0	0	0.2	0.7	0.4	0.3	0.2	0.3	0.3	0.4	0.5	0.2	0.3	0.2	0.1	0.3	0.1	0.3	0.3	0.3
0.3	0.4	0.2	0	0	0.1	0.4	0.2	0.2	0.2	0.3	0.4	0.3	0	0.6	0.3	0.3	0.4	0.5	0.1	0	0	0	0.4	0.3	0.5	0.5	0.2	0.2	0.3	0.2	0.1	0.2	0.3	0.4	0.4	0.3	0.3	0.4	0.4	0.3	0.6	0.1	0.2	0.2	0.3	0.4	0.2	0.2	0.6
0.7	0.4	0	0	0.1	0	0.2	0.2	0.1	0.3	0.1	0.2	0.1	0.2	0.4	0.5	0.4	0.1	0.2	0	0	0	0.3	0.5	0.3	0.2	0	0.4	0.3	0.1	0.3	0.2	0.5	0.5	0.1	0.2	0	0.2	0.5	0.3	0.3	0.6	0.3	0.4	0.2	0.3	0.2	0	0.3	0.4
0.1	0	0	0	0.2	0.1	0	0	0	0	0	0.2	0.1	0	0.4	0.3	0	0.4	0.1	0	0.1	0	0.1	0.2	0.2	0.1	0.1	0.2	0.4	0.6	0.4	0.1	0.3	0.5	0.3	0.4	0.3	0.1	0.1	0.5	0.1	0.2	0.1	0	0.1	0.2	0.2	0.1	0.4	0.4
0.5	0.5	0.6	0.2	0.2	0.2	0.1	0	0.5	0.2	0	0.2	0.4	0.2	0.2	0.3	0.2	0.5	0	0	0.1	0	0	0.2	0.3	0.4	0.3	0.2	0.4	0.2	0.3	0.2	0.7	0.5	0.1	0.3	0.2	0.2	0.3	0.7	0.4	0.5	0.4	0.2	0.2	0.6	0.6	0.4	0.1	0.3
0.4	0.3	0.5	0.2	0.2	0.1	0	0.1	0.1	0.2	0.1	0	0.3	0.2	0.2	0.4	0.1	0.2	0.1	0.3	0.3	0.2	0	0.1	0.3	0.3	0	0.2	0.5	0.3	0	0	0.3	0.1	0.1	0.1	0	0	0.1	0.2	0.4	0.4	0.3	0.1	0.3	0.3	0.2	0.3	0.3	0.3
0.2	0.2	0.5	0.3	0	0.2	0.2	0.2	0.3	0	0	0.2	0.3	0.5	0.6	0.3	0.2	0.3	0.2	0	0.3	0.2	0.2	0.2	0	0.4	0.3	0.2	0.2	0	0	0	0	0.2	0.2	0.2	0.2	0	0.5	0.9	0.4	0.3	0.7	0.5	0.2	0	0.2	0.3	0.4	0.2
0.2	0.3	0.6	0.6	0.4	0.3	0.6	0.5	0.3	0.4	0.5	0.5	0.7	0.6	0.4	0.3	0.4	0.4	0.2	0.2	0	0	0	0.2	0.5	0.4	0.3	0.3	0.6	0.5	0.2	0.3	0.3	0	0.1	0	0	0	0.1	0.5	0.7	0.5	0.1	0.5	0.2	0.2	0.2	0.2	0.4	0.2
0.2	0.2	0.3	0.5	0.9	0.5	0.4	0.6	0.3	0.4	0.4	0.2	0.3	0.2	0.3	0.4	0.3	0.2	0	0.2	0	0	0.1	0.4	0.3	0.2	0.6	0.4	0.4	0.1	0	0	0.2	0.1	0.2	0	0	0.1	0.5	0.5	0.5	0.3	0.2	0.4	0	0	0.1	0	0.2	0.4
0.1	0.2	0.3	0.5	0.3	0.1	0	0.3	0.3	0	0	0.1	0.3	0.5	0.5	0.7	0.5	0.4	0.2	0.1	0	0	0.3	0.4	0.9	0.4	0.5	0.3	0.4	0.4	0.2	0.1	0.2	0.8	0.5	0.2	0.1	0.2	0.3	0.8	0.8	0.3	0.2	0.4	0.4	0.1	0	0.2	0.1	0.1
0	0	0	0.1	0.1	0.3	0	0.1	0.2	0	0.2	0.1	0.1	0.3	0.4	0.3	0.4	0.4	0.2	0.1	0.1	0.1	0.4	0.3	0.4	0.4	0.1	0.5	0.1	0.1	0.2	0.5	0.2	0.6	0.3	0.2	0.3	0.2	0.3	0.2	0.6	0.2	0.2	0.3	0.3	0.3	0	0.2	0.3	0.3
0.3	0.2	0.2	0.2	0.9	0.3	0.5	0.4	0.1	0.2	0.5	0.4	0.1	0.5	0.4	0.4	0.4	0.6	0.7	0.5	0.1	0.2	0.4	0.2	0	0.1	0.1	0.3	0.4	0.4	0.3	0	0.1	0.5	0.1	0.2	0.3	0.3	0.4	0.7	0.6	0.4	0.3	0.1	0.1	0.1	0	0.1	0.4	0.9
0	0	0.2	0.1	0.1	0.5	0	0	0	0	0	0.1	0.1	0.1	0.1	0	0.2	0.4	0.3	0.1	0.3	0.3	0	0	0	0	0.1	0	0	0	0	0.3	0.3	0.1	0	0	0.1	0.1	0.3	0.8	0	0	0	0.1	0	0	0.1	0.2	0.1	0.2
[truncated: 206 more columns]
