# Supplementary material for: A biodegradable and flexible neural interface for transdermal optoelectronic modulation and regeneration of peripheral nerves
Source: Nat Commun. 2024 Jun 3;15:4721. doi: 10.1038/s41467-024-49166-4 (PMC11148186; doi:10.1038/s41467-024-49166-4)
Supplement: Supplementary file 6 — Source Data [file 41467_2024_49166_MOESM6_ESM.zip › Source data/Supplementary Figure 6/Supplementary Fig. 6a/Photocurrent after 12000 pulse cycles.xlsx]

## Sheet: Sheet1
	Laser pulses	I/I0
		Si/Mo			Si/Au
	0	1	1	1	1	1	1
	12000	0.94135	0.91903	0.9279	0.84147	0.84947	0.83631
