# Supplementary material for: A biodegradable and flexible neural interface for transdermal optoelectronic modulation and regeneration of peripheral nerves
Source: Nat Commun. 2024 Jun 3;15:4721. doi: 10.1038/s41467-024-49166-4 (PMC11148186; doi:10.1038/s41467-024-49166-4)
Supplement: Supplementary file 6 — Source Data [file 41467_2024_49166_MOESM6_ESM.zip › Source data/Supplementary Figure 6/Supplementary Fig. 6b/Transmittance of metal films.xlsx]

## Sheet: Sheet1
		Transmittance (%)
	Wavelength (nm)	10 nm Au	10 nm Mo
	800	51.51	45.86
	799.8	51.55	45.89
	799.6	51.6	45.92
	799.4	51.65	45.93
	799.2	51.64	45.9
	799	51.65	45.89
	798.8	51.67	45.92
	798.6	51.66	45.92
	798.4	51.67	45.89
	798.2	51.71	45.86
	798	51.71	45.83
	797.8	51.72	45.83
	797.6	51.77	45.83
	797.4	51.8	45.82
	797.2	51.81	45.83
	797	51.81	45.86
	796.8	51.82	45.91
	796.6	51.85	45.93
	796.4	51.86	45.88
	796.2	51.85	45.86
	796	51.91	45.85
	795.8	51.96	45.85
	795.6	51.93	45.86
	795.4	51.93	45.89
	795.2	51.96	45.89
	795	51.96	45.88
	794.8	51.97	45.89
	794.6	52.01	45.88
	794.4	52.05	45.86
	794.2	52.06	45.89
	794	52.06	45.89
	793.8	52.06	45.87
	793.6	52.06	45.88
	793.4	52.06	45.87
	793.2	52.06	45.85
	793	52.1	45.87
	792.8	52.16	45.88
	792.6	52.18	45.87
	792.4	52.19	45.87
	792.2	52.21	45.86
	792	52.2	45.82
	791.8	52.2	45.78
	791.6	52.23	45.79
	791.4	52.27	45.84
	791.2	52.27	45.86
	791	52.24	45.86
	790.8	52.23	45.84
	790.6	52.24	45.83
	790.4	52.27	45.89
	790.2	52.29	45.88
	790	52.37	45.85
	789.8	52.43	45.87
	789.6	52.44	45.87
	789.4	52.45	45.86
	789.2	52.42	45.87
	789	52.43	45.88
	788.8	52.47	45.82
	788.6	52.52	45.76
	788.4	52.56	45.81
	788.2	52.56	45.81
	788	52.58	45.75
	787.8	52.59	45.78
	787.6	52.57	45.82
	787.4	52.6	45.8
	787.2	52.63	45.81
	787	52.64	45.83
	786.8	52.66	45.82
	786.6	52.66	45.81
	786.4	52.66	45.84
	786.2	52.7	45.83
	786	52.72	45.79
	785.8	52.73	45.75
	785.6	52.75	45.77
	785.4	52.77	45.79
	785.2	52.75	45.77
	785	52.75	45.79
	784.8	52.77	45.86
	784.6	52.79	45.83
	784.4	52.83	45.77
	784.2	52.89	45.79
	784	52.89	45.83
	783.8	52.87	45.84
	783.6	52.87	45.83
	783.4	52.93	45.83
	783.2	52.99	45.83
	783	52.99	45.81
	782.8	52.99	45.78
	782.6	53.03	45.76
	782.4	53.05	45.75
	782.2	53.02	45.77
	782	53.01	45.78
	781.8	53.05	45.78
	781.6	53.08	45.75
	781.4	53.1	45.75
	781.2	53.14	45.79
	781	53.12	45.8
	780.8	53.09	45.76
	780.6	53.15	45.73
	780.4	53.23	45.73
	780.2	53.24	45.76
	780	53.25	45.76
	779.8	53.27	45.74
	779.6	53.31	45.77
	779.4	53.34	45.79
	779.2	53.33	45.72
	779	53.33	45.69
	778.8	53.36	45.75
	778.6	53.36	45.75
	778.4	53.35	45.74
	778.2	53.34	45.76
	778	53.35	45.74
	777.8	53.39	45.72
	777.6	53.41	45.73
	777.4	53.39	45.73
	777.2	53.4	45.71
	777	53.46	45.68
	776.8	53.51	45.67
	776.6	53.54	45.67
	776.4	53.52	45.69
	776.2	53.48	45.72
	776	53.51	45.73
	775.8	53.56	45.71
	775.6	53.6	45.68
	775.4	53.62	45.67
	775.2	53.64	45.7
	775	53.67	45.74
	774.8	53.68	45.74
	774.6	53.7	45.69
	774.4	53.72	45.64
	774.2	53.72	45.65
	774	53.7	45.69
	773.8	53.72	45.72
	773.6	53.77	45.69
	773.4	53.79	45.69
	773.2	53.79	45.69
	773	53.8	45.7
	772.8	53.83	45.73
	772.6	53.91	45.73
	772.4	53.94	45.69
	772.2	53.92	45.68
	772	53.92	45.69
	771.8	53.94	45.69
	771.6	53.95	45.68
	771.4	53.96	45.67
	771.2	53.95	45.65
	771	53.96	45.66
	770.8	53.97	45.68
	770.6	53.96	45.69
	770.4	53.99	45.7
	770.2	54.08	45.69
	770	54.13	45.68
	769.8	54.11	45.66
	769.6	54.11	45.65
	769.4	54.11	45.65
	769.2	54.12	45.67
	769	54.15	45.66
	768.8	54.19	45.66
	768.6	54.22	45.67
	768.4	54.22	45.66
	768.2	54.24	45.65
	768	54.24	45.66
	767.8	54.24	45.65
	767.6	54.27	45.63
	767.4	54.29	45.64
	767.2	54.31	45.64
	767	54.34	45.66
	766.8	54.36	45.67
	766.6	54.38	45.65
	766.4	54.38	45.65
	766.2	54.37	45.65
	766	54.39	45.63
	765.8	54.45	45.61
	765.6	54.5	45.61
	765.4	54.5	45.62
	765.2	54.51	45.65
	765	54.55	45.68
	764.8	54.59	45.66
	764.6	54.62	45.63
	764.4	54.67	45.64
	764.2	54.7	45.68
	764	54.7	45.68
	763.8	54.72	45.63
	763.6	54.73	45.59
	763.4	54.69	45.6
	763.2	54.68	45.6
	763	54.68	45.59
	762.8	54.68	45.59
	762.6	54.68	45.61
	762.4	54.69	45.62
	762.2	54.74	45.61
	762	54.76	45.58
	761.8	54.76	45.57
	761.6	54.79	45.6
	761.4	54.82	45.64
	761.2	54.84	45.61
	761	54.85	45.58
	760.8	54.9	45.58
	760.6	54.94	45.58
	760.4	54.95	45.6
	760.2	54.96	45.61
	760	54.95	45.59
	759.8	54.98	45.58
	759.6	55.03	45.55
	759.4	55.03	45.53
	759.2	55.01	45.57
	759	55.02	45.6
	758.8	55.05	45.59
	758.6	55.1	45.57
	758.4	55.15	45.56
	758.2	55.16	45.56
	758	55.17	45.57
	757.8	55.17	45.59
	757.6	55.16	45.6
	757.4	55.18	45.56
	757.2	55.22	45.54
	757	55.26	45.54
	756.8	55.29	45.55
	756.6	55.28	45.57
	756.4	55.28	45.6
	756.2	55.31	45.58
	756	55.32	45.53
	755.8	55.32	45.54
	755.6	55.34	45.57
	755.4	55.37	45.56
	755.2	55.39	45.54
	755	55.42	45.52
	754.8	55.44	45.48
	754.6	55.47	45.5
	754.4	55.49	45.52
	754.2	55.46	45.52
	754	55.44	45.55
	753.8	55.47	45.55
	753.6	55.53	45.53
	753.4	55.57	45.49
	753.2	55.59	45.47
	753	55.63	45.44
	752.8	55.66	45.43
	752.6	55.67	45.47
	752.4	55.69	45.51
	752.2	55.69	45.52
	752	55.68	45.5
	751.8	55.69	45.49
	751.6	55.7	45.51
	751.4	55.72	45.54
	751.2	55.76	45.53
	751	55.82	45.48
	750.8	55.86	45.46
	750.6	55.86	45.5
	750.4	55.84	45.52
	750.2	55.87	45.51
	750	55.93	45.51
	749.8	55.94	45.49
	749.6	55.94	45.48
	749.4	55.98	45.5
	749.2	56.01	45.49
	749	56.03	45.48
	748.8	56.06	45.49
	748.6	56.06	45.5
	748.4	56.05	45.49
	748.2	56.09	45.48
	748	56.12	45.48
	747.8	56.14	45.48
	747.6	56.14	45.48
	747.4	56.14	45.49
	747.2	56.19	45.47
	747	56.23	45.45
	746.8	56.22	45.45
	746.6	56.22	45.46
	746.4	56.25	45.47
	746.2	56.26	45.46
	746	56.28	45.47
	745.8	56.33	45.47
	745.6	56.35	45.44
	745.4	56.32	45.42
	745.2	56.33	45.42
	745	56.43	45.45
	744.8	56.49	45.47
	744.6	56.45	45.47
	744.4	56.44	45.45
	744.2	56.46	45.42
	744	56.46	45.42
	743.8	56.49	45.43
	743.6	56.51	45.43
	743.4	56.53	45.43
	743.2	56.52	45.44
	743	56.51	45.43
	742.8	56.55	45.44
	742.6	56.58	45.44
	742.4	56.6	45.43
	742.2	56.62	45.44
	742	56.63	45.44
	741.8	56.65	45.41
	741.6	56.67	45.43
	741.4	56.7	45.45
	741.2	56.71	45.46
	741	56.73	45.47
	740.8	56.76	45.46
	740.6	56.79	45.43
	740.4	56.8	45.41
	740.2	56.83	45.41
	740	56.87	45.39
	739.8	56.88	45.38
	739.6	56.88	45.4
	739.4	56.92	45.42
	739.2	56.97	45.41
	739	57	45.39
	738.8	57.01	45.38
	738.6	57.02	45.38
	738.4	57.03	45.37
	738.2	57.04	45.33
	738	57.06	45.33
	737.8	57.08	45.39
	737.6	57.09	45.42
	737.4	57.11	45.41
	737.2	57.12	45.39
	737	57.12	45.37
	736.8	57.15	45.34
	736.6	57.21	45.34
	736.4	57.24	45.35
	736.2	57.23	45.35
	736	57.26	45.36
	735.8	57.32	45.39
	735.6	57.36	45.36
	735.4	57.34	45.31
	735.2	57.32	45.34
	735	57.36	45.37
	734.8	57.41	45.37
	734.6	57.43	45.37
	734.4	57.46	45.33
	734.2	57.49	45.31
	734	57.53	45.33
	733.8	57.54	45.33
	733.6	57.55	45.32
	733.4	57.59	45.32
	733.2	57.6	45.33
	733	57.59	45.33
	732.8	57.62	45.35
	732.6	57.66	45.38
	732.4	57.69	45.38
	732.2	57.71	45.36
	732	57.73	45.33
	731.8	57.78	45.3
	731.6	57.8	45.3
	731.4	57.8	45.3
	731.2	57.76	45.3
	731	57.73	45.33
	730.8	57.78	45.35
	730.6	57.8	45.33
	730.4	57.81	45.31
	730.2	57.86	45.3
	730	57.89	45.29
	729.8	57.89	45.3
	729.6	57.91	45.3
	729.4	57.93	45.28
	729.2	57.94	45.28
	729	57.95	45.3
	728.8	57.99	45.31
	728.6	58.02	45.3
	728.4	58.05	45.28
	728.2	58.08	45.27
	728	58.11	45.29
	727.8	58.11	45.31
	727.6	58.1	45.3
	727.4	58.07	45.29
	727.2	58.08	45.27
	727	58.15	45.25
	726.8	58.2	45.25
	726.6	58.19	45.27
	726.4	58.21	45.28
	726.2	58.26	45.27
	726	58.31	45.26
	725.8	58.31	45.25
	725.6	58.32	45.26
	725.4	58.36	45.27
	725.2	58.33	45.26
	725	58.29	45.24
	724.8	58.34	45.24
	724.6	58.4	45.25
	724.4	58.42	45.26
	724.2	58.45	45.26
	724	58.48	45.23
	723.8	58.48	45.23
	723.6	58.49	45.25
	723.4	58.52	45.24
	723.2	58.51	45.24
	723	58.51	45.23
	722.8	58.56	45.21
	722.6	58.6	45.21
	722.4	58.6	45.21
	722.2	58.61	45.21
	722	58.62	45.21
	721.8	58.65	45.21
	721.6	58.69	45.22
	721.4	58.72	45.25
	721.2	58.75	45.26
	721	58.79	45.24
	720.8	58.79	45.24
	720.6	58.79	45.23
	720.4	58.8	45.19
	720.2	58.83	45.18
	720	58.86	45.19
	719.8	58.88	45.21
	719.6	58.89	45.21
	719.4	58.91	45.17
	719.2	58.93	45.16
	719	58.97	45.21
	718.8	59	45.23
	718.6	59.03	45.23
	718.4	59.07	45.24
	718.2	59.06	45.22
	718	59.06	45.21
	717.8	59.11	45.22
	717.6	59.11	45.22
	717.4	59.09	45.23
	717.2	59.1	45.21
	717	59.13	45.21
	716.8	59.17	45.24
	716.6	59.21	45.21
	716.4	59.22	45.19
	716.2	59.21	45.19
	716	59.21	45.18
	715.8	59.25	45.21
	715.6	59.3	45.22
	715.4	59.32	45.2
	715.2	59.35	45.2
	715	59.38	45.19
	714.8	59.42	45.15
	714.6	59.42	45.13
	714.4	59.41	45.15
	714.2	59.45	45.16
	714	59.48	45.15
	713.8	59.49	45.11
	713.6	59.52	45.1
	713.4	59.54	45.15
	713.2	59.51	45.2
	713	59.52	45.17
	712.8	59.54	45.12
	712.6	59.57	45.12
	712.4	59.59	45.13
	712.2	59.61	45.12
	712	59.64	45.11
	711.8	59.68	45.13
	711.6	59.71	45.13
	711.4	59.69	45.12
	711.2	59.69	45.11
	711	59.73	45.13
	710.8	59.77	45.12
	710.6	59.78	45.1
	710.4	59.77	45.09
	710.2	59.78	45.09
	710	59.81	45.11
	709.8	59.82	45.14
	709.6	59.84	45.13
	709.4	59.86	45.11
	709.2	59.87	45.11
	709	59.9	45.1
	708.8	59.93	45.08
	708.6	59.94	45.09
	708.4	59.96	45.09
	708.2	59.99	45.08
	708	60.04	45.08
	707.8	60.06	45.09
	707.6	60.06	45.07
	707.4	60.08	45.05
	707.2	60.12	45.06
	707	60.15	45.08
	706.8	60.17	45.07
	706.6	60.19	45.05
	706.4	60.17	45.06
	706.2	60.18	45.06
	706	60.22	45.06
	705.8	60.23	45.06
	705.6	60.24	45.06
	705.4	60.28	45.04
	705.2	60.3	45.05
	705	60.3	45.06
	704.8	60.34	45.07
	704.6	60.39	45.08
	704.4	60.4	45.08
	704.2	60.4	45.08
	704	60.42	45.07
	703.8	60.46	45.06
	703.6	60.47	45.05
	703.4	60.44	45.05
	703.2	60.44	45.04
	703	60.5	45.04
	702.8	60.57	45.06
	702.6	60.61	45.05
	702.4	60.62	45.05
	702.2	60.63	45.05
	702	60.66	45.06
	701.8	60.66	45.05
	701.6	60.68	45.06
	701.4	60.73	45.07
	701.2	60.75	45.07
	701	60.77	45.08
	700.8	60.79	45.1
	700.6	60.79	45.1
	700.4	60.83	45.1
	700.2	60.89	45.09
	700	60.91	45.08
	699.8	60.89	45.07
	699.6	60.91	45.06
	699.4	60.96	45.07
	699.2	60.99	45.08
	699	61.01	45.08
	698.8	61.04	45.07
	698.6	61.05	45.07
	698.4	61.05	45.06
	698.2	61.06	45.05
	698	61.07	45.05
	697.8	61.09	45.05
	697.6	61.12	45.06
	697.4	61.13	45.05
	697.2	61.15	45.01
	697	61.17	45
	696.8	61.18	45
	696.6	61.17	44.99
	696.4	61.2	44.99
	696.2	61.25	44.98
	696	61.27	44.98
	695.8	61.28	44.97
	695.6	61.29	44.99
	695.4	61.29	45.01
	695.2	61.3	45
	695	61.32	44.99
	694.8	61.34	44.99
	694.6	61.36	44.99
	694.4	61.39	44.99
	694.2	61.41	44.99
	694	61.42	44.98
	693.8	61.44	44.98
	693.6	61.43	44.98
	693.4	61.42	44.96
	693.2	61.46	44.96
	693	61.51	44.97
	692.8	61.53	44.97
	692.6	61.56	44.97
	692.4	61.59	44.98
	692.2	61.62	44.96
	692	61.64	44.96
	691.8	61.66	44.96
	691.6	61.67	44.96
	691.4	61.66	44.94
	691.2	61.67	44.95
	691	61.71	44.97
	690.8	61.76	44.96
	690.6	61.77	44.95
	690.4	61.77	44.95
	690.2	61.8	44.94
	690	61.84	44.94
	689.8	61.87	44.94
	689.6	61.88	44.94
	689.4	61.9	44.93
	689.2	61.93	44.93
	689	61.94	44.93
	688.8	61.94	44.94
	688.6	61.96	44.95
	688.4	62	44.94
	688.2	62.02	44.93
	688	62.05	44.91
	687.8	62.06	44.91
	687.6	62.06	44.92
	687.4	62.09	44.93
	687.2	62.11	44.93
	687	62.13	44.91
	686.8	62.16	44.9
	686.6	62.19	44.9
	686.4	62.22	44.89
	686.2	62.23	44.9
	686	62.24	44.91
	685.8	62.24	44.92
	685.6	62.27	44.93
	685.4	62.31	44.92
	685.2	62.33	44.9
	685	62.33	44.9
	684.8	62.35	44.9
	684.6	62.39	44.91
	684.4	62.42	44.91
	684.2	62.42	44.89
	684	62.44	44.88
	683.8	62.47	44.88
	683.6	62.49	44.87
	683.4	62.49	44.86
	683.2	62.48	44.85
	683	62.48	44.85
	682.8	62.49	44.85
	682.6	62.53	44.84
	682.4	62.56	44.82
	682.2	62.57	44.81
	682	62.58	44.81
	681.8	62.61	44.83
	681.6	62.65	44.83
	681.4	62.66	44.82
	681.2	62.68	44.8
	681	62.7	44.79
	680.8	62.72	44.8
	680.6	62.74	44.8
	680.4	62.77	44.8
	680.2	62.79	44.79
	680	62.79	44.79
	679.8	62.8	44.8
	679.6	62.83	44.8
	679.4	62.86	44.79
	679.2	62.88	44.77
	679	62.9	44.75
	678.8	62.9	44.75
	678.6	62.91	44.76
	678.4	62.93	44.78
	678.2	62.96	44.78
	678	62.97	44.76
	677.8	62.98	44.75
	677.6	62.99	44.74
	677.4	63.01	44.73
	677.2	63.04	44.73
	677	63.07	44.75
	676.8	63.1	44.75
	676.6	63.12	44.76
	676.4	63.12	44.74
	676.2	63.14	44.72
	676	63.17	44.72
	675.8	63.19	44.72
	675.6	63.21	44.72
	675.4	63.25	44.73
	675.2	63.29	44.72
	675	63.3	44.72
	674.8	63.3	44.72
	674.6	63.31	44.71
	674.4	63.32	44.71
	674.2	63.36	44.72
	674	63.39	44.7
	673.8	63.39	44.69
	673.6	63.4	44.69
	673.4	63.41	44.7
	673.2	63.45	44.69
	673	63.5	44.69
	672.8	63.52	44.69
	672.6	63.52	44.68
	672.4	63.5	44.67
	672.2	63.51	44.66
	672	63.55	44.66
	671.8	63.59	44.65
	671.6	63.6	44.64
	671.4	63.6	44.64
	671.2	63.64	44.65
	671	63.7	44.65
	670.8	63.73	44.65
	670.6	63.74	44.65
	670.4	63.73	44.64
	670.2	63.74	44.65
	670	63.78	44.65
	669.8	63.79	44.64
	669.6	63.81	44.63
	669.4	63.83	44.63
	669.2	63.84	44.63
	669	63.85	44.63
	668.8	63.88	44.62
	668.6	63.92	44.62
	668.4	63.94	44.62
	668.2	63.95	44.61
	668	63.96	44.6
	667.8	63.98	44.6
	667.6	64.02	44.6
	667.4	64.03	44.58
	667.2	64.01	44.57
	667	64.03	44.59
	666.8	64.08	44.59
	666.6	64.1	44.58
	666.4	64.11	44.57
	666.2	64.15	44.57
	666	64.17	44.57
	665.8	64.17	44.56
	665.6	64.2	44.55
	665.4	64.22	44.55
	665.2	64.25	44.54
	665	64.3	44.52
	664.8	64.29	44.52
	664.6	64.27	44.54
	664.4	64.28	44.57
	664.2	64.3	44.57
	664	64.36	44.51
	663.8	64.43	44.49
	663.6	64.45	44.52
	663.4	64.43	44.53
	663.2	64.42	44.52
	663	64.43	44.49
	662.8	64.47	44.49
	662.6	64.5	44.51
	662.4	64.49	44.51
	662.2	64.5	44.49
	662	64.54	44.49
	661.8	64.61	44.49
	661.6	64.64	44.49
	661.4	64.62	44.49
	661.2	64.64	44.49
	661	64.67	44.49
	660.8	64.68	44.49
	660.6	64.67	44.49
	660.4	64.68	44.48
	660.2	64.71	44.48
	660	64.74	44.51
	659.8	64.76	44.51
	659.6	64.78	44.5
	659.4	64.78	44.49
	659.2	64.8	44.5
	659	64.85	44.48
	658.8	64.87	44.46
	658.6	64.87	44.46
	658.4	64.88	44.46
	658.2	64.89	44.44
	658	64.91	44.44
	657.8	64.92	44.44
	657.6	64.94	44.44
	657.4	64.96	44.43
	657.2	64.96	44.41
	657	64.99	44.41
	656.8	65.05	44.43
	656.6	65.06	44.42
	656.4	65.05	44.41
	656.2	65.08	44.41
	656	65.1	44.4
	655.8	65.1	44.4
	655.6	65.1	44.38
	655.4	65.14	44.36
	655.2	65.16	44.38
	655	65.15	44.4
	654.8	65.17	44.39
	654.6	65.2	44.37
	654.4	65.21	44.38
	654.2	65.22	44.37
	654	65.26	44.35
	653.8	65.29	44.35
	653.6	65.3	44.36
	653.4	65.31	44.36
	653.2	65.33	44.36
	653	65.37	44.36
	652.8	65.4	44.35
	652.6	65.41	44.35
	652.4	65.41	44.32
	652.2	65.42	44.31
	652	65.43	44.32
	651.8	65.46	44.33
	651.6	65.49	44.33
	651.4	65.51	44.33
	651.2	65.53	44.32
	651	65.55	44.29
	650.8	65.55	44.28
	650.6	65.54	44.29
	650.4	65.54	44.3
	650.2	65.55	44.29
	650	65.58	44.28
	649.8	65.61	44.29
	649.6	65.63	44.28
	649.4	65.65	44.26
	649.2	65.67	44.25
	649	65.68	44.25
	648.8	65.7	44.27
	648.6	65.75	44.28
	648.4	65.76	44.28
	648.2	65.76	44.27
	648	65.8	44.24
	647.8	65.82	44.24
	647.6	65.8	44.24
	647.4	65.82	44.23
	647.2	65.87	44.22
	647	65.89	44.2
	646.8	65.89	44.2
	646.6	65.89	44.19
	646.4	65.93	44.19
	646.2	65.95	44.2
	646	65.97	44.21
	645.8	66	44.2
	645.6	66	44.2
	645.4	66.01	44.19
	645.2	66.03	44.18
	645	66.05	44.18
	644.8	66.07	44.18
	644.6	66.08	44.17
	644.4	66.08	44.16
	644.2	66.08	44.17
	644	66.1	44.19
	643.8	66.14	44.16
	643.6	66.16	44.14
	643.4	66.19	44.14
	643.2	66.21	44.16
	643	66.22	44.17
	642.8	66.25	44.15
	642.6	66.27	44.14
	642.4	66.26	44.13
	642.2	66.27	44.14
	642	66.31	44.13
	641.8	66.34	44.11
	641.6	66.36	44.1
	641.4	66.35	44.13
	641.2	66.34	44.13
	641	66.36	44.12
	640.8	66.4	44.11
	640.6	66.43	44.11
	640.4	66.43	44.12
	640.2	66.42	44.1
	640	66.46	44.08
	639.8	66.49	44.1
	639.6	66.5	44.11
	639.4	66.52	44.11
	639.2	66.55	44.11
	639	66.59	44.1
	638.8	66.61	44.09
	638.6	66.63	44.08
	638.4	66.64	44.08
	638.2	66.66	44.08
	638	66.66	44.09
	637.8	66.65	44.09
	637.6	66.64	44.08
	637.4	66.65	44.05
	637.2	66.68	44.03
	637	66.71	44.03
	636.8	66.74	44.03
	636.6	66.77	44.03
	636.4	66.79	44.02
	636.2	66.8	44.02
	636	66.81	44.02
	635.8	66.82	44.02
	635.6	66.83	44.02
	635.4	66.84	44.01
	635.2	66.87	44
	635	66.89	44
	634.8	66.91	44
	634.6	66.93	44
	634.4	66.95	44.01
	634.2	66.95	44.02
	634	66.96	43.99
	633.8	66.98	43.98
	633.6	67.01	43.99
	633.4	67.05	43.98
	633.2	67.07	43.98
	633	67.08	43.98
	632.8	67.07	43.97
	632.6	67.09	43.95
	632.4	67.11	43.95
	632.2	67.12	43.95
	632	67.12	43.97
	631.8	67.14	43.97
	631.6	67.17	43.96
	631.4	67.2	43.95
	631.2	67.21	43.94
	631	67.2	43.93
	630.8	67.22	43.93
	630.6	67.26	43.93
	630.4	67.28	43.94
	630.2	67.3	43.92
	630	67.31	43.9
	629.8	67.34	43.88
	629.6	67.37	43.88
	629.4	67.36	43.9
	629.2	67.37	43.9
	629	67.39	43.89
	628.8	67.42	43.89
	628.6	67.43	43.88
	628.4	67.43	43.86
	628.2	67.45	43.86
	628	67.48	43.87
	627.8	67.5	43.87
	627.6	67.5	43.85
	627.4	67.49	43.84
	627.2	67.49	43.84
	627	67.49	43.84
	626.8	67.49	43.83
	626.6	67.52	43.81
	626.4	67.54	43.8
	626.2	67.55	43.79
	626	67.56	43.79
	625.8	67.57	43.78
	625.6	67.59	43.78
	625.4	67.61	43.8
	625.2	67.62	43.81
	625	67.65	43.79
	624.8	67.66	43.79
	624.6	67.66	43.82
	624.4	67.7	43.82
	624.2	67.72	43.8
	624	67.7	43.77
	623.8	67.72	43.76
	623.6	67.75	43.76
	623.4	67.76	43.77
	623.2	67.8	43.76
	623	67.83	43.74
	622.8	67.83	43.73
	622.6	67.83	43.73
	622.4	67.83	43.72
	622.2	67.83	43.72
	622	67.85	43.72
	621.8	67.88	43.71
	621.6	67.91	43.7
	621.4	67.91	43.72
	621.2	67.93	43.74
	621	67.94	43.75
	620.8	67.94	43.75
	620.6	67.95	43.72
	620.4	67.98	43.71
	620.2	67.99	43.71
	620	68.01	43.71
	619.8	68.04	43.69
	619.6	68.05	43.69
	619.4	68.06	43.69
	619.2	68.08	43.66
	619	68.1	43.66
	618.8	68.14	43.66
	618.6	68.17	43.65
	618.4	68.15	43.65
	618.2	68.13	43.64
	618	68.15	43.63
	617.8	68.17	43.62
	617.6	68.21	43.61
	617.4	68.24	43.61
	617.2	68.23	43.62
	617	68.21	43.61
	616.8	68.22	43.6
	616.6	68.27	43.6
	616.4	68.3	43.6
	616.2	68.33	43.61
	616	68.35	43.62
	615.8	68.35	43.62
	615.6	68.36	43.6
	615.4	68.38	43.58
	615.2	68.39	43.57
	615	68.4	43.57
	614.8	68.41	43.56
	614.6	68.44	43.55
	614.4	68.46	43.56
	614.2	68.45	43.57
	614	68.44	43.56
	613.8	68.47	43.56
	613.6	68.52	43.55
	613.4	68.56	43.55
	613.2	68.56	43.54
	613	68.56	43.52
	612.8	68.58	43.52
	612.6	68.6	43.51
	612.4	68.6	43.5
	612.2	68.62	43.52
	612	68.62	43.51
	611.8	68.62	43.48
	611.6	68.65	43.47
	611.4	68.66	43.47
	611.2	68.66	43.49
	611	68.67	43.5
	610.8	68.68	43.49
	610.6	68.7	43.48
	610.4	68.71	43.46
	610.2	68.72	43.45
	610	68.74	43.44
	609.8	68.76	43.43
	609.6	68.76	43.44
	609.4	68.77	43.45
	609.2	68.79	43.43
	609	68.79	43.41
	608.8	68.79	43.41
	608.6	68.8	43.42
	608.4	68.83	43.43
	608.2	68.85	43.43
	608	68.86	43.42
	607.8	68.88	43.41
	607.6	68.9	43.4
	607.4	68.91	43.39
	607.2	68.93	43.38
	607	68.95	43.37
	606.8	68.95	43.37
	606.6	68.96	43.38
	606.4	68.98	43.37
	606.2	69.01	43.35
	606	69.04	43.35
	605.8	69.05	43.35
	605.6	69.06	43.35
	605.4	69.08	43.35
	605.2	69.09	43.34
	605	69.09	43.33
	604.8	69.08	43.33
	604.6	69.09	43.33
	604.4	69.11	43.32
	604.2	69.11	43.31
	604	69.13	43.3
	603.8	69.16	43.3
	603.6	69.17	43.3
	603.4	69.18	43.3
	603.2	69.18	43.29
	603	69.18	43.3
	602.8	69.2	43.31
	602.6	69.21	43.3
	602.4	69.24	43.27
	602.2	69.28	43.27
	602	69.3	43.28
	601.8	69.3	43.28
	601.6	69.31	43.27
	601.4	69.33	43.27
	601.2	69.37	43.27
	601	69.39	43.24
	600.8	69.38	43.23
	600.6	69.36	43.22
	600.4	69.36	43.22
	600.2	69.37	43.22
	600	69.39	43.2
	599.8	69.42	43.2
	599.6	69.44	43.2
	599.4	69.46	43.19
	599.2	69.49	43.2
	599	69.5	43.2
	598.8	69.51	43.21
	598.6	69.54	43.2
	598.4	69.58	43.2
	598.2	69.59	43.21
	598	69.61	43.19
	597.8	69.65	43.18
	597.6	69.65	43.17
	597.4	69.62	43.17
	597.2	69.62	43.17
	597	69.66	43.19
	596.8	69.68	43.2
	596.6	69.68	43.18
	596.4	69.68	43.16
	596.2	69.68	43.15
	596	69.7	43.13
	595.8	69.73	43.14
	595.6	69.75	43.15
	595.4	69.74	43.15
	595.2	69.72	43.14
	595	69.74	43.12
	594.8	69.76	43.09
	594.6	69.77	43.08
	594.4	69.8	43.09
	594.2	69.8	43.08
	594	69.81	43.07
	593.8	69.82	43.05
	593.6	69.83	43.06
	593.4	69.83	43.06
	593.2	69.85	43.05
	593	69.88	43.05
	592.8	69.89	43.05
	592.6	69.91	43.03
	592.4	69.91	43.02
	592.2	69.9	43.03
	592	69.9	43.04
	591.8	69.9	43.04
	591.6	69.93	43.04
	591.4	69.97	43.02
	591.2	69.98	42.99
	591	69.96	43
	590.8	69.97	43.01
	590.6	69.99	42.99
	590.4	70.01	42.97
	590.2	70.03	42.97
	590	70.04	42.97
	589.8	70.04	42.96
	589.6	70.08	42.96
	589.4	70.11	42.96
	589.2	70.1	42.96
	589	70.11	42.95
	588.8	70.13	42.93
	588.6	70.14	42.93
	588.4	70.16	42.92
	588.2	70.16	42.91
	588	70.16	42.91
	587.8	70.16	42.91
	587.6	70.15	42.92
	587.4	70.14	42.89
	587.2	70.15	42.87
	587	70.16	42.88
	586.8	70.19	42.88
	586.6	70.22	42.86
	586.4	70.22	42.86
	586.2	70.21	42.86
	586	70.22	42.83
	585.8	70.25	42.82
	585.6	70.3	42.82
	585.4	70.3	42.83
	585.2	70.28	42.84
	585	70.29	42.82
	584.8	70.3	42.81
	584.6	70.32	42.82
	584.4	70.34	42.82
	584.2	70.33	42.8
	584	70.35	42.78
	583.8	70.36	42.77
	583.6	70.36	42.77
	583.4	70.36	42.77
	583.2	70.36	42.76
	583	70.37	42.77
	582.8	70.39	42.77
	582.6	70.42	42.77
	582.4	70.44	42.76
	582.2	70.44	42.75
	582	70.42	42.74
	581.8	70.42	42.74
	581.6	70.44	42.74
	581.4	70.46	42.73
	581.2	70.46	42.71
	581	70.46	42.7
	580.8	70.49	42.71
	580.6	70.5	42.71
	580.4	70.5	42.7
	580.2	70.52	42.68
	580	70.55	42.66
	579.8	70.56	42.67
	579.6	70.55	42.68
	579.4	70.52	42.67
	579.2	70.53	42.66
	579	70.56	42.66
	578.8	70.56	42.66
	578.6	70.58	42.66
	578.4	70.59	42.65
	578.2	70.6	42.64
	578	70.61	42.64
	577.8	70.61	42.63
	577.6	70.61	42.62
	577.4	70.63	42.61
	577.2	70.65	42.61
	577	70.65	42.62
	576.8	70.66	42.61
	576.6	70.68	42.59
	576.4	70.69	42.58
	576.2	70.69	42.57
	576	70.69	42.57
	575.8	70.7	42.56
	575.6	70.69	42.54
	575.4	70.67	42.53
	575.2	70.66	42.53
	575	70.66	42.52
	574.8	70.69	42.52
	574.6	70.72	42.52
	574.4	70.71	42.51
	574.2	70.71	42.51
	574	70.73	42.49
	573.8	70.74	42.48
	573.6	70.75	42.48
	573.4	70.77	42.48
	573.2	70.78	42.47
	573	70.78	42.46
	572.8	70.76	42.46
	572.6	70.77	42.47
	572.4	70.8	42.46
	572.2	70.81	42.46
	572	70.81	42.45
	571.8	70.8	42.44
	571.6	70.8	42.44
	571.4	70.83	42.43
	571.2	70.86	42.42
	571	70.88	42.42
	570.8	70.88	42.4
	570.6	70.87	42.39
	570.4	70.87	42.4
	570.2	70.87	42.4
	570	70.87	42.4
	569.8	70.87	42.4
	569.6	70.89	42.39
	569.4	70.9	42.38
	569.2	70.87	42.37
	569	70.87	42.35
	568.8	70.91	42.35
	568.6	70.95	42.35
	568.4	70.96	42.35
	568.2	70.95	42.35
	568	70.95	42.34
	567.8	70.96	42.34
	567.6	70.97	42.34
	567.4	70.98	42.34
	567.2	70.96	42.32
	567	70.96	42.31
	566.8	71	42.3
	566.6	71.02	42.3
	566.4	71.01	42.31
	566.2	71.02	42.3
	566	71.03	42.28
	565.8	71.04	42.28
	565.6	71.04	42.28
	565.4	71.04	42.28
	565.2	71.06	42.26
	565	71.06	42.25
	564.8	71.06	42.25
	564.6	71.06	42.24
	564.4	71.07	42.24
	564.2	71.08	42.23
	564	71.11	42.23
	563.8	71.1	42.22
	563.6	71.08	42.21
	563.4	71.1	42.2
	563.2	71.11	42.2
	563	71.1	42.21
	562.8	71.12	42.21
	562.6	71.14	42.2
	562.4	71.12	42.18
	562.2	71.11	42.17
	562	71.14	42.16
	561.8	71.15	42.15
	561.6	71.13	42.16
	561.4	71.12	42.17
	561.2	71.14	42.16
	561	71.14	42.14
	560.8	71.14	42.13
	560.6	71.15	42.12
	560.4	71.15	42.13
	560.2	71.15	42.13
	560	71.16	42.1
	559.8	71.15	42.1
	559.6	71.15	42.1
	559.4	71.16	42.09
	559.2	71.14	42.09
	559	71.14	42.08
	558.8	71.16	42.06
	558.6	71.15	42.04
	558.4	71.14	42.04
	558.2	71.17	42.05
	558	71.19	42.04
	557.8	71.18	42.03
	557.6	71.18	42.02
	557.4	71.19	42.01
	557.2	71.18	42
	557	71.19	41.99
	556.8	71.19	41.98
	556.6	71.18	41.98
	556.4	71.18	41.97
	556.2	71.2	41.96
	556	71.21	41.97
	555.8	71.2	41.98
	555.6	71.19	41.96
	555.4	71.2	41.93
	555.2	71.19	41.93
	555	71.18	41.93
	554.8	71.2	41.92
	554.6	71.23	41.9
	554.4	71.23	41.9
	554.2	71.22	41.89
	554	71.22	41.88
	553.8	71.19	41.87
	553.6	71.17	41.87
	553.4	71.2	41.87
	553.2	71.23	41.86
	553	71.24	41.87
	552.8	71.22	41.85
	552.6	71.2	41.82
	552.4	71.2	41.82
	552.2	71.2	41.82
	552	71.19	41.81
	551.8	71.19	41.8
	551.6	71.19	41.8
	551.4	71.2	41.79
	551.2	71.21	41.78
	551	71.21	41.78
	550.8	71.18	41.79
	550.6	71.16	41.77
	550.4	71.18	41.75
	550.2	71.19	41.74
	550	71.17	41.74
	549.8	71.18	41.73
	549.6	71.2	41.72
	549.4	71.21	41.71
	549.2	71.21	41.7
	549	71.2	41.69
	548.8	71.19	41.68
	548.6	71.18	41.68
	548.4	71.18	41.67
	548.2	71.2	41.66
	548	71.23	41.66
	547.8	71.22	41.66
	547.6	71.2	41.65
	547.4	71.18	41.64
	547.2	71.18	41.65
	547	71.19	41.63
	546.8	71.22	41.62
	546.6	71.22	41.62
	546.4	71.21	41.62
	546.2	71.21	41.62
	546	71.2	41.61
	545.8	71.19	41.59
	545.6	71.17	41.56
	545.4	71.16	41.56
	545.2	71.15	41.56
	545	71.13	41.55
	544.8	71.14	41.54
	544.6	71.16	41.53
	544.4	71.17	41.53
	544.2	71.17	41.52
	544	71.17	41.51
	543.8	71.16	41.51
	543.6	71.16	41.5
	543.4	71.16	41.49
	543.2	71.15	41.48
	543	71.15	41.48
	542.8	71.17	41.47
	542.6	71.18	41.45
	542.4	71.18	41.45
	542.2	71.17	41.45
	542	71.15	41.43
	541.8	71.13	41.42
	541.6	71.15	41.41
	541.4	71.16	41.4
	541.2	71.16	41.4
	541	71.16	41.41
	540.8	71.14	41.41
	540.6	71.13	41.4
	540.4	71.11	41.39
	540.2	71.11	41.38
	540	71.11	41.38
	539.8	71.09	41.38
	539.6	71.1	41.37
	539.4	71.1	41.37
	539.2	71.09	41.37
	539	71.08	41.35
	538.8	71.08	41.33
	538.6	71.07	41.33
	538.4	71.08	41.34
	538.2	71.09	41.33
	538	71.09	41.32
	537.8	71.08	41.31
	537.6	71.08	41.31
	537.4	71.07	41.3
	537.2	71.08	41.3
	537	71.08	41.3
	536.8	71.06	41.28
	536.6	71.04	41.27
	536.4	71.04	41.28
	536.2	71.04	41.29
	536	71.03	41.26
	535.8	71.06	41.24
	535.6	71.06	41.23
	535.4	71.03	41.22
	535.2	71.02	41.2
	535	71.02	41.2
	534.8	71	41.21
	534.6	70.98	41.2
	534.4	70.99	41.18
	534.2	70.99	41.16
	534	70.99	41.16
	533.8	70.99	41.16
	533.6	70.98	41.16
	533.4	70.98	41.15
	533.2	70.98	41.14
	533	70.97	41.13
	532.8	70.95	41.13
	532.6	70.95	41.12
	532.4	70.93	41.1
	532.2	70.9	41.08
	532	70.88	41.08
	531.8	70.88	41.08
	531.6	70.9	41.07
	531.4	70.9	41.06
	531.2	70.88	41.06
	531	70.84	41.06
	530.8	70.83	41.05
	530.6	70.83	41.04
	530.4	70.84	41.04
	530.2	70.83	41.02
	530	70.81	41
	529.8	70.8	40.99
	529.6	70.82	40.99
	529.4	70.83	40.98
	529.2	70.82	40.98
	529	70.8	40.98
	528.8	70.78	40.96
	528.6	70.77	40.95
	528.4	70.75	40.96
	528.2	70.75	40.95
	528	70.75	40.94
	527.8	70.74	40.92
	527.6	70.72	40.91
	527.4	70.7	40.91
	527.2	70.67	40.9
	527	70.67	40.89
	526.8	70.66	40.88
	526.6	70.64	40.87
	526.4	70.63	40.87
	526.2	70.61	40.87
	526	70.6	40.85
	525.8	70.58	40.83
	525.6	70.55	40.83
	525.4	70.53	40.84
	525.2	70.54	40.84
	525	70.54	40.83
	524.8	70.52	40.82
	524.6	70.49	40.81
	524.4	70.47	40.8
	524.2	70.46	40.78
	524	70.47	40.77
	523.8	70.44	40.78
	523.6	70.4	40.78
	523.4	70.38	40.76
	523.2	70.38	40.76
	523	70.37	40.75
	522.8	70.35	40.73
	522.6	70.35	40.71
	522.4	70.35	40.71
	522.2	70.34	40.71
	522	70.31	40.71
	521.8	70.28	40.69
	521.6	70.27	40.69
	521.4	70.27	40.69
	521.2	70.26	40.68
	521	70.24	40.66
	520.8	70.22	40.65
	520.6	70.2	40.64
	520.4	70.18	40.64
	520.2	70.16	40.63
	520	70.15	40.61
	519.8	70.15	40.61
	519.6	70.12	40.61
	519.4	70.09	40.61
	519.2	70.07	40.6
	519	70.08	40.6
	518.8	70.1	40.58
	518.6	70.08	40.56
	518.4	70.05	40.57
	518.2	70.04	40.56
	518	70.02	40.55
	517.8	70.01	40.53
	517.6	70	40.54
	517.4	69.99	40.55
	517.2	69.97	40.54
	517	69.95	40.53
	516.8	69.92	40.51
	516.6	69.91	40.51
	516.4	69.89	40.51
	516.2	69.87	40.5
	516	69.85	40.49
	515.8	69.84	40.48
	515.6	69.81	40.48
	515.4	69.8	40.47
	515.2	69.78	40.45
	515	69.76	40.45
	514.8	69.74	40.46
	514.6	69.71	40.45
	514.4	69.7	40.44
	514.2	69.67	40.44
	514	69.65	40.43
	513.8	69.62	40.41
	513.6	69.61	40.39
	513.4	69.6	40.39
	513.2	69.56	40.39
	513	69.53	40.38
	512.8	69.51	40.36
	512.6	69.49	40.35
	512.4	69.47	40.34
	512.2	69.45	40.33
	512	69.42	40.32
	511.8	69.39	40.31
	511.6	69.35	40.3
	511.4	69.33	40.3
	511.2	69.31	40.31
	511	69.28	40.3
	510.8	69.24	40.28
	510.6	69.21	40.27
	510.4	69.2	40.26
	510.2	69.18	40.25
	510	69.14	40.25
	509.8	69.11	40.24
	509.6	69.09	40.24
	509.4	69.1	40.24
	509.2	69.09	40.23
	509	69.03	40.22
	508.8	68.97	40.2
	508.6	68.96	40.18
	508.4	68.95	40.18
	508.2	68.92	40.17
	508	68.87	40.16
	507.8	68.85	40.16
	507.6	68.84	40.15
	507.4	68.81	40.14
	507.2	68.76	40.13
	507	68.74	40.12
	506.8	68.72	40.11
	506.6	68.7	40.1
	506.4	68.68	40.1
	506.2	68.63	40.1
	506	68.58	40.1
	505.8	68.56	40.09
	505.6	68.52	40.08
	505.4	68.49	40.07
	505.2	68.47	40.05
	505	68.44	40.05
	504.8	68.4	40.03
	504.6	68.35	40.02
	504.4	68.32	40
	504.2	68.29	39.99
	504	68.26	39.99
	503.8	68.24	39.98
	503.6	68.2	39.97
	503.4	68.16	39.97
	503.2	68.14	39.95
	503	68.12	39.95
	502.8	68.07	39.94
	502.6	68.02	39.95
	502.4	67.99	39.94
	502.2	67.96	39.93
	502	67.92	39.92
	501.8	67.87	39.9
	501.6	67.83	39.89
	501.4	67.79	39.88
	501.2	67.76	39.87
	501	67.73	39.85
	500.8	67.69	39.84
	500.6	67.65	39.83
	500.4	67.61	39.83
	500.2	67.56	39.83
	500	67.51	39.82
	499.8	67.47	39.8
	499.6	67.42	39.79
	499.4	67.38	39.79
	499.2	67.35	39.77
	499	67.32	39.76
	498.8	67.3	39.75
	498.6	67.26	39.74
	498.4	67.2	39.72
	498.2	67.17	39.71
	498	67.13	39.72
	497.8	67.09	39.72
	497.6	67.04	39.72
	497.4	67	39.7
	497.2	66.97	39.7
	497	66.95	39.7
	496.8	66.91	39.68
	496.6	66.85	39.66
	496.4	66.8	39.65
	496.2	66.77	39.65
	496	66.73	39.64
	495.8	66.68	39.62
	495.6	66.64	39.61
	495.4	66.6	39.6
	495.2	66.54	39.59
	495	66.47	39.58
	494.8	66.44	39.57
	494.6	66.39	39.57
	494.4	66.36	39.57
	494.2	66.33	39.56
	494	66.3	39.54
	493.8	66.25	39.53
	493.6	66.2	39.53
	493.4	66.15	39.53
	493.2	66.1	39.52
	493	66.07	39.51
	492.8	66.04	39.51
	492.6	66	39.5
	492.4	65.96	39.48
	492.2	65.93	39.47
	492	65.9	39.47
	491.8	65.87	39.47
	491.6	65.83	39.47
	491.4	65.77	39.47
	491.2	65.72	39.46
	491	65.69	39.45
	490.8	65.65	39.45
	490.6	65.59	39.43
	490.4	65.54	39.43
	490.2	65.49	39.42
	490	65.44	39.4
	489.8	65.37	39.38
	489.6	65.31	39.37
	489.4	65.27	39.38
	489.2	65.22	39.37
	489	65.16	39.36
	488.8	65.14	39.35
	488.6	65.12	39.34
	488.4	65.06	39.33
	488.2	65	39.31
	488	64.96	39.31
	487.8	64.93	39.32
	487.6	64.89	39.32
	487.4	64.85	39.31
	487.2	64.81	39.3
	487	64.76	39.29
	486.8	64.69	39.28
	486.6	64.63	39.27
	486.4	64.59	39.27
	486.2	64.54	39.26
	486	64.49	39.24
	485.8	64.45	39.23
	485.6	64.4	39.22
	485.4	64.35	39.21
	485.2	64.28	39.2
	485	64.22	39.2
	484.8	64.16	39.19
	484.6	64.13	39.18
	484.4	64.09	39.17
	484.2	64.04	39.16
	484	64.02	39.15
	483.8	63.99	39.15
	483.6	63.95	39.14
	483.4	63.9	39.13
	483.2	63.84	39.13
	483	63.8	39.12
	482.8	63.74	39.1
	482.6	63.68	39.09
	482.4	63.63	39.08
	482.2	63.58	39.07
	482	63.52	39.07
	481.8	63.47	39.06
	481.6	63.42	39.06
	481.4	63.38	39.03
	481.2	63.34	39.01
	481	63.28	39
	480.8	63.22	38.99
	480.6	63.17	38.99
	480.4	63.12	38.98
	480.2	63.08	38.97
	480	63.05	38.97
	479.8	63.01	38.96
	479.6	62.95	38.95
	479.4	62.89	38.95
	479.2	62.84	38.95
	479	62.79	38.93
	478.8	62.74	38.91
	478.6	62.69	38.9
	478.4	62.64	38.91
	478.2	62.59	38.91
	478	62.54	38.89
	477.8	62.48	38.88
	477.6	62.42	38.86
	477.4	62.38	38.86
	477.2	62.34	38.85
	477	62.31	38.83
	476.8	62.28	38.83
	476.6	62.22	38.82
	476.4	62.17	38.8
	476.2	62.12	38.79
	476	62.07	38.78
	475.8	62.02	38.76
	475.6	61.97	38.75
	475.4	61.92	38.76
	475.2	61.85	38.76
	475	61.81	38.75
	474.8	61.77	38.73
	474.6	61.73	38.71
	474.4	61.68	38.71
	474.2	61.63	38.7
	474	61.58	38.69
	473.8	61.54	38.68
	473.6	61.5	38.67
	473.4	61.47	38.67
	473.2	61.41	38.65
	473	61.34	38.63
	472.8	61.3	38.64
	472.6	61.27	38.64
	472.4	61.23	38.63
	472.2	61.18	38.62
	472	61.13	38.61
	471.8	61.08	38.59
	471.6	61.04	38.6
	471.4	61	38.59
	471.2	60.95	38.57
	471	60.91	38.56
	470.8	60.87	38.55
	470.6	60.81	38.54
	470.4	60.75	38.54
	470.2	60.7	38.52
	470	60.65	38.52
	469.8	60.61	38.51
	469.6	60.58	38.49
	469.4	60.53	38.47
	469.2	60.47	38.46
	469	60.44	38.45
	468.8	60.43	38.45
	468.6	60.39	38.45
	468.4	60.32	38.45
	468.2	60.27	38.43
	468	60.24	38.42
	467.8	60.19	38.41
	467.6	60.13	38.4
	467.4	60.07	38.39
	467.2	60.04	38.39
	467	60	38.39
	466.8	59.96	38.38
	466.6	59.92	38.37
	466.4	59.89	38.35
	466.2	59.85	38.34
	466	59.8	38.33
	465.8	59.75	38.32
	465.6	59.7	38.3
	465.4	59.67	38.29
	465.2	59.63	38.29
	465	59.6	38.29
	464.8	59.56	38.27
	464.6	59.51	38.26
	464.4	59.46	38.25
	464.2	59.42	38.24
	464	59.37	38.24
	463.8	59.34	38.24
	463.6	59.3	38.23
	463.4	59.25	38.21
	463.2	59.2	38.19
	463	59.17	38.18
	462.8	59.12	38.19
	462.6	59.06	38.18
	462.4	59.03	38.17
	462.2	59	38.17
	462	58.97	38.16
	461.8	58.93	38.15
	461.6	58.89	38.14
	461.4	58.85	38.13
	461.2	58.8	38.12
	461	58.75	38.1
	460.8	58.7	38.09
	460.6	58.66	38.09
	460.4	58.64	38.08
	460.2	58.62	38.08
	460	58.58	38.07
	459.8	58.52	38.05
	459.6	58.49	38.03
	459.4	58.45	38.03
	459.2	58.41	38.02
	459	58.38	38.01
	458.8	58.36	38
	458.6	58.32	37.99
	458.4	58.3	37.98
	458.2	58.26	37.98
	458	58.2	37.97
	457.8	58.16	37.97
	457.6	58.12	37.96
	457.4	58.08	37.95
	457.2	58.03	37.93
	457	57.99	37.92
	456.8	57.97	37.92
	456.6	57.94	37.91
	456.4	57.89	37.89
	456.2	57.86	37.88
	456	57.82	37.88
	455.8	57.78	37.88
	455.6	57.76	37.86
	455.4	57.72	37.84
	455.2	57.67	37.83
	455	57.62	37.82
	454.8	57.58	37.81
	454.6	57.56	37.8
	454.4	57.53	37.79
	454.2	57.5	37.79
	454	57.45	37.78
	453.8	57.41	37.77
	453.6	57.38	37.76
	453.4	57.35	37.74
	453.2	57.31	37.72
	453	57.27	37.71
	452.8	57.25	37.7
	452.6	57.22	37.7
	452.4	57.2	37.68
	452.2	57.17	37.67
	452	57.13	37.66
	451.8	57.09	37.65
	451.6	57.05	37.64
	451.4	57.01	37.63
	451.2	56.98	37.62
	451	56.95	37.62
	450.8	56.9	37.62
	450.6	56.85	37.6
	450.4	56.81	37.59
	450.2	56.77	37.57
	450	56.75	37.57
	449.8	56.73	37.56
	449.6	56.69	37.55
	449.4	56.65	37.53
	449.2	56.62	37.53
	449	56.58	37.52
	448.8	56.55	37.5
	448.6	56.52	37.49
	448.4	56.47	37.47
	448.2	56.44	37.45
	448	56.4	37.43
	447.8	56.37	37.43
	447.6	56.35	37.43
	447.4	56.31	37.41
	447.2	56.27	37.4
	447	56.24	37.4
	446.8	56.2	37.39
	446.6	56.17	37.38
	446.4	56.12	37.37
	446.2	56.07	37.35
	446	56.03	37.33
	445.8	56.01	37.32
	445.6	55.99	37.32
	445.4	55.97	37.31
	445.2	55.94	37.3
	445	55.91	37.31
	444.8	55.88	37.29
	444.6	55.84	37.27
	444.4	55.81	37.26
	444.2	55.79	37.26
	444	55.77	37.24
	443.8	55.74	37.22
	443.6	55.69	37.21
	443.4	55.66	37.2
	443.2	55.63	37.2
	443	55.6	37.19
	442.8	55.56	37.18
	442.6	55.52	37.17
	442.4	55.49	37.15
	442.2	55.46	37.14
	442	55.43	37.14
	441.8	55.41	37.13
	441.6	55.39	37.13
	441.4	55.37	37.11
	441.2	55.33	37.1
	441	55.3	37.08
	440.8	55.27	37.08
	440.6	55.25	37.08
	440.4	55.22	37.08
	440.2	55.19	37.06
	440	55.16	37.04
	439.8	55.14	37.02
	439.6	55.11	37.01
	439.4	55.08	37
	439.2	55.06	37
	439	55.03	36.99
	438.8	54.99	36.98
	438.6	54.96	36.97
	438.4	54.93	36.95
	438.2	54.89	36.94
	438	54.86	36.94
	437.8	54.85	36.93
	437.6	54.82	36.93
	437.4	54.79	36.92
	437.2	54.76	36.91
	437	54.74	36.9
	436.8	54.71	36.89
	436.6	54.68	36.87
	436.4	54.65	36.86
	436.2	54.63	36.85
	436	54.63	36.86
	435.8	54.62	36.86
	435.6	54.59	36.84
	435.4	54.55	36.83
	435.2	54.51	36.82
	435	54.47	36.81
	434.8	54.44	36.81
	434.6	54.41	36.8
	434.4	54.39	36.78
	434.2	54.38	36.77
	434	54.36	36.76
	433.8	54.33	36.75
	433.6	54.31	36.75
	433.4	54.3	36.73
	433.2	54.27	36.72
	433	54.24	36.72
	432.8	54.22	36.71
	432.6	54.21	36.7
	432.4	54.2	36.7
	432.2	54.18	36.69
	432	54.14	36.68
	431.8	54.12	36.66
	431.6	54.11	36.66
	431.4	54.08	36.65
	431.2	54.05	36.65
	431	54.02	36.64
	430.8	53.99	36.64
	430.6	53.96	36.63
	430.4	53.93	36.61
	430.2	53.91	36.6
	430	53.89	36.6
	429.8	53.85	36.59
	429.6	53.83	36.57
	429.4	53.82	36.56
	429.2	53.8	36.56
	429	53.77	36.55
	428.8	53.75	36.54
	428.6	53.72	36.54
	428.4	53.7	36.53
	428.2	53.68	36.51
	428	53.66	36.5
	427.8	53.63	36.5
	427.6	53.61	36.49
	427.4	53.58	36.48
	427.2	53.56	36.47
	427	53.54	36.45
	426.8	53.52	36.44
	426.6	53.5	36.43
	426.4	53.47	36.42
	426.2	53.44	36.41
	426	53.41	36.41
	425.8	53.39	36.4
	425.6	53.37	36.39
	425.4	53.34	36.37
	425.2	53.33	36.36
	425	53.32	36.35
	424.8	53.31	36.34
	424.6	53.28	36.34
	424.4	53.26	36.32
	424.2	53.23	36.31
	424	53.21	36.3
	423.8	53.18	36.29
	423.6	53.16	36.29
	423.4	53.14	36.28
	423.2	53.12	36.27
	423	53.09	36.27
	422.8	53.06	36.25
	422.6	53.04	36.23
	422.4	53.02	36.22
	422.2	53	36.21
	422	52.98	36.19
	421.8	52.96	36.18
	421.6	52.93	36.18
	421.4	52.9	36.17
	421.2	52.87	36.16
	421	52.86	36.15
	420.8	52.84	36.15
	420.6	52.83	36.14
	420.4	52.82	36.13
	420.2	52.8	36.12
	420	52.76	36.1
	419.8	52.73	36.09
	419.6	52.71	36.08
	419.4	52.7	36.07
	419.2	52.67	36.06
	419	52.65	36.04
	418.8	52.63	36.03
	418.6	52.61	36.02
	418.4	52.59	36.02
	418.2	52.56	36
	418	52.53	35.99
	417.8	52.52	35.98
	417.6	52.49	35.96
	417.4	52.47	35.95
	417.2	52.47	35.94
	417	52.44	35.94
	416.8	52.4	35.94
	416.6	52.37	35.92
	416.4	52.35	35.9
	416.2	52.34	35.88
	416	52.32	35.88
	415.8	52.31	35.88
	415.6	52.28	35.86
	415.4	52.25	35.85
	415.2	52.24	35.84
	415	52.23	35.83
	414.8	52.21	35.81
	414.6	52.19	35.8
	414.4	52.17	35.79
	414.2	52.14	35.79
	414	52.12	35.8
	413.8	52.09	35.8
	413.6	52.08	35.78
	413.4	52.06	35.76
	413.2	52.06	35.75
	413	52.05	35.74
	412.8	52.03	35.75
	412.6	52.01	35.73
	412.4	52	35.71
	412.2	51.97	35.7
	412	51.94	35.68
	411.8	51.92	35.68
	411.6	51.9	35.67
	411.4	51.89	35.65
	411.2	51.88	35.65
	411	51.86	35.64
	410.8	51.85	35.63
	410.6	51.84	35.62
	410.4	51.83	35.6
	410.2	51.81	35.6
	410	51.79	35.59
	409.8	51.76	35.57
	409.6	51.74	35.57
	409.4	51.72	35.56
	409.2	51.7	35.55
	409	51.68	35.54
	408.8	51.67	35.53
	408.6	51.66	35.52
	408.4	51.65	35.5
	408.2	51.63	35.49
	408	51.61	35.48
	407.8	51.59	35.47
	407.6	51.56	35.46
	407.4	51.54	35.46
	407.2	51.53	35.45
	407	51.53	35.44
	406.8	51.51	35.43
	406.6	51.49	35.41
	406.4	51.49	35.4
	406.2	51.47	35.4
	406	51.45	35.39
	405.8	51.43	35.39
	405.6	51.42	35.38
	405.4	51.41	35.37
	405.2	51.39	35.36
	405	51.36	35.35
	404.8	51.36	35.33
	404.6	51.35	35.31
	404.4	51.32	35.3
	404.2	51.3	35.29
	404	51.3	35.29
	403.8	51.29	35.28
	403.6	51.26	35.27
	403.4	51.24	35.25
	403.2	51.21	35.24
	403	51.2	35.23
	402.8	51.2	35.22
	402.6	51.18	35.21
	402.4	51.16	35.2
	402.2	51.15	35.19
	402	51.13	35.18
	401.8	51.11	35.17
	401.6	51.09	35.16
	401.4	51.06	35.15
	401.2	51.05	35.14
	401	51.06	35.14
	400.8	51.05	35.13
	400.6	51.03	35.11
[truncated: 3 more rows]
