# Supplementary material for: A biodegradable and flexible neural interface for transdermal optoelectronic modulation and regeneration of peripheral nerves
Source: Nat Commun. 2024 Jun 3;15:4721. doi: 10.1038/s41467-024-49166-4 (PMC11148186; doi:10.1038/s41467-024-49166-4)
Supplement: Supplementary file 6 — Source Data [file 41467_2024_49166_MOESM6_ESM.zip › Source data/Supplementary Figure 6/Supplementary Fig. 6c/Photovoltage from back or front.xlsx]

## Sheet: Sheet1
		Voltage (mV)
		Back	Front
		-27.4274	-37.4693
		-27.3969	-37.1336
		-28.9263	-28.7724
		-28.8653	-28.7419
		-34.4735	-31.6773
		-34.2294	-31.4331
