# Supplementary material for: A biodegradable and flexible neural interface for transdermal optoelectronic modulation and regeneration of peripheral nerves
Source: Nat Commun. 2024 Jun 3;15:4721. doi: 10.1038/s41467-024-49166-4 (PMC11148186; doi:10.1038/s41467-024-49166-4)
Supplement: Supplementary file 6 — Source Data [file 41467_2024_49166_MOESM6_ESM.zip › Source data/Supplementary Figure 7/Supplementary Fig. 7b, c, d/Representative CV curves.xlsx]

## Sheet: Sheet1
	Si/Mo			Si/Au			Si
	Potential (V) vs Ag/AgCl	Current density (mA/cm2)		Potential (V) vs Ag/AgCl	Current density (mA/cm2)		Potential (V) vs Ag/AgCl	Current density (mA/cm2)
	-0.2	4.78e-05		-0.15	-7.458e-06		-0.14	-1.013e-07
	-0.199	4.81e-05		-0.151	-7.592e-06		-0.139	-1.006e-07
	-0.198	4.841e-05		-0.152	-7.728e-06		-0.138	-9.99e-08
	-0.197	4.871e-05		-0.153	-7.862e-06		-0.137	-9.909e-08
	-0.196	4.903e-05		-0.154	-7.989e-06		-0.136	-9.843e-08
	-0.195	4.933e-05		-0.155	-8.128e-06		-0.135	-9.768e-08
	-0.194	4.965e-05		-0.156	-8.227e-06		-0.134	-9.691e-08
	-0.193	4.997e-05		-0.157	-8.374e-06		-0.133	-9.624e-08
	-0.192	5.029e-05		-0.158	-8.518e-06		-0.132	-9.547e-08
	-0.191	5.062e-05		-0.159	-8.673e-06		-0.131	-9.478e-08
	-0.19	5.093e-05		-0.16	-8.821e-06		-0.13	-9.406e-08
	-0.189	5.123e-05		-0.161	-8.975e-06		-0.129	-9.332e-08
	-0.188	5.155e-05		-0.162	-9.134e-06		-0.128	-9.265e-08
	-0.187	5.187e-05		-0.163	-9.245e-06		-0.127	-9.196e-08
	-0.186	5.221e-05		-0.164	-9.405e-06		-0.126	-9.121e-08
	-0.185	5.255e-05		-0.165	-9.564e-06		-0.125	-9.058e-08
	-0.184	5.288e-05		-0.166	-9.729e-06		-0.124	-8.985e-08
	-0.183	5.323e-05		-0.167	-9.899e-06		-0.123	-8.919e-08
	-0.182	5.357e-05		-0.168	-1.007e-05		-0.122	-8.849e-08
	-0.181	5.391e-05		-0.169	-1.023e-05		-0.121	-8.775e-08
	-0.18	5.426e-05		-0.17	-1.036e-05		-0.12	-8.716e-08
	-0.179	5.462e-05		-0.171	-1.054e-05		-0.119	-8.647e-08
	-0.178	5.496e-05		-0.172	-1.072e-05		-0.118	-8.575e-08
	-0.177	5.533e-05		-0.173	-1.09e-05		-0.117	-8.521e-08
	-0.176	5.567e-05		-0.174	-1.107e-05		-0.116	-8.441e-08
	-0.175	5.606e-05		-0.175	-1.126e-05		-0.115	-8.377e-08
	-0.174	5.639e-05		-0.176	-1.143e-05		-0.114	-8.314e-08
	-0.173	5.677e-05		-0.177	-1.158e-05		-0.113	-8.239e-08
	-0.172	5.713e-05		-0.178	-1.178e-05		-0.112	-8.179e-08
	-0.171	5.749e-05		-0.179	-1.196e-05		-0.111	-8.112e-08
	-0.17	5.787e-05		-0.18	-1.215e-05		-0.11	-8.042e-08
	-0.169	5.823e-05		-0.181	-1.234e-05		-0.109	-7.979e-08
	-0.168	5.86e-05		-0.182	-1.253e-05		-0.108	-7.912e-08
	-0.167	5.898e-05		-0.183	-1.272e-05		-0.107	-7.849e-08
	-0.166	5.938e-05		-0.184	-1.291e-05		-0.106	-7.788e-08
	-0.165	5.978e-05		-0.185	-1.308e-05		-0.105	-7.719e-08
	-0.164	6.018e-05		-0.186	-1.326e-05		-0.104	-7.663e-08
	-0.163	6.055e-05		-0.187	-1.345e-05		-0.103	-7.592e-08
	-0.162	6.096e-05		-0.188	-1.364e-05		-0.102	-7.528e-08
	-0.161	6.137e-05		-0.189	-1.384e-05		-0.101	-7.474e-08
	-0.16	6.178e-05		-0.19	-1.405e-05		-0.1	-7.411e-08
	-0.159	6.22e-05		-0.191	-1.426e-05		-0.099	-7.35e-08
	-0.158	6.259e-05		-0.192	-1.446e-05		-0.098	-7.293e-08
	-0.157	6.301e-05		-0.193	-1.467e-05		-0.097	-7.223e-08
	-0.156	6.345e-05		-0.194	-1.487e-05		-0.096	-7.166e-08
	-0.155	6.386e-05		-0.195	-1.507e-05		-0.095	-7.11e-08
	-0.154	6.428e-05		-0.196	-1.527e-05		-0.094	-7.048e-08
	-0.153	6.472e-05		-0.197	-1.547e-05		-0.093	-6.991e-08
	-0.152	6.514e-05		-0.198	-1.567e-05		-0.092	-6.929e-08
	-0.151	6.559e-05		-0.199	-1.588e-05		-0.091	-6.875e-08
	-0.15	6.603e-05		-0.2	-1.608e-05		-0.09	-6.82e-08
	-0.149	6.648e-05		-0.201	-1.629e-05		-0.089	-6.759e-08
	-0.148	6.692e-05		-0.202	-1.649e-05		-0.088	-6.707e-08
	-0.147	6.735e-05		-0.203	-1.67e-05		-0.087	-6.648e-08
	-0.146	6.782e-05		-0.204	-1.691e-05		-0.086	-6.588e-08
	-0.145	6.828e-05		-0.205	-1.712e-05		-0.085	-6.538e-08
	-0.144	6.875e-05		-0.206	-1.733e-05		-0.084	-6.475e-08
	-0.143	6.922e-05		-0.207	-1.754e-05		-0.083	-6.419e-08
	-0.142	6.968e-05		-0.208	-1.775e-05		-0.082	-6.366e-08
	-0.141	7.013e-05		-0.209	-1.796e-05		-0.081	-6.307e-08
	-0.14	7.062e-05		-0.21	-1.817e-05		-0.08	-6.256e-08
	-0.139	7.107e-05		-0.211	-1.838e-05		-0.079	-6.202e-08
	-0.138	7.156e-05		-0.212	-1.859e-05		-0.078	-6.144e-08
	-0.137	7.203e-05		-0.213	-1.879e-05		-0.077	-6.096e-08
	-0.136	7.251e-05		-0.214	-1.901e-05		-0.076	-6.039e-08
	-0.135	7.302e-05		-0.215	-1.921e-05		-0.075	-5.99e-08
	-0.134	7.354e-05		-0.216	-1.942e-05		-0.074	-5.938e-08
	-0.133	7.405e-05		-0.217	-1.963e-05		-0.073	-5.879e-08
	-0.132	7.455e-05		-0.218	-1.984e-05		-0.072	-5.834e-08
	-0.131	7.503e-05		-0.219	-2.005e-05		-0.071	-5.778e-08
	-0.13	7.552e-05		-0.22	-2.026e-05		-0.07	-5.723e-08
	-0.129	7.606e-05		-0.221	-2.047e-05		-0.069	-5.681e-08
	-0.128	7.662e-05		-0.222	-2.068e-05		-0.068	-5.628e-08
	-0.127	7.713e-05		-0.223	-2.089e-05		-0.067	-5.579e-08
	-0.126	7.763e-05		-0.224	-2.11e-05		-0.066	-5.53e-08
	-0.125	7.816e-05		-0.225	-2.131e-05		-0.065	-5.477e-08
	-0.124	7.87e-05		-0.226	-2.151e-05		-0.064	-5.433e-08
	-0.123	7.922e-05		-0.227	-2.172e-05		-0.063	-5.382e-08
	-0.122	7.975e-05		-0.228	-2.192e-05		-0.062	-5.328e-08
	-0.121	8.028e-05		-0.229	-2.213e-05		-0.061	-5.283e-08
	-0.12	8.082e-05		-0.23	-2.233e-05		-0.06	-5.229e-08
	-0.119	8.138e-05		-0.231	-2.254e-05		-0.059	-5.183e-08
	-0.118	8.19e-05		-0.232	-2.275e-05		-0.058	-5.133e-08
	-0.117	8.243e-05		-0.233	-2.295e-05		-0.057	-5.08e-08
	-0.116	8.299e-05		-0.234	-2.315e-05		-0.056	-5.041e-08
	-0.115	8.354e-05		-0.235	-2.335e-05		-0.055	-4.991e-08
	-0.114	8.411e-05		-0.236	-2.355e-05		-0.054	-4.939e-08
	-0.113	8.465e-05		-0.237	-2.376e-05		-0.053	-4.895e-08
	-0.112	8.52e-05		-0.238	-2.396e-05		-0.052	-4.842e-08
	-0.111	8.575e-05		-0.239	-2.415e-05		-0.051	-4.794e-08
	-0.11	8.632e-05		-0.24	-2.435e-05		-0.05	-4.752e-08
	-0.109	8.69e-05		-0.241	-2.455e-05		-0.049	-4.701e-08
	-0.108	8.748e-05		-0.242	-2.474e-05		-0.048	-4.662e-08
	-0.107	8.802e-05		-0.243	-2.493e-05		-0.047	-4.612e-08
	-0.106	8.855e-05		-0.244	-2.513e-05		-0.046	-4.565e-08
	-0.105	8.914e-05		-0.245	-2.531e-05		-0.045	-4.522e-08
	-0.104	8.971e-05		-0.246	-2.551e-05		-0.044	-4.476e-08
	-0.103	9.032e-05		-0.247	-2.569e-05		-0.043	-4.43e-08
	-0.102	9.092e-05		-0.248	-2.588e-05		-0.042	-4.385e-08
	-0.101	9.149e-05		-0.249	-2.607e-05		-0.041	-4.336e-08
	-0.1	9.209e-05		-0.25	-2.626e-05		-0.04	-4.296e-08
	-0.099	9.265e-05		-0.251	-2.645e-05		-0.039	-4.245e-08
	-0.098	9.324e-05		-0.252	-2.662e-05		-0.038	-4.195e-08
	-0.097	9.382e-05		-0.253	-2.68e-05		-0.037	-4.156e-08
	-0.096	9.442e-05		-0.254	-2.698e-05		-0.036	-4.104e-08
	-0.095	9.502e-05		-0.255	-2.716e-05		-0.035	-4.062e-08
	-0.094	9.558e-05		-0.256	-2.733e-05		-0.034	-4.021e-08
	-0.093	9.616e-05		-0.257	-2.751e-05		-0.033	-3.972e-08
	-0.092	9.676e-05		-0.258	-2.768e-05		-0.032	-3.93e-08
	-0.091	9.733e-05		-0.259	-2.785e-05		-0.031	-3.888e-08
	-0.09	9.789e-05		-0.26	-2.802e-05		-0.03	-3.839e-08
	-0.089	9.851e-05		-0.261	-2.818e-05		-0.029	-3.803e-08
	-0.088	9.91e-05		-0.262	-2.836e-05		-0.028	-3.756e-08
	-0.087	9.971e-05		-0.263	-2.853e-05		-0.027	-3.715e-08
	-0.086	0.0001003		-0.264	-2.87e-05		-0.026	-3.671e-08
	-0.085	0.0001009		-0.265	-2.887e-05		-0.025	-3.627e-08
	-0.084	0.0001015		-0.266	-2.902e-05		-0.024	-3.591e-08
	-0.083	0.0001021		-0.267	-2.917e-05		-0.023	-3.548e-08
	-0.082	0.0001027		-0.268	-2.933e-05		-0.022	-3.502e-08
	-0.081	0.0001033		-0.269	-2.947e-05		-0.021	-3.464e-08
	-0.08	0.0001039		-0.27	-2.962e-05		-0.02	-3.417e-08
	-0.079	0.0001044		-0.271	-2.977e-05		-0.019	-3.374e-08
	-0.078	0.000105		-0.272	-2.992e-05		-0.018	-3.34e-08
	-0.077	0.0001057		-0.273	-3.007e-05		-0.017	-3.296e-08
	-0.076	0.0001063		-0.274	-3.021e-05		-0.016	-3.257e-08
	-0.075	0.0001068		-0.275	-3.035e-05		-0.015	-3.214e-08
	-0.074	0.0001074		-0.276	-3.05e-05		-0.014	-3.171e-08
	-0.073	0.000108		-0.277	-3.063e-05		-0.013	-3.134e-08
	-0.072	0.0001086		-0.278	-3.077e-05		-0.012	-3.093e-08
	-0.071	0.0001092		-0.279	-3.09e-05		-0.011	-3.055e-08
	-0.07	0.0001098		-0.28	-3.104e-05		-0.01	-3.016e-08
	-0.069	0.0001104		-0.281	-3.118e-05		-0.009	-2.971e-08
	-0.068	0.000111		-0.282	-3.13e-05		-0.008	-2.938e-08
	-0.067	0.0001116		-0.283	-3.143e-05		-0.007	-2.894e-08
	-0.066	0.0001121		-0.284	-3.155e-05		-0.006	-2.852e-08
	-0.065	0.0001127		-0.285	-3.167e-05		-0.005	-2.82e-08
	-0.064	0.0001133		-0.286	-3.179e-05		-0.004	-2.775e-08
	-0.063	0.0001139		-0.287	-3.191e-05		-0.003	-2.738e-08
	-0.062	0.0001144		-0.288	-3.202e-05		-0.002	-2.7e-08
	-0.061	0.000115		-0.289	-3.214e-05		-0.001	-2.659e-08
	-0.06	0.0001156		-0.29	-3.224e-05		0	-2.591e-08
	-0.059	0.0001162		-0.291	-3.235e-05		0.001	-2.577e-08
	-0.058	0.0001168		-0.292	-3.246e-05		0.002	-2.536e-08
	-0.057	0.0001174		-0.293	-3.256e-05		0.003	-2.503e-08
	-0.056	0.0001179		-0.294	-3.267e-05		0.004	-2.461e-08
	-0.055	0.0001185		-0.295	-3.276e-05		0.005	-2.426e-08
	-0.054	0.0001191		-0.296	-3.287e-05		0.006	-2.387e-08
	-0.053	0.0001196		-0.297	-3.297e-05		0.007	-2.345e-08
	-0.052	0.0001202		-0.298	-3.306e-05		0.008	-2.315e-08
	-0.051	0.0001208		-0.299	-3.315e-05		0.009	-2.276e-08
	-0.05	0.0001213		-0.3	-3.324e-05		0.01	-2.236e-08
	-0.049	0.0001218		-0.301	-3.333e-05		0.011	-2.205e-08
	-0.048	0.0001224		-0.302	-3.342e-05		0.012	-2.163e-08
	-0.047	0.0001229		-0.303	-3.351e-05		0.013	-2.128e-08
	-0.046	0.0001235		-0.304	-3.359e-05		0.014	-2.095e-08
	-0.045	0.000124		-0.305	-3.367e-05		0.015	-2.052e-08
	-0.044	0.0001246		-0.306	-3.376e-05		0.016	-2.022e-08
	-0.043	0.0001251		-0.307	-3.385e-05		0.017	-1.982e-08
	-0.042	0.0001256		-0.308	-3.393e-05		0.018	-1.942e-08
	-0.041	0.0001261		-0.309	-3.399e-05		0.019	-1.907e-08
	-0.04	0.0001266		-0.31	-3.405e-05		0.02	-1.871e-08
	-0.039	0.0001272		-0.311	-3.412e-05		0.021	-1.838e-08
	-0.038	0.0001277		-0.312	-3.418e-05		0.022	-1.802e-08
	-0.037	0.0001282		-0.313	-3.425e-05		0.023	-1.761e-08
	-0.036	0.0001287		-0.314	-3.432e-05		0.024	-1.732e-08
	-0.035	0.0001292		-0.315	-3.439e-05		0.025	-1.694e-08
	-0.034	0.0001297		-0.316	-3.445e-05		0.026	-1.655e-08
	-0.033	0.0001303		-0.317	-3.451e-05		0.027	-1.628e-08
	-0.032	0.0001308		-0.318	-3.457e-05		0.028	-1.587e-08
	-0.031	0.0001313		-0.319	-3.463e-05		0.029	-1.556e-08
	-0.03	0.0001317		-0.32	-3.469e-05		0.03	-1.524e-08
	-0.029	0.0001323		-0.321	-3.475e-05		0.031	-1.482e-08
	-0.028	0.0001328		-0.322	-3.48e-05		0.032	-1.45e-08
	-0.027	0.0001333		-0.323	-3.485e-05		0.033	-1.419e-08
	-0.026	0.0001338		-0.324	-3.49e-05		0.034	-1.383e-08
	-0.025	0.0001343		-0.325	-3.495e-05		0.035	-1.353e-08
	-0.024	0.0001347		-0.326	-3.5e-05		0.036	-1.316e-08
	-0.023	0.0001352		-0.327	-3.506e-05		0.037	-1.284e-08
	-0.022	0.0001357		-0.328	-3.51e-05		0.038	-1.252e-08
	-0.021	0.0001362		-0.329	-3.515e-05		0.039	-1.213e-08
	-0.02	0.0001367		-0.33	-3.519e-05		0.04	-1.19e-08
	-0.019	0.0001371		-0.331	-3.523e-05		0.041	-1.155e-08
	-0.018	0.0001376		-0.332	-3.527e-05		0.042	-1.117e-08
	-0.017	0.0001381		-0.333	-3.531e-05		0.043	-1.091e-08
	-0.016	0.0001386		-0.334	-3.535e-05		0.044	-1.054e-08
	-0.015	0.0001391		-0.335	-3.539e-05		0.045	-1.023e-08
	-0.014	0.0001395		-0.336	-3.543e-05		0.046	-9.94e-09
	-0.013	0.00014		-0.337	-3.546e-05		0.047	-9.556e-09
	-0.012	0.0001405		-0.338	-3.549e-05		0.048	-9.321e-09
	-0.011	0.000141		-0.339	-3.553e-05		0.049	-9.012e-09
	-0.01	0.0001415		-0.34	-3.556e-05		0.05	-8.687e-09
	-0.009	0.000142		-0.341	-3.559e-05		0.051	-8.373e-09
	-0.008	0.0001425		-0.342	-3.562e-05		0.052	-8.062e-09
	-0.007	0.000143		-0.343	-3.565e-05		0.053	-7.777e-09
	-0.006	0.0001435		-0.344	-3.568e-05		0.054	-7.491e-09
	-0.005	0.0001439		-0.345	-3.571e-05		0.055	-7.186e-09
	-0.004	0.0001444		-0.346	-3.573e-05		0.056	-6.924e-09
	-0.003	0.000145		-0.347	-3.576e-05		0.057	-6.581e-09
	-0.002	0.0001455		-0.348	-3.579e-05		0.058	-6.229e-09
	-0.001	0.000146		-0.349	-3.581e-05		0.059	-6.019e-09
	0	0.0001466		-0.35	-3.584e-05		0.06	-5.705e-09
	0.001	0.0001471		-0.351	-3.586e-05		0.061	-5.44e-09
	0.002	0.0001476		-0.352	-3.588e-05		0.062	-5.168e-09
	0.003	0.0001482		-0.353	-3.591e-05		0.063	-4.843e-09
	0.004	0.0001487		-0.354	-3.593e-05		0.064	-4.624e-09
	0.005	0.0001492		-0.355	-3.595e-05		0.065	-4.336e-09
	0.006	0.0001497		-0.356	-3.597e-05		0.066	-4.031e-09
	0.007	0.0001502		-0.357	-3.599e-05		0.067	-3.785e-09
	0.008	0.0001508		-0.358	-3.601e-05		0.068	-3.443e-09
	0.009	0.0001513		-0.359	-3.603e-05		0.069	-3.198e-09
	0.01	0.0001519		-0.36	-3.604e-05		0.07	-2.906e-09
	0.011	0.0001525		-0.361	-3.607e-05		0.071	-2.573e-09
	0.012	0.000153		-0.362	-3.608e-05		0.072	-2.36e-09
	0.013	0.0001536		-0.363	-3.61e-05		0.073	-2.043e-09
	0.014	0.0001542		-0.364	-3.612e-05		0.074	-1.737e-09
	0.015	0.0001548		-0.365	-3.614e-05		0.075	-1.497e-09
	0.016	0.0001554		-0.366	-3.616e-05		0.076	-1.201e-09
	0.017	0.000156		-0.367	-3.617e-05		0.077	-9.395e-10
	0.018	0.0001566		-0.368	-3.619e-05		0.078	-7.15e-10
	0.019	0.0001572		-0.369	-3.621e-05		0.079	-3.833e-10
	0.02	0.0001579		-0.37	-3.622e-05		0.08	-1.923e-10
	0.021	0.0001585		-0.371	-3.624e-05		0.081	1.118e-10
	0.022	0.0001591		-0.372	-3.625e-05		0.082	4.002e-10
	0.023	0.0001598		-0.373	-3.627e-05		0.083	6.326e-10
	0.024	0.0001604		-0.374	-3.629e-05		0.084	9.131e-10
	0.025	0.0001611		-0.375	-3.63e-05		0.085	1.166e-09
	0.026	0.0001618		-0.376	-3.632e-05		0.086	1.411e-09
	0.027	0.0001625		-0.377	-3.634e-05		0.087	1.731e-09
	0.028	0.0001632		-0.378	-3.635e-05		0.088	1.928e-09
	0.029	0.0001639		-0.379	-3.637e-05		0.089	2.202e-09
	0.03	0.0001646		-0.38	-3.639e-05		0.09	2.497e-09
	0.031	0.0001653		-0.381	-3.64e-05		0.091	2.725e-09
	0.032	0.0001661		-0.382	-3.642e-05		0.092	3.006e-09
	0.033	0.0001669		-0.383	-3.643e-05		0.093	3.226e-09
	0.034	0.0001676		-0.384	-3.645e-05		0.094	3.453e-09
	0.035	0.0001684		-0.385	-3.647e-05		0.095	3.767e-09
	0.036	0.0001692		-0.386	-3.648e-05		0.096	3.941e-09
	0.037	0.00017		-0.387	-3.65e-05		0.097	4.195e-09
	0.038	0.0001708		-0.388	-3.652e-05		0.098	4.451e-09
	0.039	0.0001716		-0.389	-3.653e-05		0.099	4.644e-09
	0.04	0.0001724		-0.39	-3.655e-05		0.1	4.898e-09
	0.041	0.0001733		-0.391	-3.657e-05		0.101	5.104e-09
	0.042	0.0001741		-0.392	-3.659e-05		0.102	5.421e-09
	0.043	0.0001749		-0.393	-3.661e-05		0.103	5.673e-09
	0.044	0.0001758		-0.394	-3.662e-05		0.104	5.777e-09
	0.045	0.0001767		-0.395	-3.664e-05		0.105	6.04e-09
	0.046	0.0001776		-0.396	-3.666e-05		0.106	6.305e-09
	0.047	0.0001785		-0.397	-3.668e-05		0.107	6.5e-09
	0.048	0.0001794		-0.398	-3.67e-05		0.108	6.787e-09
	0.049	0.0001803		-0.399	-3.672e-05		0.109	7.013e-09
	0.05	0.0001813		-0.4	-3.634e-05		0.11	7.187e-09
	0.051	0.0001822		-0.399	-3.539e-05		0.111	7.484e-09
	0.052	0.0001832		-0.398	-3.48e-05		0.112	7.672e-09
	0.053	0.0001842		-0.397	-3.432e-05		0.113	7.898e-09
	0.054	0.0001852		-0.396	-3.391e-05		0.114	8.168e-09
	0.055	0.0001862		-0.395	-3.354e-05		0.115	8.331e-09
	0.056	0.0001872		-0.394	-3.319e-05		0.116	8.601e-09
	0.057	0.0001882		-0.393	-3.286e-05		0.117	8.802e-09
	0.058	0.0001892		-0.392	-3.255e-05		0.118	9.01e-09
	0.059	0.0001902		-0.391	-3.226e-05		0.119	9.29e-09
	0.06	0.0001912		-0.39	-3.197e-05		0.12	9.436e-09
	0.061	0.0001923		-0.389	-3.17e-05		0.121	9.685e-09
	0.062	0.0001933		-0.388	-3.143e-05		0.122	9.962e-09
	0.063	0.0001944		-0.387	-3.118e-05		0.123	1.009e-08
	0.064	0.0001954		-0.386	-3.093e-05		0.124	1.037e-08
	0.065	0.0001964		-0.385	-3.068e-05		0.125	1.056e-08
	0.066	0.0001975		-0.384	-3.045e-05		0.126	1.076e-08
	0.067	0.0001985		-0.383	-3.021e-05		0.127	1.103e-08
	0.068	0.0001996		-0.382	-2.999e-05		0.128	1.12e-08
	0.069	0.0002007		-0.381	-2.976e-05		0.129	1.139e-08
	0.07	0.0002018		-0.38	-2.954e-05		0.13	1.166e-08
	0.071	0.000203		-0.379	-2.933e-05		0.131	1.179e-08
	0.072	0.0002041		-0.378	-2.912e-05		0.132	1.206e-08
	0.073	0.0002052		-0.377	-2.891e-05		0.133	1.224e-08
	0.074	0.0002063		-0.376	-2.87e-05		0.134	1.244e-08
	0.075	0.0002075		-0.375	-2.85e-05		0.135	1.27e-08
	0.076	0.0002086		-0.374	-2.83e-05		0.136	1.284e-08
	0.077	0.0002097		-0.373	-2.811e-05		0.137	1.305e-08
	0.078	0.0002109		-0.372	-2.791e-05		0.138	1.329e-08
	0.079	0.0002121		-0.371	-2.772e-05		0.139	1.343e-08
	0.08	0.0002132		-0.37	-2.753e-05		0.14	1.364e-08
	0.081	0.0002144		-0.369	-2.735e-05		0.141	1.384e-08
	0.082	0.0002155		-0.368	-2.716e-05		0.142	1.401e-08
	0.083	0.0002167		-0.367	-2.698e-05		0.143	1.427e-08
	0.084	0.0002179		-0.366	-2.68e-05		0.144	1.442e-08
	0.085	0.0002191		-0.365	-2.662e-05		0.145	1.462e-08
	0.086	0.0002202		-0.364	-2.644e-05		0.146	1.487e-08
	0.087	0.0002214		-0.363	-2.628e-05		0.147	1.504e-08
	0.088	0.0002226		-0.362	-2.61e-05		0.148	1.525e-08
	0.089	0.0002238		-0.361	-2.593e-05		0.149	1.539e-08
	0.09	0.000225		-0.36	-2.576e-05		0.15	1.557e-08
	0.091	0.0002263		-0.359	-2.559e-05		0.151	1.582e-08
	0.092	0.0002275		-0.358	-2.542e-05		0.152	1.595e-08
	0.093	0.0002287		-0.357	-2.526e-05		0.153	1.617e-08
	0.094	0.00023		-0.356	-2.509e-05		0.154	1.637e-08
	0.095	0.0002312		-0.355	-2.494e-05		0.155	1.65e-08
	0.096	0.0002325		-0.354	-2.477e-05		0.156	1.674e-08
	0.097	0.0002338		-0.353	-2.461e-05		0.157	1.69e-08
	0.098	0.000235		-0.352	-2.445e-05		0.158	1.705e-08
	0.099	0.0002363		-0.351	-2.429e-05		0.159	1.73e-08
	0.1	0.0002376		-0.35	-2.414e-05		0.16	1.743e-08
	0.101	0.0002389		-0.349	-2.398e-05		0.161	1.76e-08
	0.102	0.0002402		-0.348	-2.383e-05		0.162	1.78e-08
	0.103	0.0002415		-0.347	-2.368e-05		0.163	1.793e-08
	0.104	0.0002428		-0.346	-2.352e-05		0.164	1.814e-08
	0.105	0.0002441		-0.345	-2.337e-05		0.165	1.832e-08
	0.106	0.0002454		-0.344	-2.322e-05		0.166	1.846e-08
	0.107	0.0002467		-0.343	-2.307e-05		0.167	1.868e-08
	0.108	0.000248		-0.342	-2.292e-05		0.168	1.878e-08
	0.109	0.0002493		-0.341	-2.277e-05		0.169	1.898e-08
	0.11	0.0002507		-0.34	-2.263e-05		0.17	1.918e-08
	0.111	0.0002521		-0.339	-2.248e-05		0.171	1.929e-08
	0.112	0.0002534		-0.338	-2.233e-05		0.172	1.951e-08
	0.113	0.0002547		-0.337	-2.219e-05		0.173	1.97e-08
	0.114	0.0002561		-0.336	-2.204e-05		0.174	1.98e-08
	0.115	0.0002575		-0.335	-2.19e-05		0.175	2.004e-08
	0.116	0.0002589		-0.334	-2.175e-05		0.176	2.013e-08
	0.117	0.0002602		-0.333	-2.161e-05		0.177	2.032e-08
	0.118	0.0002616		-0.332	-2.147e-05		0.178	2.052e-08
	0.119	0.000263		-0.331	-2.133e-05		0.179	2.064e-08
	0.12	0.0002645		-0.33	-2.119e-05		0.18	2.083e-08
	0.121	0.0002659		-0.329	-2.105e-05		0.181	2.096e-08
	0.122	0.0002673		-0.328	-2.091e-05		0.182	2.11e-08
	0.123	0.0002688		-0.327	-2.077e-05		0.183	2.134e-08
	0.124	0.0002702		-0.326	-2.063e-05		0.184	2.141e-08
	0.125	0.0002717		-0.325	-2.049e-05		0.185	2.163e-08
	0.126	0.0002732		-0.324	-2.035e-05		0.186	2.18e-08
	0.127	0.0002747		-0.323	-2.022e-05		0.187	2.19e-08
	0.128	0.0002762		-0.322	-2.008e-05		0.188	2.21e-08
	0.129	0.0002776		-0.321	-1.994e-05		0.189	2.226e-08
	0.13	0.0002791		-0.32	-1.981e-05		0.19	2.236e-08
	0.131	0.0002807		-0.319	-1.967e-05		0.191	2.259e-08
	0.132	0.0002822		-0.318	-1.954e-05		0.192	2.267e-08
	0.133	0.0002837		-0.317	-1.94e-05		0.193	2.282e-08
	0.134	0.0002852		-0.316	-1.926e-05		0.194	2.302e-08
	0.135	0.0002868		-0.315	-1.913e-05		0.195	2.312e-08
	0.136	0.0002883		-0.314	-1.899e-05		0.196	2.332e-08
	0.137	0.0002898		-0.313	-1.886e-05		0.197	2.346e-08
	0.138	0.0002914		-0.312	-1.873e-05		0.198	2.364e-08
	0.139	0.000293		-0.311	-1.859e-05		0.199	2.379e-08
	0.14	0.0002945		-0.31	-1.846e-05		0.2	2.386e-08
	0.141	0.0002961		-0.309	-1.833e-05		0.201	2.404e-08
	0.142	0.0002977		-0.308	-1.819e-05		0.202	2.426e-08
	0.143	0.0002993		-0.307	-1.806e-05		0.203	2.432e-08
	0.144	0.0003009		-0.306	-1.793e-05		0.204	2.454e-08
	0.145	0.0003025		-0.305	-1.78e-05		0.205	2.473e-08
	0.146	0.0003041		-0.304	-1.767e-05		0.206	2.477e-08
	0.147	0.0003058		-0.303	-1.754e-05		0.207	2.499e-08
	0.148	0.0003074		-0.302	-1.74e-05		0.208	2.507e-08
	0.149	0.000309		-0.301	-1.727e-05		0.209	2.521e-08
	0.15	0.0003107		-0.3	-1.714e-05		0.21	2.541e-08
	0.151	0.0003124		-0.299	-1.702e-05		0.211	2.553e-08
	0.152	0.0003141		-0.298	-1.689e-05		0.212	2.569e-08
	0.153	0.0003158		-0.297	-1.676e-05		0.213	2.579e-08
	0.154	0.0003175		-0.296	-1.663e-05		0.214	2.591e-08
	0.155	0.0003192		-0.295	-1.65e-05		0.215	2.611e-08
	0.156	0.0003209		-0.294	-1.637e-05		0.216	2.62e-08
	0.157	0.0003227		-0.293	-1.625e-05		0.217	2.638e-08
	0.158	0.0003244		-0.292	-1.612e-05		0.218	2.653e-08
	0.159	0.0003261		-0.291	-1.599e-05		0.219	2.662e-08
	0.16	0.0003279		-0.29	-1.586e-05		0.22	2.679e-08
	0.161	0.0003297		-0.289	-1.574e-05		0.221	2.692e-08
	0.162	0.0003314		-0.288	-1.561e-05		0.222	2.702e-08
	0.163	0.0003331		-0.287	-1.548e-05		0.223	2.722e-08
	0.164	0.0003349		-0.286	-1.536e-05		0.224	2.732e-08
	0.165	0.0003367		-0.285	-1.523e-05		0.225	2.745e-08
	0.166	0.0003385		-0.284	-1.511e-05		0.226	2.764e-08
	0.167	0.0003403		-0.283	-1.499e-05		0.227	2.771e-08
	0.168	0.0003421		-0.282	-1.486e-05		0.228	2.788e-08
	0.169	0.000344		-0.281	-1.473e-05		0.229	2.798e-08
	0.17	0.0003458		-0.28	-1.461e-05		0.23	2.812e-08
	0.171	0.0003476		-0.279	-1.448e-05		0.231	2.833e-08
	0.172	0.0003495		-0.278	-1.436e-05		0.232	2.839e-08
	0.173	0.0003514		-0.277	-1.424e-05		0.233	2.851e-08
	0.174	0.0003532		-0.276	-1.411e-05		0.234	2.87e-08
	0.175	0.000355		-0.275	-1.399e-05		0.235	2.877e-08
	0.176	0.0003569		-0.274	-1.387e-05		0.236	2.897e-08
	0.177	0.0003588		-0.273	-1.375e-05		0.237	2.911e-08
	0.178	0.0003607		-0.272	-1.363e-05		0.238	2.914e-08
	0.179	0.0003626		-0.271	-1.35e-05		0.239	2.937e-08
	0.18	0.0003645		-0.27	-1.338e-05		0.24	2.946e-08
	0.181	0.0003664		-0.269	-1.326e-05		0.241	2.96e-08
	0.182	0.0003684		-0.268	-1.314e-05		0.242	2.977e-08
	0.183	0.0003703		-0.267	-1.302e-05		0.243	2.986e-08
	0.184	0.0003722		-0.266	-1.29e-05		0.244	3.002e-08
	0.185	0.0003741		-0.265	-1.278e-05		0.245	3.012e-08
	0.186	0.0003761		-0.264	-1.266e-05		0.246	3.023e-08
	0.187	0.0003781		-0.263	-1.253e-05		0.247	3.044e-08
	0.188	0.00038		-0.262	-1.241e-05		0.248	3.047e-08
	0.189	0.000382		-0.261	-1.23e-05		0.249	3.066e-08
	0.19	0.000384		-0.26	-1.217e-05		0.25	3.08e-08
	0.191	0.000386		-0.259	-1.206e-05		0.251	3.088e-08
	0.192	0.000388		-0.258	-1.194e-05		0.252	3.106e-08
	0.193	0.00039		-0.257	-1.182e-05		0.253	3.115e-08
	0.194	0.000392		-0.256	-1.17e-05		0.254	3.125e-08
	0.195	0.0003941		-0.255	-1.158e-05		0.255	3.147e-08
	0.196	0.0003961		-0.254	-1.146e-05		0.256	3.157e-08
	0.197	0.0003981		-0.253	-1.135e-05		0.257	3.168e-08
	0.198	0.0004002		-0.252	-1.122e-05		0.258	3.187e-08
	0.199	0.0004023		-0.251	-1.111e-05		0.259	3.19e-08
	0.2	0.0004043		-0.25	-1.099e-05		0.26	3.206e-08
	0.201	0.0004064		-0.249	-1.087e-05		0.261	3.218e-08
	0.202	0.0004084		-0.248	-1.076e-05		0.262	3.232e-08
	0.203	0.0004105		-0.247	-1.064e-05		0.263	3.249e-08
	0.204	0.0004126		-0.246	-1.053e-05		0.264	3.25e-08
	0.205	0.0004148		-0.245	-1.041e-05		0.265	3.265e-08
	0.206	0.0004169		-0.244	-1.029e-05		0.266	3.283e-08
	0.207	0.000419		-0.243	-1.018e-05		0.267	3.29e-08
	0.208	0.0004211		-0.242	-1.007e-05		0.268	3.307e-08
	0.209	0.0004232		-0.241	-9.953e-06		0.269	3.319e-08
	0.21	0.0004253		-0.24	-9.842e-06		0.27	3.323e-08
	0.211	0.0004275		-0.239	-9.728e-06		0.271	3.348e-08
	0.212	0.0004297		-0.238	-9.614e-06		0.272	3.353e-08
	0.213	0.0004319		-0.237	-9.501e-06		0.273	3.366e-08
	0.214	0.000434		-0.236	-9.387e-06		0.274	3.383e-08
	0.215	0.0004362		-0.235	-9.281e-06		0.275	3.392e-08
	0.216	0.0004384		-0.234	-9.169e-06		0.276	3.405e-08
	0.217	0.0004406		-0.233	-9.056e-06		0.277	3.415e-08
	0.218	0.0004428		-0.232	-8.949e-06		0.278	3.427e-08
	0.219	0.000445		-0.231	-8.837e-06		0.279	3.446e-08
	0.22	0.0004472		-0.23	-8.727e-06		0.28	3.451e-08
	0.221	0.0004494		-0.229	-8.616e-06		0.281	3.468e-08
	0.222	0.0004516		-0.228	-8.505e-06		0.282	3.483e-08
	0.223	0.0004537		-0.227	-8.401e-06		0.283	3.482e-08
	0.224	0.000456		-0.226	-8.29e-06		0.284	3.506e-08
	0.225	0.0004583		-0.225	-8.181e-06		0.285	3.519e-08
	0.226	0.0004605		-0.224	-8.074e-06		0.286	3.526e-08
	0.227	0.0004627		-0.223	-7.967e-06		0.287	3.543e-08
	0.228	0.000465		-0.222	-7.862e-06		0.288	3.555e-08
	0.229	0.0004673		-0.221	-7.756e-06		0.289	3.565e-08
	0.23	0.0004696		-0.22	-7.649e-06		0.29	3.585e-08
	0.231	0.0004719		-0.219	-7.545e-06		0.291	3.593e-08
	0.232	0.0004742		-0.218	-7.44e-06		0.292	3.611e-08
	0.233	0.0004765		-0.217	-7.334e-06		0.293	3.62e-08
	0.234	0.0004787		-0.216	-7.235e-06		0.294	3.63e-08
	0.235	0.000481		-0.215	-7.129e-06		0.295	3.65e-08
	0.236	0.0004833		-0.214	-7.027e-06		0.296	3.653e-08
	0.237	0.0004856		-0.213	-6.925e-06		0.297	3.67e-08
	0.238	0.0004879		-0.212	-6.821e-06		0.298	3.688e-08
	0.239	0.0004902		-0.211	-6.722e-06		0.299	3.695e-08
	0.24	0.0004925		-0.21	-6.622e-06		0.3	3.71e-08
	0.241	0.0004949		-0.209	-6.52e-06		0.301	3.726e-08
	0.242	0.0004972		-0.208	-6.423e-06		0.302	3.74e-08
	0.243	0.0004996		-0.207	-6.321e-06		0.303	3.753e-08
	0.244	0.0005019		-0.206	-6.224e-06		0.304	3.762e-08
	0.245	0.0005043		-0.205	-6.12e-06		0.305	3.776e-08
	0.246	0.0005067		-0.204	-6.023e-06		0.306	3.793e-08
	0.247	0.0005091		-0.203	-5.932e-06		0.307	3.808e-08
	0.248	0.0005114		-0.202	-5.835e-06		0.308	3.817e-08
	0.249	0.0005137		-0.201	-5.737e-06		0.309	3.827e-08
	0.25	0.0005161		-0.2	-5.646e-06		0.31	3.839e-08
	0.251	0.0005185		-0.199	-5.548e-06		0.311	3.86e-08
	0.252	0.0005209		-0.198	-5.454e-06		0.312	3.865e-08
	0.253	0.0005233		-0.197	-5.361e-06		0.313	3.883e-08
	0.254	0.0005257		-0.196	-5.267e-06		0.314	3.899e-08
	0.255	0.0005282		-0.195	-5.178e-06		0.315	3.905e-08
	0.256	0.0005305		-0.194	-5.083e-06		0.316	3.927e-08
	0.257	0.0005329		-0.193	-4.992e-06		0.317	3.94e-08
	0.258	0.0005353		-0.192	-4.903e-06		0.318	3.952e-08
	0.259	0.0005377		-0.191	-4.812e-06		0.319	3.97e-08
	0.26	0.0005402		-0.19	-4.724e-06		0.32	3.977e-08
	0.261	0.0005426		-0.189	-4.635e-06		0.321	3.988e-08
	0.262	0.000545		-0.188	-4.547e-06		0.322	4.007e-08
	0.263	0.0005475		-0.187	-4.464e-06		0.323	4.015e-08
	0.264	0.00055		-0.186	-4.374e-06		0.324	4.03e-08
	0.265	0.0005525		-0.185	-4.286e-06		0.325	4.042e-08
	0.266	0.0005549		-0.184	-4.204e-06		0.326	4.062e-08
	0.267	0.0005574		-0.183	-4.116e-06		0.327	4.067e-08
	0.268	0.0005599		-0.182	-4.035e-06		0.328	4.083e-08
	0.269	0.0005623		-0.181	-3.954e-06		0.329	4.094e-08
	0.27	0.0005648		-0.18	-3.869e-06		0.33	4.126e-08
	0.271	0.0005673		-0.179	-3.791e-06		0.331	4.122e-08
	0.272	0.0005698		-0.178	-3.71e-06		0.332	4.149e-08
	0.273	0.0005723		-0.177	-3.63e-06		0.333	4.168e-08
	0.274	0.0005748		-0.176	-3.553e-06		0.334	4.175e-08
	0.275	0.0005773		-0.175	-3.473e-06		0.335	4.197e-08
	0.276	0.0005798		-0.174	-3.395e-06		0.336	4.202e-08
	0.277	0.0005823		-0.173	-3.318e-06		0.337	4.219e-08
	0.278	0.0005848		-0.172	-3.241e-06		0.338	4.237e-08
	0.279	0.0005874		-0.171	-3.168e-06		0.339	4.245e-08
	0.28	0.00059		-0.17	-3.091e-06		0.34	4.254e-08
	0.281	0.0005925		-0.169	-3.016e-06		0.341	4.277e-08
	0.282	0.0005951		-0.168	-2.945e-06		0.342	4.294e-08
	0.283	0.0005976		-0.167	-2.871e-06		0.343	4.312e-08
	0.284	0.0006002		-0.166	-2.801e-06		0.344	4.323e-08
	0.285	0.0006027		-0.165	-2.731e-06		0.345	4.342e-08
	0.286	0.0006053		-0.164	-2.658e-06		0.346	4.36e-08
	0.287	0.0006079		-0.163	-2.592e-06		0.347	4.367e-08
	0.288	0.0006104		-0.162	-2.523e-06		0.348	4.385e-08
	0.289	0.000613		-0.161	-2.452e-06		0.349	4.395e-08
	0.29	0.0006156		-0.16	-2.386e-06		0.35	4.408e-08
	0.291	0.0006182		-0.159	-2.318e-06		0.351	4.428e-08
	0.292	0.0006208		-0.158	-2.256e-06		0.352	4.442e-08
	0.293	0.0006233		-0.157	-2.192e-06		0.353	4.45e-08
	0.294	0.0006259		-0.156	-2.126e-06		0.354	4.469e-08
	0.295	0.0006285		-0.155	-2.067e-06		0.355	4.479e-08
	0.296	0.0006311		-0.154	-2.001e-06		0.356	4.498e-08
	0.297	0.0006338		-0.153	-1.938e-06		0.357	4.514e-08
	0.298	0.0006363		-0.152	-1.882e-06		0.358	4.526e-08
	0.299	0.000639		-0.151	-1.818e-06		0.359	4.543e-08
	0.3	0.0006416		-0.15	-1.761e-06		0.36	4.549e-08
	0.301	0.0006442		-0.149	-1.704e-06		0.361	4.568e-08
	0.302	0.0006468		-0.148	-1.643e-06		0.362	4.587e-08
	0.303	0.0006494		-0.147	-1.588e-06		0.363	4.597e-08
	0.304	0.0006521		-0.146	-1.533e-06		0.364	4.618e-08
	0.305	0.0006547		-0.145	-1.476e-06		0.365	4.637e-08
	0.306	0.0006574		-0.144	-1.426e-06		0.366	4.647e-08
	0.307	0.0006601		-0.143	-1.369e-06		0.367	4.673e-08
	0.308	0.0006628		-0.142	-1.317e-06		0.368	4.684e-08
	0.309	0.0006654		-0.141	-1.267e-06		0.369	4.703e-08
	0.31	0.000668		-0.14	-1.215e-06		0.37	4.726e-08
	0.311	0.0006706		-0.139	-1.171e-06		0.371	4.739e-08
	0.312	0.0006733		-0.138	-1.121e-06		0.372	4.758e-08
	0.313	0.0006759		-0.137	-1.065e-06		0.373	4.771e-08
	0.314	0.0006786		-0.136	-1.021e-06		0.374	4.787e-08
	0.315	0.0006813		-0.135	-9.705e-07		0.375	4.812e-08
	0.316	0.0006839		-0.134	-9.228e-07		0.376	4.822e-08
	0.317	0.0006866		-0.133	-8.806e-07		0.377	4.844e-08
	0.318	0.0006892		-0.132	-8.325e-07		0.378	4.867e-08
	0.319	0.0006919		-0.131	-7.905e-07		0.379	4.876e-08
	0.32	0.0006946		-0.13	-7.46e-07		0.38	4.9e-08
	0.321	0.0006973		-0.129	-7.017e-07		0.381	4.917e-08
	0.322	0.0007		-0.128	-6.606e-07		0.382	4.931e-08
	0.323	0.0007027		-0.127	-6.185e-07		0.383	4.956e-08
	0.324	0.0007055		-0.126	-5.786e-07		0.384	4.97e-08
	0.325	0.0007082		-0.125	-5.402e-07		0.385	4.987e-08
	0.326	0.0007109		-0.124	-4.988e-07		0.386	5.009e-08
	0.327	0.0007136		-0.123	-4.622e-07		0.387	5.024e-08
	0.328	0.0007164		-0.122	-4.205e-07		0.388	5.048e-08
	0.329	0.0007191		-0.121	-3.815e-07		0.389	5.066e-08
	0.33	0.0007218		-0.12	-3.488e-07		0.39	5.085e-08
	0.331	0.0007245		-0.119	-3.111e-07		0.391	5.109e-08
	0.332	0.0007273		-0.118	-2.763e-07		0.392	5.118e-08
	0.333	0.00073		-0.117	-2.428e-07		0.393	5.138e-08
	0.334	0.0007327		-0.116	-2.081e-07		0.394	5.161e-08
	0.335	0.0007355		-0.115	-1.751e-07		0.395	5.175e-08
	0.336	0.0007382		-0.114	-1.436e-07		0.396	5.2e-08
	0.337	0.000741		-0.113	-1.1e-07		0.397	5.218e-08
	0.338	0.0007438		-0.112	-8.1e-08		0.398	5.234e-08
	0.339	0.0007467		-0.111	-4.835e-08		0.399	5.259e-08
	0.34	0.0007494		-0.11	-1.906e-08		0.4	4.326e-08
	0.341	0.0007521		-0.109	1.421e-08		0.399	3.556e-08
	0.342	0.0007549		-0.108	4.39e-08		0.398	3.319e-08
	0.343	0.0007577		-0.107	6.894e-08		0.397	3.135e-08
	0.344	0.0007605		-0.106	9.844e-08		0.396	2.974e-08
	0.345	0.0007632		-0.105	1.266e-07		0.395	2.841e-08
	0.346	0.000766		-0.104	1.496e-07		0.394	2.714e-08
	0.347	0.0007687		-0.103	1.831e-07		0.393	2.595e-08
	0.348	0.0007715		-0.102	2.107e-07		0.392	2.493e-08
	0.349	0.0007743		-0.101	2.296e-07		0.391	2.386e-08
	0.35	0.0007771		-0.1	2.569e-07		0.39	2.289e-08
	0.351	0.0007799		-0.099	2.783e-07		0.389	2.206e-08
	0.352	0.0007827		-0.098	3.039e-07		0.388	2.113e-08
	0.353	0.0007855		-0.097	3.288e-07		0.387	2.04e-08
	0.354	0.0007884		-0.096	3.503e-07		0.386	1.961e-08
	0.355	0.0007912		-0.095	3.722e-07		0.385	1.882e-08
	0.356	0.000794		-0.094	3.928e-07		0.384	1.815e-08
	0.357	0.0007968		-0.093	4.134e-07		0.383	1.745e-08
	0.358	0.0007997		-0.092	4.353e-07		0.382	1.682e-08
	0.359	0.0008025		-0.091	4.547e-07		0.381	1.622e-08
	0.36	0.0008053		-0.09	4.768e-07		0.38	1.554e-08
	0.361	0.0008081		-0.089	4.981e-07		0.379	1.504e-08
	0.362	0.0008109		-0.088	5.141e-07		0.378	1.446e-08
	0.363	0.0008137		-0.087	5.353e-07		0.377	1.385e-08
	0.364	0.0008166		-0.086	5.522e-07		0.376	1.339e-08
	0.365	0.0008194		-0.085	5.711e-07		0.375	1.284e-08
	0.366	0.0008222		-0.084	5.904e-07		0.374	1.232e-08
	0.367	0.0008251		-0.083	6.061e-07		0.373	1.193e-08
	0.368	0.0008279		-0.082	6.225e-07		0.372	1.136e-08
	0.369	0.0008307		-0.081	6.422e-07		0.371	1.096e-08
	0.37	0.0008335		-0.08	6.562e-07		0.37	1.053e-08
	0.371	0.0008365		-0.079	6.735e-07		0.369	1.004e-08
	0.372	0.0008393		-0.078	6.895e-07		0.368	9.699e-09
	0.373	0.0008421		-0.077	7.036e-07		0.367	9.26e-09
	0.374	0.000845		-0.076	7.203e-07		0.366	8.883e-09
	0.375	0.0008478		-0.075	7.312e-07		0.365	8.489e-09
	0.376	0.0008506		-0.074	7.457e-07		0.364	8.059e-09
	0.377	0.0008536		-0.073	7.621e-07		0.363	7.8e-09
	0.378	0.0008565		-0.072	7.724e-07		0.362	7.428e-09
	0.379	0.0008593		-0.071	7.89e-07		0.361	6.998e-09
	0.38	0.0008623		-0.07	8.04e-07		0.36	6.748e-09
	0.381	0.0008651		-0.069	8.14e-07		0.359	6.352e-09
	0.382	0.000868		-0.068	8.285e-07		0.358	6.029e-09
	0.383	0.0008709		-0.067	8.393e-07		0.357	5.767e-09
	0.384	0.0008738		-0.066	8.508e-07		0.356	5.397e-09
	0.385	0.0008767		-0.065	8.643e-07		0.355	5.136e-09
	0.386	0.0008795		-0.064	8.743e-07		0.354	4.868e-09
	0.387	0.0008825		-0.063	8.88e-07		0.353	4.551e-09
	0.388	0.0008854		-0.062	8.987e-07		0.352	4.267e-09
	0.389	0.0008883		-0.061	9.067e-07		0.351	4e-09
	0.39	0.0008912		-0.06	9.211e-07		0.35	3.704e-09
	0.391	0.0008942		-0.059	9.281e-07		0.349	3.484e-09
	0.392	0.0008971		-0.058	9.415e-07		0.348	3.161e-09
	0.393	0.0009		-0.057	9.543e-07		0.347	2.982e-09
	0.394	0.000903		-0.056	9.612e-07		0.346	2.697e-09
	0.395	0.000906		-0.055	9.712e-07		0.345	2.4e-09
	0.396	0.0009089		-0.054	9.809e-07		0.344	2.23e-09
	0.397	0.0009118		-0.053	9.888e-07		0.343	1.96e-09
	0.398	0.0009147		-0.052	1.002e-06		0.342	1.722e-09
	0.399	0.0009176		-0.051	1.01e-06		0.341	1.545e-09
	0.4	0.0009186		-0.05	1.018e-06		0.34	1.24e-09
	0.399	0.0009146		-0.049	1.028e-06		0.339	1.072e-09
	0.398	0.0009104		-0.048	1.034e-06		0.338	8.777e-10
	0.397	0.0009063		-0.047	1.044e-06		0.337	6.109e-10
	0.396	0.0009021		-0.046	1.052e-06		0.336	4.593e-10
	0.395	0.000898		-0.045	1.06e-06		0.335	2.26e-10
	0.394	0.000894		-0.044	1.071e-06		0.334	4.095e-11
	0.393	0.0008899		-0.043	1.076e-06		0.333	-1.293e-10
	0.392	0.0008858		-0.042	1.084e-06		0.332	-3.961e-10
	0.391	0.0008819		-0.041	1.093e-06		0.331	-5.211e-10
	0.39	0.0008779		-0.04	1.1e-06		0.33	-7.023e-10
	0.389	0.000874		-0.039	1.108e-06		0.329	-9.444e-10
	0.388	0.00087		-0.038	1.115e-06		0.328	-1.038e-09
	0.387	0.0008661		-0.037	1.12e-06		0.327	-1.245e-09
	0.386	0.0008621		-0.036	1.129e-06		0.326	-1.434e-09
	0.385	0.0008582		-0.035	1.134e-06		0.325	-1.559e-09
	0.384	0.0008543		-0.034	1.141e-06		0.324	-1.789e-09
	0.383	0.0008504		-0.033	1.15e-06		0.323	-1.877e-09
	0.382	0.0008465		-0.032	1.158e-06		0.322	-2.059e-09
	0.381	0.0008427		-0.031	1.165e-06		0.321	-2.302e-09
	0.38	0.0008388		-0.03	1.171e-06		0.32	-2.407e-09
	0.379	0.000835		-0.029	1.177e-06		0.319	-2.591e-09
	0.378	0.0008311		-0.028	1.187e-06		0.318	-2.734e-09
	0.377	0.0008272		-0.027	1.188e-06		0.317	-2.891e-09
	0.376	0.0008235		-0.026	1.196e-06		0.316	-3.11e-09
	0.375	0.0008196		-0.025	1.204e-06		0.315	-3.213e-09
	0.374	0.0008158		-0.024	1.205e-06		0.314	-3.438e-09
	0.373	0.0008121		-0.023	1.213e-06		0.313	-3.63e-09
	0.372	0.0008083		-0.022	1.218e-06		0.312	-3.749e-09
	0.371	0.0008045		-0.021	1.222e-06		0.311	-3.965e-09
	0.37	0.0008008		-0.02	1.232e-06		0.31	-4.132e-09
	0.369	0.000797		-0.019	1.236e-06		0.309	-4.229e-09
	0.368	0.0007933		-0.018	1.239e-06		0.308	-4.466e-09
	0.367	0.0007896		-0.017	1.247e-06		0.307	-4.625e-09
	0.366	0.0007859		-0.016	1.248e-06		0.306	-4.703e-09
	0.365	0.000782		-0.015	1.256e-06		0.305	-4.89e-09
	0.364	0.0007783		-0.014	1.26e-06		0.304	-4.962e-09
	0.363	0.0007746		-0.013	1.266e-06		0.303	-5.114e-09
	0.362	0.0007709		-0.012	1.276e-06		0.302	-5.24e-09
	0.361	0.0007672		-0.011	1.276e-06		0.301	-5.38e-09
	0.36	0.0007636		-0.01	1.283e-06		0.3	-5.539e-09
	0.359	0.0007599		-0.009	1.293e-06		0.299	-5.58e-09
	0.358	0.0007562		-0.008	1.295e-06		0.298	-5.706e-09
	0.357	0.0007526		-0.007	1.304e-06		0.297	-5.872e-09
	0.356	0.0007489		-0.006	1.311e-06		0.296	-5.927e-09
	0.355	0.0007452		-0.005	1.314e-06		0.295	-6.104e-09
	0.354	0.0007415		-0.004	1.322e-06		0.294	-6.222e-09
	0.353	0.0007379		-0.003	1.325e-06		0.293	-6.3e-09
	0.352	0.0007343		-0.002	1.33e-06		0.292	-6.488e-09
	0.351	0.0007307		-0.001	1.336e-06		0.291	-6.557e-09
	0.35	0.000727		0	1.364e-06		0.29	-6.661e-09
	0.349	0.0007235		0.001	1.356e-06		0.289	-6.82e-09
	0.348	0.0007199		0.002	1.356e-06		0.288	-6.907e-09
	0.347	0.0007163		0.003	1.359e-06		0.287	-7.045e-09
	0.346	0.0007127		0.004	1.366e-06		0.286	-7.14e-09
	0.345	0.0007091		0.005	1.367e-06		0.285	-7.236e-09
	0.344	0.0007055		0.006	1.374e-06		0.284	-7.392e-09
	0.343	0.0007019		0.007	1.381e-06		0.283	-7.457e-09
	0.342	0.0006984		0.008	1.381e-06		0.282	-7.623e-09
	0.341	0.0006948		0.009	1.39e-06		0.281	-7.742e-09
	0.34	0.0006914		0.01	1.395e-06		0.28	-7.841e-09
	0.339	0.0006878		0.011	1.399e-06		0.279	-7.99e-09
	0.338	0.0006843		0.012	1.407e-06		0.278	-8.104e-09
	0.337	0.0006808		0.013	1.408e-06		0.277	-8.182e-09
	0.336	0.0006773		0.014	1.413e-06		0.276	-8.362e-09
	0.335	0.0006737		0.015	1.419e-06		0.275	-8.445e-09
	0.334	0.0006703		0.016	1.422e-06		0.274	-8.496e-09
	0.333	0.0006669		0.017	1.431e-06		0.273	-8.651e-09
	0.332	0.0006634		0.018	1.43e-06		0.272	-8.705e-09
	0.331	0.0006599		0.019	1.439e-06		0.271	-8.862e-09
	0.33	0.0006564		0.02	1.447e-06		0.27	-8.954e-09
	0.329	0.000653		0.021	1.446e-06		0.269	-9.052e-09
	0.328	0.0006495		0.022	1.453e-06		0.268	-9.204e-09
	0.327	0.0006461		0.023	1.46e-06		0.267	-9.254e-09
	0.326	0.0006426		0.024	1.462e-06		0.266	-9.367e-09
	0.325	0.0006392		0.025	1.47e-06		0.265	-9.517e-09
	0.324	0.0006358		0.026	1.476e-06		0.264	-9.564e-09
	0.323	0.0006323		0.027	1.476e-06		0.263	-9.725e-09
	0.322	0.0006289		0.028	1.487e-06		0.262	-9.837e-09
	0.321	0.0006255		0.029	1.487e-06		0.261	-9.899e-09
	0.32	0.0006221		0.03	1.495e-06		0.26	-1.009e-08
	0.319	0.0006187		0.031	1.502e-06		0.259	-1.012e-08
	0.318	0.0006153		0.032	1.507e-06		0.258	-1.022e-08
	0.317	0.0006119		0.033	1.513e-06		0.257	-1.041e-08
	0.316	0.0006085		0.034	1.516e-06		0.256	-1.05e-08
	0.315	0.0006052		0.035	1.522e-06		0.255	-1.06e-08
	0.314	0.0006018		0.036	1.53e-06		0.254	-1.069e-08
	0.313	0.0005985		0.037	1.532e-06		0.253	-1.077e-08
	0.312	0.0005951		0.038	1.539e-06		0.252	-1.094e-08
	0.311	0.0005917		0.039	1.548e-06		0.251	-1.099e-08
	0.31	0.0005883		0.04	1.55e-06		0.25	-1.115e-08
	0.309	0.000585		0.041	1.561e-06		0.249	-1.129e-08
	0.308	0.0005817		0.042	1.569e-06		0.248	-1.131e-08
	0.307	0.0005783		0.043	1.574e-06		0.247	-1.143e-08
	0.306	0.0005751		0.044	1.586e-06		0.246	-1.156e-08
	0.305	0.0005718		0.045	1.59e-06		0.245	-1.161e-08
	0.304	0.0005684		0.046	1.596e-06		0.244	-1.18e-08
	0.303	0.0005651		0.047	1.606e-06		0.243	-1.184e-08
	0.302	0.0005618		0.048	1.609e-06		0.242	-1.194e-08
	0.301	0.0005586		0.049	1.62e-06		0.241	-1.21e-08
	0.3	0.0005553		0.05	1.625e-06		0.24	-1.212e-08
	0.299	0.0005521		0.051	1.633e-06		0.239	-1.226e-08
	0.298	0.0005488		0.052	1.644e-06		0.238	-1.233e-08
	0.297	0.0005455		0.053	1.643e-06		0.237	-1.243e-08
	0.296	0.0005423		0.054	1.65e-06		0.236	-1.259e-08
	0.295	0.000539		0.055	1.658e-06		0.235	-1.262e-08
	0.294	0.0005358		0.056	1.661e-06		0.234	-1.273e-08
	0.293	0.0005326		0.057	1.671e-06		0.233	-1.288e-08
	0.292	0.0005294		0.058	1.68e-06		0.232	-1.291e-08
	0.291	0.0005262		0.059	1.681e-06		0.231	-1.309e-08
	0.29	0.000523		0.06	1.69e-06		0.23	-1.32e-08
	0.289	0.0005198		0.061	1.695e-06		0.229	-1.325e-08
	0.288	0.0005166		0.062	1.702e-06		0.228	-1.342e-08
	0.287	0.0005134		0.063	1.711e-06		0.227	-1.35e-08
	0.286	0.0005104		0.064	1.713e-06		0.226	-1.357e-08
	0.285	0.0005072		0.065	1.722e-06		0.225	-1.376e-08
	0.284	0.000504		0.066	1.726e-06		0.224	-1.385e-08
	0.283	0.0005009		0.067	1.733e-06		0.223	-1.396e-08
	0.282	0.0004978		0.068	1.744e-06		0.222	-1.406e-08
	0.281	0.0004946		0.069	1.747e-06		0.221	-1.415e-08
	0.28	0.0004915		0.07	1.756e-06		0.22	-1.433e-08
	0.279	0.0004884		0.071	1.766e-06		0.219	-1.436e-08
	0.278	0.0004853		0.072	1.768e-06		0.218	-1.451e-08
	0.277	0.0004822		0.073	1.781e-06		0.217	-1.47e-08
	0.276	0.0004791		0.074	1.787e-06		0.216	-1.472e-08
	0.275	0.000476		0.075	1.794e-06		0.215	-1.49e-08
	0.274	0.0004729		0.076	1.808e-06		0.214	-1.499e-08
	0.273	0.0004698		0.077	1.812e-06		0.213	-1.504e-08
	0.272	0.0004666		0.078	1.82e-06		0.212	-1.527e-08
	0.271	0.0004636		0.079	1.832e-06		0.211	-1.532e-08
	0.27	0.0004606		0.08	1.835e-06		0.21	-1.54e-08
	0.269	0.0004575		0.081	1.847e-06		0.209	-1.56e-08
	0.268	0.0004544		0.082	1.855e-06		0.208	-1.564e-08
	0.267	0.0004514		0.083	1.863e-06		0.207	-1.578e-08
	0.266	0.0004484		0.084	1.872e-06		0.206	-1.589e-08
	0.265	0.0004454		0.085	1.876e-06		0.205	-1.61e-08
	0.264	0.0004424		0.086	1.885e-06		0.204	-1.62e-08
	0.263	0.0004393		0.087	1.892e-06		0.203	-1.623e-08
	0.262	0.0004363		0.088	1.896e-06		0.202	-1.637e-08
	0.261	0.0004333		0.089	1.908e-06		0.201	-1.652e-08
	0.26	0.0004303		0.09	1.915e-06		0.2	-1.661e-08
	0.259	0.0004273		0.091	1.918e-06		0.199	-1.678e-08
	0.258	0.0004243		0.092	1.933e-06		0.198	-1.69e-08
	0.257	0.0004214		0.093	1.94e-06		0.197	-1.699e-08
	0.256	0.0004184		0.094	1.954e-06		0.196	-1.719e-08
	0.255	0.0004155		0.095	1.971e-06		0.195	-1.722e-08
	0.254	0.0004125		0.096	1.991e-06		0.194	-1.735e-08
	0.253	0.0004096		0.097	2.016e-06		0.193	-1.751e-08
	0.252	0.0004067		0.098	2.042e-06		0.192	-1.761e-08
	0.251	0.0004037		0.099	2.075e-06		0.191	-1.776e-08
	0.25	0.0004008		0.1	2.11e-06		0.19	-1.788e-08
	0.249	0.0003979		0.101	2.13e-06		0.189	-1.796e-08
	0.248	0.000395		0.102	2.15e-06		0.188	-1.816e-08
	0.247	0.0003921		0.103	2.15e-06		0.187	-1.821e-08
	0.246	0.0003892		0.104	2.122e-06		0.186	-1.84e-08
	0.245	0.0003863		0.105	2.085e-06		0.185	-1.857e-08
	0.244	0.0003835		0.106	2.046e-06		0.184	-1.863e-08
	0.243	0.0003806		0.107	2.029e-06		0.183	-1.88e-08
	0.242	0.0003778		0.108	2.027e-06		0.182	-1.892e-08
	0.241	0.000375		0.109	2.02e-06		0.181	-1.903e-08
	0.24	0.0003722		0.11	2.016e-06		0.18	-1.924e-08
	0.239	0.0003694		0.111	2.019e-06		0.179	-1.933e-08
	0.238	0.0003666		0.112	2.017e-06		0.178	-1.947e-08
	0.237	0.0003638		0.113	2.024e-06		0.177	-1.964e-08
	0.236	0.000361		0.114	2.027e-06		0.176	-1.973e-08
	0.235	0.0003582		0.115	2.028e-06		0.175	-1.989e-08
	0.234	0.0003555		0.116	2.037e-06		0.174	-2.005e-08
	0.233	0.0003527		0.117	2.033e-06		0.173	-2.02e-08
	0.232	0.0003499		0.118	2.041e-06		0.172	-2.038e-08
	0.231	0.0003471		0.119	2.048e-06		0.171	-2.046e-08
	0.23	0.0003443		0.12	2.046e-06		0.17	-2.062e-08
	0.229	0.0003415		0.121	2.056e-06		0.169	-2.081e-08
	0.228	0.0003388		0.122	2.067e-06		0.168	-2.087e-08
	0.227	0.000336		0.123	2.065e-06		0.167	-2.109e-08
	0.226	0.0003333		0.124	2.07e-06		0.166	-2.123e-08
	0.225	0.0003306		0.125	2.074e-06		0.165	-2.134e-08
	0.224	0.0003279		0.126	2.079e-06		0.164	-2.156e-08
	0.223	0.0003252		0.127	2.086e-06		0.163	-2.163e-08
	0.222	0.0003225		0.128	2.09e-06		0.162	-2.18e-08
	0.221	0.0003199		0.129	2.098e-06		0.161	-2.2e-08
	0.22	0.0003172		0.13	2.099e-06		0.16	-2.212e-08
	0.219	0.0003145		0.131	2.101e-06		0.159	-2.228e-08
	0.218	0.0003118		0.132	2.112e-06		0.158	-2.243e-08
	0.217	0.0003091		0.133	2.113e-06		0.157	-2.256e-08
	0.216	0.0003064		0.134	2.121e-06		0.156	-2.278e-08
	0.215	0.0003038		0.135	2.128e-06		0.155	-2.288e-08
	0.214	0.0003012		0.136	2.129e-06		0.154	-2.308e-08
	0.213	0.0002986		0.137	2.14e-06		0.153	-2.325e-08
	0.212	0.000296		0.138	2.143e-06		0.152	-2.335e-08
	0.211	0.0002935		0.139	2.147e-06		0.151	-2.357e-08
	0.21	0.0002909		0.14	2.155e-06		0.15	-2.372e-08
	0.209	0.0002883		0.141	2.156e-06		0.149	-2.385e-08
	0.208	0.0002857		0.142	2.165e-06		0.148	-2.408e-08
	0.207	0.0002831		0.143	2.171e-06		0.147	-2.424e-08
	0.206	0.0002806		0.144	2.173e-06		0.146	-2.44e-08
	0.205	0.000278		0.145	2.186e-06		0.145	-2.463e-08
	0.204	0.0002754		0.146	2.186e-06		0.144	-2.473e-08
	0.203	0.0002728		0.147	2.195e-06		0.143	-2.495e-08
	0.202	0.0002702		0.148	2.205e-06		0.142	-2.512e-08
	0.201	0.0002677		0.149	2.203e-06		0.141	-2.529e-08
	0.2	0.0002652		0.15	2.213e-06		0.14	-2.551e-08
	0.199	0.0002627		0.151	2.222e-06		0.139	-2.564e-08
	0.198	0.0002602		0.152	2.221e-06		0.138	-2.583e-08
	0.197	0.0002578		0.153	2.235e-06		0.137	-2.605e-08
	0.196	0.0002553		0.154	2.242e-06		0.136	-2.616e-08
	0.195	0.0002529		0.155	2.242e-06		0.135	-2.641e-08
	0.194	0.0002504		0.156	2.254e-06		0.134	-2.659e-08
	0.193	0.000248		0.157	2.253e-06		0.133	-2.673e-08
	0.192	0.0002455		0.158	2.262e-06		0.132	-2.698e-08
	0.191	0.0002431		0.159	2.271e-06		0.131	-2.713e-08
	0.19	0.0002407		0.16	2.276e-06		0.13	-2.73e-08
	0.189	0.0002383		0.161	2.288e-06		0.129	-2.756e-08
	0.188	0.0002359		0.162	2.289e-06		0.128	-2.77e-08
	0.187	0.0002335		0.163	2.296e-06		0.127	-2.793e-08
	0.186	0.0002311		0.164	2.307e-06		0.126	-2.814e-08
	0.185	0.0002287		0.165	2.309e-06		0.125	-2.827e-08
	0.184	0.0002264		0.166	2.321e-06		0.124	-2.854e-08
	0.183	0.0002241		0.167	2.328e-06		0.123	-2.868e-08
	0.182	0.0002217		0.168	2.33e-06		0.122	-2.894e-08
	0.181	0.0002194		0.169	2.345e-06		0.121	-2.916e-08
	0.18	0.0002171		0.17	2.35e-06		0.12	-2.93e-08
	0.179	0.0002148		0.171	2.356e-06		0.119	-2.956e-08
	0.178	0.0002126		0.172	2.369e-06		0.118	-2.973e-08
	0.177	0.0002103		0.173	2.377e-06		0.117	-2.994e-08
	0.176	0.000208		0.174	2.381e-06		0.116	-3.019e-08
	0.175	0.0002058		0.175	2.389e-06		0.115	-3.037e-08
	0.174	0.0002036		0.176	2.393e-06		0.114	-3.059e-08
	0.173	0.0002013		0.177	2.404e-06		0.113	-3.083e-08
	0.172	0.0001991		0.178	2.412e-06		0.112	-3.098e-08
	0.171	0.0001969		0.179	2.421e-06		0.111	-3.124e-08
	0.17	0.0001947		0.18	2.431e-06		0.11	-3.144e-08
	0.169	0.0001925		0.181	2.435e-06		0.109	-3.166e-08
	0.168	0.0001904		0.182	2.445e-06		0.108	-3.193e-08
	0.167	0.0001882		0.183	2.456e-06		0.107	-3.206e-08
	0.166	0.000186		0.184	2.454e-06		0.106	-3.228e-08
	0.165	0.0001839		0.185	2.471e-06		0.105	-3.257e-08
	0.164	0.0001817		0.186	2.48e-06		0.104	-3.274e-08
	0.163	0.0001796		0.187	2.484e-06		0.103	-3.304e-08
	0.162	0.0001775		0.188	2.495e-06		0.102	-3.331e-08
	0.161	0.0001754		0.189	2.496e-06		0.101	-3.346e-08
	0.16	0.0001733		0.19	2.507e-06		0.1	-3.372e-08
	0.159	0.0001712		0.191	2.518e-06		0.099	-3.384e-08
	0.158	0.0001691		0.192	2.521e-06		0.098	-3.41e-08
	0.157	0.000167		0.193	2.535e-06		0.097	-3.436e-08
	0.156	0.000165		0.194	2.537e-06		0.096	-3.458e-08
	0.155	0.000163		0.195	2.546e-06		0.095	-3.481e-08
	0.154	0.0001609		0.196	2.558e-06		0.094	-3.502e-08
	0.153	0.0001589		0.197	2.558e-06		0.093	-3.524e-08
	0.152	0.0001569		0.198	2.573e-06		0.092	-3.55e-08
	0.151	0.0001549		0.199	2.585e-06		0.091	-3.567e-08
	0.15	0.0001529		0.2	2.587e-06		0.09	-3.595e-08
	0.149	0.0001509		0.201	2.601e-06		0.089	-3.619e-08
	0.148	0.000149		0.202	2.607e-06		0.088	-3.638e-08
	0.147	0.000147		0.203	2.615e-06		0.087	-3.666e-08
	0.146	0.0001451		0.204	2.627e-06		0.086	-3.689e-08
	0.145	0.0001432		0.205	2.646e-06		0.085	-3.709e-08
	0.144	0.0001412		0.206	2.646e-06		0.084	-3.74e-08
	0.143	0.0001394		0.207	2.652e-06		0.083	-3.76e-08
	0.142	0.0001375		0.208	2.655e-06		0.082	-3.782e-08
	0.141	0.0001356		0.209	2.67e-06		0.081	-3.811e-08
	0.14	0.0001338		0.21	2.674e-06		0.08	-3.829e-08
	0.139	0.0001319		0.211	2.684e-06		0.079	-3.858e-08
	0.138	0.0001301		0.212	2.696e-06		0.078	-3.883e-08
	0.137	0.0001282		0.213	2.696e-06		0.077	-3.906e-08
	0.136	0.0001264		0.214	2.706e-06		0.076	-3.937e-08
	0.135	0.0001246		0.215	2.717e-06		0.075	-3.954e-08
	0.134	0.0001228		0.216	2.721e-06		0.074	-3.982e-08
	0.133	0.000121		0.217	2.73e-06		0.073	-4.011e-08
	0.132	0.0001193		0.218	2.737e-06		0.072	-4.03e-08
	0.131	0.0001175		0.219	2.74e-06		0.071	-4.061e-08
	0.13	0.0001157		0.22	2.749e-06		0.07	-4.091e-08
	0.129	0.000114		0.221	2.748e-06		0.069	-4.11e-08
	0.128	0.0001122		0.222	2.758e-06		0.068	-4.143e-08
	0.127	0.0001105		0.223	2.764e-06		0.067	-4.163e-08
	0.126	0.0001089		0.224	2.771e-06		0.066	-4.19e-08
	0.125	0.0001072		0.225	2.778e-06		0.065	-4.224e-08
	0.124	0.0001055		0.226	2.778e-06		0.064	-4.245e-08
	0.123	0.0001038		0.227	2.78e-06		0.063	-4.275e-08
	0.122	0.0001022		0.228	2.791e-06		0.062	-4.303e-08
	0.121	0.0001005		0.229	2.787e-06		0.061	-4.328e-08
	0.12	9.892e-05		0.23	2.797e-06		0.06	-4.361e-08
	0.119	9.73e-05		0.231	2.802e-06		0.059	-4.382e-08
	0.118	9.572e-05		0.232	2.801e-06		0.058	-4.41e-08
	0.117	9.414e-05		0.233	2.809e-06		0.057	-4.443e-08
	0.116	9.257e-05		0.234	2.809e-06		0.056	-4.463e-08
	0.115	9.101e-05		0.235	2.816e-06		0.055	-4.495e-08
	0.114	8.946e-05		0.236	2.823e-06		0.054	-4.523e-08
	0.113	8.794e-05		0.237	2.824e-06		0.053	-4.548e-08
	0.112	8.643e-05		0.238	2.828e-06		0.052	-4.583e-08
	0.111	8.491e-05		0.239	2.831e-06		0.051	-4.607e-08
	0.11	8.342e-05		0.24	2.826e-06		0.05	-4.635e-08
	0.109	8.193e-05		0.241	2.837e-06		0.049	-4.668e-08
	0.108	8.043e-05		0.242	2.839e-06		0.048	-4.69e-08
	0.107	7.899e-05		0.243	2.841e-06		0.047	-4.721e-08
	0.106	7.753e-05		0.244	2.849e-06		0.046	-4.749e-08
	0.105	7.609e-05		0.245	2.84e-06		0.045	-4.78e-08
	0.104	7.466e-05		0.246	2.853e-06		0.044	-4.813e-08
	0.103	7.321e-05		0.247	2.856e-06		0.043	-4.834e-08
	0.102	7.179e-05		0.248	2.855e-06		0.042	-4.864e-08
	0.101	7.04e-05		0.249	2.863e-06		0.041	-4.901e-08
	0.1	6.904e-05		0.25	2.868e-06		0.04	-4.923e-08
	0.099	6.766e-05		0.251	2.867e-06		0.039	-4.957e-08
	0.098	6.632e-05		0.252	2.874e-06		0.038	-4.986e-08
	0.097	6.496e-05		0.253	2.868e-06		0.037	-5.016e-08
	0.096	6.363e-05		0.254	2.872e-06		0.036	-5.049e-08
	0.095	6.234e-05		0.255	2.88e-06		0.035	-5.074e-08
	0.094	6.106e-05		0.256	2.882e-06		0.034	-5.106e-08
	0.093	5.977e-05		0.257	2.886e-06		0.033	-5.14e-08
	0.092	5.85e-05		0.258	2.884e-06		0.032	-5.168e-08
	0.091	5.727e-05		0.259	2.887e-06		0.031	-5.2e-08
	0.09	5.603e-05		0.26	2.893e-06		0.03	-5.229e-08
	0.089	5.477e-05		0.261	2.889e-06		0.029	-5.256e-08
	0.088	5.355e-05		0.262	2.897e-06		0.028	-5.294e-08
	0.087	5.233e-05		0.263	2.903e-06		0.027	-5.317e-08
	0.086	5.114e-05		0.264	2.895e-06		0.026	-5.352e-08
	0.085	4.996e-05		0.265	2.906e-06		0.025	-5.389e-08
	0.084	4.878e-05		0.266	2.908e-06		0.024	-5.415e-08
	0.083	4.761e-05		0.267	2.906e-06		0.023	-5.45e-08
	0.082	4.644e-05		0.268	2.912e-06		0.022	-5.484e-08
	0.081	4.532e-05		0.269	2.91e-06		0.021	-5.508e-08
	0.08	4.419e-05		0.27	2.912e-06		0.02	-5.552e-08
	0.079	4.305e-05		0.271	2.914e-06		0.019	-5.581e-08
	0.078	4.196e-05		0.272	2.914e-06		0.018	-5.612e-08
	0.077	4.086e-05		0.273	2.918e-06		0.017	-5.648e-08
	0.076	3.979e-05		0.274	2.916e-06		0.016	-5.678e-08
	0.075	3.874e-05		0.275	2.925e-06		0.015	-5.715e-08
	0.074	3.77e-05		0.276	2.931e-06		0.014	-5.75e-08
	0.073	3.667e-05		0.277	2.92e-06		0.013	-5.781e-08
	0.072	3.562e-05		0.278	2.929e-06		0.012	-5.823e-08
	0.071	3.46e-05		0.279	2.928e-06		0.011	-5.85e-08
	0.07	3.355e-05		0.28	2.927e-06		0.01	-5.886e-08
	0.069	3.253e-05		0.281	2.936e-06		0.009	-5.927e-08
	0.068	3.155e-05		0.282	2.936e-06		0.008	-5.955e-08
	0.067	3.058e-05		0.283	2.935e-06		0.007	-5.997e-08
	0.066	2.959e-05		0.284	2.939e-06		0.006	-6.034e-08
	0.065	2.865e-05		0.285	2.936e-06		0.005	-6.063e-08
	0.064	2.769e-05		0.286	2.939e-06		0.004	-6.104e-08
	0.063	2.675e-05		0.287	2.946e-06		0.003	-6.133e-08
	0.062	2.583e-05		0.288	2.946e-06		0.002	-6.167e-08
	0.061	2.489e-05		0.289	2.949e-06		0.001	-6.208e-08
	0.06	2.396e-05		0.29	2.947e-06		0	-6.271e-08
	0.059	2.308e-05		0.291	2.95e-06		-0.001	-6.284e-08
	0.058	2.219e-05		0.292	2.954e-06		-0.002	-6.318e-08
	0.057	2.129e-05		0.293	2.95e-06		-0.003	-6.351e-08
	0.056	2.043e-05		0.294	2.956e-06		-0.004	-6.392e-08
	0.055	1.955e-05		0.295	2.961e-06		-0.005	-6.421e-08
	0.054	1.871e-05		0.296	2.954e-06		-0.006	-6.464e-08
	0.053	1.79e-05		0.297	2.966e-06		-0.007	-6.502e-08
	0.052	1.707e-05		0.298	2.966e-06		-0.008	-6.533e-08
	0.051	1.626e-05		0.299	2.968e-06		-0.009	-6.572e-08
	0.05	1.544e-05		0.3	2.972e-06		-0.01	-6.608e-08
	0.049	1.465e-05		0.301	2.977e-06		-0.011	-6.64e-08
	0.048	1.386e-05		0.302	2.976e-06		-0.012	-6.683e-08
	0.047	1.307e-05		0.303	2.979e-06		-0.013	-6.718e-08
	0.046	1.23e-05		0.304	2.979e-06		-0.014	-6.757e-08
	0.045	1.151e-05		0.305	2.985e-06		-0.015	-6.795e-08
	0.044	1.075e-05		0.306	2.985e-06		-0.016	-6.83e-08
	0.043	1.002e-05		0.307	2.992e-06		-0.017	-6.868e-08
	0.042	9.286e-06		0.308	3.002e-06		-0.018	-6.907e-08
	0.041	8.548e-06		0.309	2.991e-06		-0.019	-6.945e-08
	0.04	7.827e-06		0.31	2.994e-06		-0.02	-6.988e-08
	0.039	7.099e-06		0.311	3.001e-06		-0.021	-7.02e-08
	0.038	6.397e-06		0.312	2.999e-06		-0.022	-7.061e-08
	0.037	5.685e-06		0.313	3.005e-06		-0.023	-7.105e-08
	0.036	5.009e-06		0.314	3.007e-06		-0.024	-7.136e-08
	0.035	4.348e-06		0.315	3.003e-06		-0.025	-7.184e-08
	0.034	3.659e-06		0.316	3.011e-06		-0.026	-7.222e-08
	0.033	2.999e-06		0.317	3.005e-06		-0.027	-7.258e-08
	0.032	2.319e-06		0.318	3.012e-06		-0.028	-7.306e-08
	0.031	1.668e-06		0.319	3.018e-06		-0.029	-7.341e-08
	0.03	1.022e-06		0.32	3.017e-06		-0.03	-7.379e-08
	0.029	3.786e-07		0.321	3.025e-06		-0.031	-7.425e-08
	0.028	-2.504e-07		0.322	3.025e-06		-0.032	-7.464e-08
	0.027	-8.588e-07		0.323	3.027e-06		-0.033	-7.507e-08
	0.026	-1.481e-06		0.324	3.038e-06		-0.034	-7.544e-08
	0.025	-2.107e-06		0.325	3.034e-06		-0.035	-7.585e-08
	0.024	-2.73e-06		0.326	3.044e-06		-0.036	-7.631e-08
	0.023	-3.351e-06		0.327	3.053e-06		-0.037	-7.666e-08
	0.022	-3.929e-06		0.328	3.049e-06		-0.038	-7.71e-08
	0.021	-4.524e-06		0.329	3.057e-06		-0.039	-7.755e-08
	0.02	-5.08e-06		0.33	3.06e-06		-0.04	-7.793e-08
	0.019	-5.647e-06		0.331	3.06e-06		-0.041	-7.839e-08
	0.018	-6.214e-06		0.332	3.067e-06		-0.042	-7.878e-08
	0.017	-6.757e-06		0.333	3.066e-06		-0.043	-7.919e-08
	0.016	-7.294e-06		0.334	3.076e-06		-0.044	-7.969e-08
	0.015	-7.831e-06		0.335	3.076e-06		-0.045	-8.008e-08
	0.014	-8.368e-06		0.336	3.076e-06		-0.046	-8.047e-08
	0.013	-8.884e-06		0.337	3.085e-06		-0.047	-8.098e-08
	0.012	-9.437e-06		0.338	3.083e-06		-0.048	-8.135e-08
	0.011	-9.947e-06		0.339	3.088e-06		-0.049	-8.184e-08
	0.01	-1.048e-05		0.34	3.096e-06		-0.05	-8.228e-08
	0.009	-1.098e-05		0.341	3.093e-06		-0.051	-8.274e-08
	0.008	-1.146e-05		0.342	3.099e-06		-0.052	-8.323e-08
	0.007	-1.195e-05		0.343	3.103e-06		-0.053	-8.361e-08
	0.006	-1.247e-05		0.344	3.103e-06		-0.054	-8.41e-08
	0.005	-1.296e-05		0.345	3.11e-06		-0.055	-8.458e-08
	0.004	-1.344e-05		0.346	3.112e-06		-0.056	-8.501e-08
	0.003	-1.39e-05		0.347	3.112e-06		-0.057	-8.549e-08
	0.002	-1.438e-05		0.348	3.117e-06		-0.058	-8.597e-08
	0.001	-1.485e-05		0.349	3.119e-06		-0.059	-8.639e-08
	0	-1.541e-05		0.35	3.12e-06		-0.06	-8.69e-08
	-0.001	-1.59e-05		0.351	3.124e-06		-0.061	-8.731e-08
	-0.002	-1.632e-05		0.352	3.131e-06		-0.062	-8.78e-08
	-0.003	-1.677e-05		0.353	3.134e-06		-0.063	-8.831e-08
	-0.004	-1.72e-05		0.354	3.135e-06		-0.064	-8.874e-08
	-0.005	-1.764e-05		0.355	3.135e-06		-0.065	-8.927e-08
	-0.006	-1.81e-05		0.356	3.141e-06		-0.066	-8.971e-08
	-0.007	-1.853e-05		0.357	3.131e-06		-0.067	-9.017e-08
	-0.008	-1.892e-05		0.358	3.143e-06		-0.068	-9.07e-08
	-0.009	-1.934e-05		0.359	3.147e-06		-0.069	-9.113e-08
	-0.01	-1.974e-05		0.36	3.15e-06		-0.07	-9.164e-08
	-0.011	-2.017e-05		0.361	3.153e-06		-0.071	-9.214e-08
	-0.012	-2.055e-05		0.362	3.147e-06		-0.072	-9.258e-08
	-0.013	-2.096e-05		0.363	3.149e-06		-0.073	-9.309e-08
	-0.014	-2.135e-05		0.364	3.161e-06		-0.074	-9.352e-08
	-0.015	-2.171e-05		0.365	3.163e-06		-0.075	-9.398e-08
	-0.016	-2.208e-05		0.366	3.164e-06		-0.076	-9.456e-08
	-0.017	-2.246e-05		0.367	3.175e-06		-0.077	-9.501e-08
	-0.018	-2.283e-05		0.368	3.169e-06		-0.078	-9.549e-08
	-0.019	-2.322e-05		0.369	3.165e-06		-0.079	-9.604e-08
	-0.02	-2.36e-05		0.37	3.158e-06		-0.08	-9.649e-08
	-0.021	-2.394e-05		0.371	3.157e-06		-0.081	-9.701e-08
	-0.022	-2.432e-05		0.372	3.163e-06		-0.082	-9.75e-08
	-0.023	-2.468e-05		0.373	3.158e-06		-0.083	-9.801e-08
	-0.024	-2.505e-05		0.374	3.165e-06		-0.084	-9.853e-08
	-0.025	-2.541e-05		0.375	3.167e-06		-0.085	-9.899e-08
	-0.026	-2.574e-05		0.376	3.165e-06		-0.086	-9.949e-08
	-0.027	-2.607e-05		0.377	3.172e-06		-0.087	-1e-07
	-0.028	-2.641e-05		0.378	3.172e-06		-0.088	-1.005e-07
	-0.029	-2.674e-05		0.379	3.166e-06		-0.089	-1.01e-07
	-0.03	-2.707e-05		0.38	3.175e-06		-0.09	-1.015e-07
	-0.031	-2.739e-05		0.381	3.172e-06		-0.091	-1.02e-07
	-0.032	-2.772e-05		0.382	3.171e-06		-0.092	-1.025e-07
	-0.033	-2.805e-05		0.383	3.173e-06		-0.093	-1.03e-07
	-0.034	-2.837e-05		0.384	3.173e-06		-0.094	-1.035e-07
	-0.035	-2.87e-05		0.385	3.173e-06		-0.095	-1.041e-07
	-0.036	-2.9e-05		0.386	3.17e-06		-0.096	-1.046e-07
	-0.037	-2.929e-05		0.387	3.173e-06		-0.097	-1.051e-07
	-0.038	-2.957e-05		0.388	3.178e-06		-0.098	-1.056e-07
	-0.039	-2.987e-05		0.389	3.177e-06		-0.099	-1.062e-07
	-0.04	-3.019e-05		0.39	3.196e-06		-0.1	-1.068e-07
	-0.041	-3.053e-05		0.391	3.196e-06		-0.101	-1.072e-07
	-0.042	-3.084e-05		0.392	3.192e-06		-0.102	-1.079e-07
	-0.043	-3.115e-05		0.393	3.202e-06		-0.103	-1.084e-07
	-0.044	-3.147e-05		0.394	3.196e-06		-0.104	-1.089e-07
	-0.045	-3.179e-05		0.395	3.187e-06		-0.105	-1.095e-07
	-0.046	-3.209e-05		0.396	3.196e-06		-0.106	-1.1e-07
	-0.047	-3.24e-05		0.397	3.187e-06		-0.107	-1.106e-07
	-0.048	-3.271e-05		0.398	3.205e-06		-0.108	-1.112e-07
	-0.049	-3.302e-05		0.399	3.225e-06		-0.109	-1.118e-07
	-0.05	-3.328e-05		0.4	2.525e-06		-0.11	-1.123e-07
	-0.051	-3.36e-05		0.399	1.054e-06		-0.111	-1.129e-07
	-0.052	-3.39e-05		0.398	5.455e-07		-0.112	-1.134e-07
	-0.053	-3.417e-05		0.397	2.43e-07		-0.113	-1.14e-07
	-0.054	-3.444e-05		0.396	3.529e-08		-0.114	-1.146e-07
	-0.055	-3.47e-05		0.395	-1.236e-07		-0.115	-1.152e-07
	-0.056	-3.498e-05		0.394	-2.492e-07		-0.116	-1.158e-07
	-0.057	-3.526e-05		0.393	-3.469e-07		-0.117	-1.164e-07
	-0.058	-3.553e-05		0.392	-4.4e-07		-0.118	-1.17e-07
	-0.059	-3.579e-05		0.391	-5.306e-07		-0.119	-1.176e-07
	-0.06	-3.605e-05		0.39	-5.915e-07		-0.12	-1.181e-07
	-0.061	-3.631e-05		0.389	-6.397e-07		-0.121	-1.188e-07
	-0.062	-3.659e-05		0.388	-6.972e-07		-0.122	-1.194e-07
	-0.063	-3.682e-05		0.387	-7.275e-07		-0.123	-1.199e-07
	-0.064	-3.708e-05		0.386	-7.517e-07		-0.124	-1.205e-07
	-0.065	-3.734e-05		0.385	-7.731e-07		-0.125	-1.211e-07
	-0.066	-3.758e-05		0.384	-7.935e-07		-0.126	-1.217e-07
	-0.067	-3.782e-05		0.383	-8.034e-07		-0.127	-1.224e-07
	-0.068	-3.807e-05		0.382	-8.045e-07		-0.128	-1.23e-07
	-0.069	-3.831e-05		0.381	-8.199e-07		-0.129	-1.236e-07
	-0.07	-3.857e-05		0.38	-8.384e-07		-0.13	-1.242e-07
	-0.071	-3.881e-05		0.379	-8.679e-07		-0.131	-1.248e-07
	-0.072	-3.906e-05		0.378	-8.619e-07		-0.132	-1.255e-07
	-0.073	-3.93e-05		0.377	-8.491e-07		-0.133	-1.261e-07
	-0.074	-3.952e-05		0.376	-8.533e-07		-0.134	-1.268e-07
	-0.075	-3.975e-05		0.375	-8.47e-07		-0.135	-1.274e-07
	-0.076	-3.998e-05		0.374	-7.786e-07		-0.136	-1.28e-07
	-0.077	-4.021e-05		0.373	-7.611e-07		-0.137	-1.286e-07
	-0.078	-4.043e-05		0.372	-7.601e-07		-0.138	-1.293e-07
	-0.079	-4.066e-05		0.371	-7.78e-07		-0.139	-1.299e-07
	-0.08	-4.089e-05		0.37	-8.451e-07		-0.14	-1.306e-07
	-0.081	-4.112e-05		0.369	-9.594e-07		-0.141	-1.312e-07
	-0.082	-4.134e-05		0.368	-1.112e-06		-0.142	-1.319e-07
	-0.083	-4.157e-05		0.367	-1.163e-06		-0.143	-1.326e-07
	-0.084	-4.181e-05		0.366	-1.19e-06		-0.144	-1.332e-07
	-0.085	-4.203e-05		0.365	-1.211e-06		-0.145	-1.339e-07
	-0.086	-4.226e-05		0.364	-1.226e-06		-0.146	-1.345e-07
	-0.087	-4.248e-05		0.363	-1.227e-06		-0.147	-1.352e-07
	-0.088	-4.269e-05		0.362	-1.24e-06		-0.148	-1.359e-07
	-0.089	-4.292e-05		0.361	-1.253e-06		-0.149	-1.365e-07
	-0.09	-4.313e-05		0.36	-1.256e-06		-0.15	-1.372e-07
	-0.091	-4.335e-05		0.359	-1.269e-06		-0.151	-1.379e-07
	-0.092	-4.355e-05		0.358	-1.274e-06		-0.152	-1.385e-07
	-0.093	-4.376e-05		0.357	-1.274e-06		-0.153	-1.392e-07
	-0.094	-4.398e-05		0.356	-1.283e-06		-0.154	-1.399e-07
	-0.095	-4.416e-05		0.355	-1.285e-06		-0.155	-1.405e-07
	-0.096	-4.437e-05		0.354	-1.293e-06		-0.156	-1.413e-07
	-0.097	-4.457e-05		0.353	-1.298e-06		-0.157	-1.419e-07
	-0.098	-4.478e-05		0.352	-1.31e-06		-0.158	-1.426e-07
	-0.099	-4.499e-05		0.351	-1.322e-06		-0.159	-1.434e-07
	-0.1	-4.518e-05		0.35	-1.328e-06		-0.16	-1.44e-07
	-0.101	-4.537e-05		0.349	-1.343e-06		-0.161	-1.447e-07
	-0.102	-4.559e-05		0.348	-1.353e-06		-0.162	-1.454e-07
	-0.103	-4.579e-05		0.347	-1.355e-06		-0.163	-1.461e-07
	-0.104	-4.6e-05		0.346	-1.37e-06		-0.164	-1.469e-07
	-0.105	-4.618e-05		0.345	-1.373e-06		-0.165	-1.475e-07
	-0.106	-4.638e-05		0.344	-1.381e-06		-0.166	-1.483e-07
	-0.107	-4.656e-05		0.343	-1.396e-06		-0.167	-1.49e-07
	-0.108	-4.675e-05		0.342	-1.398e-06		-0.168	-1.497e-07
	-0.109	-4.693e-05		0.341	-1.405e-06		-0.169	-1.504e-07
	-0.11	-4.712e-05		0.34	-1.416e-06		-0.17	-1.512e-07
	-0.111	-4.73e-05		0.339	-1.417e-06		-0.171	-1.518e-07
	-0.112	-4.747e-05		0.338	-1.423e-06		-0.172	-1.526e-07
	-0.113	-4.765e-05		0.337	-1.423e-06		-0.173	-1.533e-07
	-0.114	-4.782e-05		0.336	-1.424e-06		-0.174	-1.54e-07
	-0.115	-4.801e-05		0.335	-1.438e-06		-0.175	-1.548e-07
	-0.116	-4.82e-05		0.334	-1.434e-06		-0.176	-1.555e-07
	-0.117	-4.836e-05		0.333	-1.437e-06		-0.177	-1.562e-07
	-0.118	-4.856e-05		0.332	-1.44e-06		-0.178	-1.569e-07
	-0.119	-4.872e-05		0.331	-1.437e-06		-0.179	-1.577e-07
	-0.12	-4.891e-05		0.33	-1.448e-06		-0.18	-1.585e-07
	-0.121	-4.909e-05		0.329	-1.455e-06		-0.181	-1.592e-07
	-0.122	-4.927e-05		0.328	-1.453e-06		-0.182	-1.599e-07
	-0.123	-4.945e-05		0.327	-1.461e-06		-0.183	-1.607e-07
	-0.124	-4.962e-05		0.326	-1.453e-06		-0.184	-1.614e-07
	-0.125	-4.979e-05		0.325	-1.44e-06		-0.185	-1.622e-07
	-0.126	-4.996e-05		0.324	-1.409e-06		-0.186	-1.63e-07
	-0.127	-5.013e-05		0.323	-1.391e-06		-0.187	-1.637e-07
	-0.128	-5.03e-05		0.322	-1.413e-06		-0.188	-1.645e-07
	-0.129	-5.05e-05		0.321	-1.427e-06		-0.189	-1.653e-07
	-0.13	-5.066e-05		0.32	-1.431e-06		-0.19	-1.66e-07
	-0.131	-5.083e-05		0.319	-1.431e-06		-0.191	-1.668e-07
	-0.132	-5.099e-05		0.318	-1.419e-06		-0.192	-1.676e-07
	-0.133	-5.116e-05		0.317	-1.415e-06		-0.193	-1.684e-07
	-0.134	-5.133e-05		0.316	-1.422e-06		-0.194	-1.691e-07
	-0.135	-5.15e-05		0.315	-1.419e-06		-0.195	-1.699e-07
	-0.136	-5.167e-05		0.314	-1.434e-06		-0.196	-1.707e-07
	-0.137	-5.185e-05		0.313	-1.445e-06		-0.197	-1.715e-07
	-0.138	-5.202e-05		0.312	-1.455e-06		-0.198	-1.723e-07
	-0.139	-5.219e-05		0.311	-1.486e-06		-0.199	-1.732e-07
	-0.14	-5.237e-05		0.31	-1.499e-06		-0.2	-1.739e-07
	-0.141	-5.253e-05		0.309	-1.595e-06		-0.201	-1.747e-07
	-0.142	-5.268e-05		0.308	-1.661e-06		-0.202	-1.755e-07
	-0.143	-5.285e-05		0.307	-1.681e-06		-0.203	-1.763e-07
	-0.144	-5.302e-05		0.306	-1.688e-06		-0.204	-1.772e-07
	-0.145	-5.321e-05		0.305	-1.702e-06		-0.205	-1.781e-07
	-0.146	-5.335e-05		0.304	-1.723e-06		-0.206	-1.788e-07
	-0.147	-5.351e-05		0.303	-1.739e-06		-0.207	-1.797e-07
	-0.148	-5.368e-05		0.302	-1.742e-06		-0.208	-1.805e-07
	-0.149	-5.382e-05		0.301	-1.766e-06		-0.209	-1.813e-07
	-0.15	-5.399e-05		0.3	-1.788e-06		-0.21	-1.822e-07
	-0.151	-5.417e-05		0.299	-1.808e-06		-0.211	-1.831e-07
	-0.152	-5.434e-05		0.298	-1.833e-06		-0.212	-1.839e-07
	-0.153	-5.45e-05		0.297	-1.842e-06		-0.213	-1.847e-07
	-0.154	-5.467e-05		0.296	-1.85e-06		-0.214	-1.856e-07
	-0.155	-5.483e-05		0.295	-1.868e-06		-0.215	-1.865e-07
	-0.156	-5.5e-05		0.294	-1.879e-06		-0.216	-1.873e-07
	-0.157	-5.516e-05		0.293	-1.893e-06		-0.217	-1.882e-07
	-0.158	-5.532e-05		0.292	-1.9e-06		-0.218	-1.891e-07
	-0.159	-5.548e-05		0.291	-1.904e-06		-0.219	-1.899e-07
	-0.16	-5.564e-05		0.29	-1.913e-06		-0.22	-1.909e-07
	-0.161	-5.58e-05		0.289	-1.924e-06		-0.221	-1.917e-07
	-0.162	-5.593e-05		0.288	-1.94e-06		-0.222	-1.926e-07
	-0.163	-5.609e-05		0.287	-1.957e-06		-0.223	-1.936e-07
	-0.164	-5.626e-05		0.286	-1.96e-06		-0.224	-1.945e-07
	-0.165	-5.642e-05		0.285	-1.977e-06		-0.225	-1.953e-07
	-0.166	-5.658e-05		0.284	-2e-06		-0.226	-1.962e-07
	-0.167	-5.674e-05		0.283	-2.011e-06		-0.227	-1.971e-07
	-0.168	-5.691e-05		0.282	-2.042e-06		-0.228	-1.981e-07
	-0.169	-5.707e-05		0.281	-2.061e-06		-0.229	-1.99e-07
	-0.17	-5.723e-05		0.28	-2.071e-06		-0.23	-2e-07
	-0.171	-5.739e-05		0.279	-2.083e-06		-0.231	-2.009e-07
	-0.172	-5.757e-05		0.278	-2.078e-06		-0.232	-2.018e-07
	-0.173	-5.774e-05		0.277	-2.083e-06		-0.233	-2.029e-07
	-0.174	-5.79e-05		0.276	-2.096e-06		-0.234	-2.039e-07
	-0.175	-5.806e-05		0.275	-2.101e-06		-0.235	-2.048e-07
	-0.176	-5.822e-05		0.274	-2.109e-06		-0.236	-2.058e-07
	-0.177	-5.84e-05		0.273	-2.112e-06		-0.237	-2.067e-07
	-0.178	-5.854e-05		0.272	-2.111e-06		-0.238	-2.077e-07
	-0.179	-5.87e-05		0.271	-2.116e-06		-0.239	-2.087e-07
	-0.18	-5.888e-05		0.27	-2.116e-06		-0.24	-2.096e-07
	-0.181	-5.903e-05		0.269	-2.122e-06		-0.241	-2.106e-07
	-0.182	-5.921e-05		0.268	-2.126e-06		-0.242	-2.115e-07
	-0.183	-5.938e-05		0.267	-2.126e-06		-0.243	-2.125e-07
	-0.184	-5.954e-05		0.266	-2.133e-06		-0.244	-2.135e-07
	-0.185	-5.971e-05		0.265	-2.131e-06		-0.245	-2.143e-07
	-0.186	-5.988e-05		0.264	-2.125e-06		-0.246	-2.153e-07
	-0.187	-6.006e-05		0.263	-2.133e-06		-0.247	-2.164e-07
	-0.188	-6.022e-05		0.262	-2.133e-06		-0.248	-2.173e-07
	-0.189	-6.037e-05		0.261	-2.132e-06		-0.249	-2.183e-07
	-0.19	-6.054e-05		0.26	-2.136e-06		-0.25	-2.193e-07
	-0.191	-6.07e-05		0.259	-2.127e-06		-0.251	-2.202e-07
	-0.192	-6.087e-05		0.258	-2.128e-06		-0.252	-2.213e-07
	-0.193	-6.104e-05		0.257	-2.128e-06		-0.253	-2.222e-07
	-0.194	-6.118e-05		0.256	-2.136e-06		-0.254	-2.232e-07
	-0.195	-6.136e-05		0.255	-2.137e-06		-0.255	-2.242e-07
	-0.196	-6.152e-05		0.254	-2.133e-06		-0.256	-2.252e-07
	-0.197	-6.168e-05		0.253	-2.135e-06		-0.257	-2.262e-07
	-0.198	-6.186e-05		0.252	-2.136e-06		-0.258	-2.272e-07
	-0.199	-6.204e-05		0.251	-2.127e-06		-0.259	-2.281e-07
	-0.2	-6.221e-05		0.25	-2.123e-06		-0.26	-2.292e-07
	-0.201	-6.238e-05		0.249	-2.088e-06		-0.261	-2.302e-07
	-0.202	-6.254e-05		0.248	-2.048e-06		-0.262	-2.313e-07
	-0.203	-6.271e-05		0.247	-2.044e-06		-0.263	-2.324e-07
	-0.204	-6.287e-05		0.246	-2.05e-06		-0.264	-2.333e-07
	-0.205	-6.307e-05		0.245	-2.075e-06		-0.265	-2.344e-07
	-0.206	-6.324e-05		0.244	-2.082e-06		-0.266	-2.355e-07
	-0.207	-6.341e-05		0.243	-2.073e-06		-0.267	-2.365e-07
	-0.208	-6.358e-05		0.242	-2.083e-06		-0.268	-2.376e-07
	-0.209	-6.376e-05		0.241	-2.086e-06		-0.269	-2.387e-07
	-0.21	-6.393e-05		0.24	-2.104e-06		-0.27	-2.398e-07
	-0.211	-6.412e-05		0.239	-2.14e-06		-0.271	-2.409e-07
	-0.212	-6.43e-05		0.238	-2.135e-06		-0.272	-2.421e-07
	-0.213	-6.447e-05		0.237	-2.147e-06		-0.273	-2.432e-07
	-0.214	-6.465e-05		0.236	-2.155e-06		-0.274	-2.443e-07
	-0.215	-6.483e-05		0.235	-2.154e-06		-0.275	-2.455e-07
	-0.216	-6.501e-05		0.234	-2.152e-06		-0.276	-2.466e-07
	-0.217	-6.52e-05		0.233	-2.156e-06		-0.277	-2.477e-07
	-0.218	-6.538e-05		0.232	-2.155e-06		-0.278	-2.489e-07
	-0.219	-6.555e-05		0.231	-2.162e-06		-0.279	-2.501e-07
	-0.22	-6.573e-05		0.23	-2.164e-06		-0.28	-2.512e-07
	-0.221	-6.592e-05		0.229	-2.156e-06		-0.281	-2.524e-07
	-0.222	-6.608e-05		0.228	-2.131e-06		-0.282	-2.535e-07
	-0.223	-6.624e-05		0.227	-2.142e-06		-0.283	-2.547e-07
	-0.224	-6.643e-05		0.226	-2.156e-06		-0.284	-2.559e-07
	-0.225	-6.662e-05		0.225	-2.156e-06		-0.285	-2.571e-07
	-0.226	-6.679e-05		0.224	-2.17e-06		-0.286	-2.582e-07
	-0.227	-6.699e-05		0.223	-2.182e-06		-0.287	-2.594e-07
	-0.228	-6.719e-05		0.222	-2.171e-06		-0.288	-2.606e-07
	-0.229	-6.735e-05		0.221	-2.165e-06		-0.289	-2.618e-07
	-0.23	-6.755e-05		0.22	-2.165e-06		-0.29	-2.63e-07
	-0.231	-6.773e-05		0.219	-2.149e-06		-0.291	-2.641e-07
	-0.232	-6.791e-05		0.218	-2.145e-06		-0.292	-2.654e-07
	-0.233	-6.811e-05		0.217	-2.153e-06		-0.293	-2.666e-07
	-0.234	-6.829e-05		0.216	-2.149e-06		-0.294	-2.679e-07
	-0.235	-6.846e-05		0.215	-2.151e-06		-0.295	-2.691e-07
	-0.236	-6.864e-05		0.214	-2.152e-06		-0.296	-2.703e-07
	-0.237	-6.883e-05		0.213	-2.171e-06		-0.297	-2.716e-07
	-0.238	-6.902e-05		0.212	-2.175e-06		-0.298	-2.728e-07
	-0.239	-6.921e-05		0.211	-2.178e-06		-0.299	-2.741e-07
	-0.24	-6.94e-05		0.21	-2.177e-06		-0.3	-2.754e-07
	-0.241	-6.958e-05		0.209	-2.176e-06		-0.301	-2.765e-07
	-0.242	-6.976e-05		0.208	-2.172e-06		-0.302	-2.778e-07
	-0.243	-6.996e-05		0.207	-2.175e-06		-0.303	-2.791e-07
	-0.244	-7.016e-05		0.206	-2.166e-06		-0.304	-2.803e-07
	-0.245	-7.036e-05		0.205	-2.176e-06		-0.305	-2.817e-07
	-0.246	-7.057e-05		0.204	-2.175e-06		-0.306	-2.829e-07
	-0.247	-7.077e-05		0.203	-2.159e-06		-0.307	-2.843e-07
	-0.248	-7.096e-05		0.202	-2.162e-06		-0.308	-2.856e-07
	-0.249	-7.115e-05		0.201	-2.161e-06		-0.309	-2.868e-07
	-0.25	-7.135e-05		0.2	-2.154e-06		-0.31	-2.882e-07
	-0.251	-7.153e-05		0.199	-2.163e-06		-0.311	-2.895e-07
	-0.252	-7.174e-05		0.198	-2.162e-06		-0.312	-2.907e-07
	-0.253	-7.193e-05		0.197	-2.161e-06		-0.313	-2.921e-07
	-0.254	-7.213e-05		0.196	-2.165e-06		-0.314	-2.935e-07
	-0.255	-7.232e-05		0.195	-2.16e-06		-0.315	-2.948e-07
	-0.256	-7.254e-05		0.194	-2.168e-06		-0.316	-2.962e-07
	-0.257	-7.275e-05		0.193	-2.163e-06		-0.317	-2.974e-07
	-0.258	-7.294e-05		0.192	-2.162e-06		-0.318	-2.987e-07
	-0.259	-7.316e-05		0.191	-2.164e-06		-0.319	-3.001e-07
	-0.26	-7.336e-05		0.19	-2.159e-06		-0.32	-3.014e-07
	-0.261	-7.357e-05		0.189	-2.159e-06		-0.321	-3.028e-07
	-0.262	-7.378e-05		0.188	-2.161e-06		-0.322	-3.042e-07
	-0.263	-7.399e-05		0.187	-2.154e-06		-0.323	-3.055e-07
	-0.264	-7.419e-05		0.186	-2.161e-06		-0.324	-3.069e-07
	-0.265	-7.439e-05		0.185	-2.162e-06		-0.325	-3.082e-07
	-0.266	-7.458e-05		0.184	-2.152e-06		-0.326	-3.096e-07
	-0.267	-7.479e-05		0.183	-2.157e-06		-0.327	-3.11e-07
	-0.268	-7.5e-05		0.182	-2.154e-06		-0.328	-3.123e-07
	-0.269	-7.52e-05		0.181	-2.152e-06		-0.329	-3.138e-07
	-0.27	-7.542e-05		0.18	-2.154e-06		-0.33	-3.151e-07
	-0.271	-7.563e-05		0.179	-2.149e-06		-0.331	-3.165e-07
	-0.272	-7.584e-05		0.178	-2.148e-06		-0.332	-3.18e-07
	-0.273	-7.606e-05		0.177	-2.146e-06		-0.333	-3.194e-07
	-0.274	-7.626e-05		0.176	-2.142e-06		-0.334	-3.208e-07
	-0.275	-7.647e-05		0.175	-2.147e-06		-0.335	-3.223e-07
	-0.276	-7.668e-05		0.174	-2.136e-06		-0.336	-3.237e-07
	-0.277	-7.689e-05		0.173	-2.144e-06		-0.337	-3.251e-07
	-0.278	-7.712e-05		0.172	-2.14e-06		-0.338	-3.266e-07
	-0.279	-7.731e-05		0.171	-2.135e-06		-0.339	-3.282e-07
	-0.28	-7.752e-05		0.17	-2.132e-06		-0.34	-3.297e-07
	-0.281	-7.774e-05		0.169	-2.13e-06		-0.341	-3.311e-07
	-0.282	-7.796e-05		0.168	-2.125e-06		-0.342	-3.326e-07
	-0.283	-7.818e-05		0.167	-2.13e-06		-0.343	-3.341e-07
	-0.284	-7.839e-05		0.166	-2.125e-06		-0.344	-3.356e-07
	-0.285	-7.858e-05		0.165	-2.12e-06		-0.345	-3.371e-07
	-0.286	-7.882e-05		0.164	-2.122e-06		-0.346	-3.386e-07
	-0.287	-7.905e-05		0.163	-2.112e-06		-0.347	-3.4e-07
	-0.288	-7.926e-05		0.162	-2.112e-06		-0.348	-3.416e-07
	-0.289	-7.947e-05		0.161	-2.11e-06		-0.349	-3.431e-07
	-0.29	-7.967e-05		0.16	-2.111e-06		-0.35	-3.447e-07
	-0.291	-7.987e-05		0.159	-2.106e-06		-0.351	-3.463e-07
	-0.292	-8.008e-05		0.158	-2.096e-06		-0.352	-3.479e-07
	-0.293	-8.03e-05		0.157	-2.097e-06		-0.353	-3.495e-07
	-0.294	-8.051e-05		0.156	-2.096e-06		-0.354	-3.511e-07
	-0.295	-8.074e-05		0.155	-2.083e-06		-0.355	-3.527e-07
	-0.296	-8.095e-05		0.154	-2.092e-06		-0.356	-3.544e-07
	-0.297	-8.118e-05		0.153	-2.087e-06		-0.357	-3.56e-07
	-0.298	-8.139e-05		0.152	-2.081e-06		-0.358	-3.577e-07
	-0.299	-8.161e-05		0.151	-2.08e-06		-0.359	-3.595e-07
	-0.3	-8.182e-05		0.15	-2.073e-06		-0.36	-3.61e-07
	-0.301	-8.204e-05		0.149	-2.067e-06		-0.361	-3.627e-07
	-0.302	-8.228e-05		0.148	-2.067e-06		-0.362	-3.644e-07
	-0.303	-8.248e-05		0.147	-2.064e-06		-0.363	-3.66e-07
	-0.304	-8.27e-05		0.146	-2.06e-06		-0.364	-3.677e-07
	-0.305	-8.294e-05		0.145	-2.052e-06		-0.365	-3.693e-07
	-0.306	-8.315e-05		0.144	-2.047e-06		-0.366	-3.71e-07
	-0.307	-8.34e-05		0.143	-2.048e-06		-0.367	-3.727e-07
	-0.308	-8.363e-05		0.142	-2.036e-06		-0.368	-3.743e-07
	-0.309	-8.383e-05		0.141	-2.028e-06		-0.369	-3.76e-07
	-0.31	-8.404e-05		0.14	-2.026e-06		-0.37	-3.777e-07
	-0.311	-8.427e-05		0.139	-2.018e-06		-0.371	-3.793e-07
	-0.312	-8.449e-05		0.138	-2.018e-06		-0.372	-3.811e-07
	-0.313	-8.471e-05		0.137	-2.014e-06		-0.373	-3.827e-07
	-0.314	-8.493e-05		0.136	-2.007e-06		-0.374	-3.844e-07
	-0.315	-8.513e-05		0.135	-2.007e-06		-0.375	-3.862e-07
	-0.316	-8.535e-05		0.134	-2e-06		-0.376	-3.879e-07
	-0.317	-8.555e-05		0.133	-1.994e-06		-0.377	-3.897e-07
	-0.318	-8.578e-05		0.132	-1.99e-06		-0.378	-3.914e-07
	-0.319	-8.6e-05		0.131	-1.983e-06		-0.379	-3.931e-07
	-0.32	-8.621e-05		0.13	-1.98e-06		-0.38	-3.949e-07
	-0.321	-8.643e-05		0.129	-1.976e-06		-0.381	-3.967e-07
	-0.322	-8.664e-05		0.128	-1.972e-06		-0.382	-3.985e-07
	-0.323	-8.687e-05		0.127	-1.971e-06		-0.383	-4.004e-07
	-0.324	-8.708e-05		0.126	-1.958e-06		-0.384	-4.022e-07
	-0.325	-8.727e-05		0.125	-1.957e-06		-0.385	-4.04e-07
	-0.326	-8.748e-05		0.124	-1.956e-06		-0.386	-4.058e-07
	-0.327	-8.77e-05		0.123	-1.945e-06		-0.387	-4.076e-07
	-0.328	-8.792e-05		0.122	-1.945e-06		-0.388	-4.095e-07
	-0.329	-8.815e-05		0.121	-1.943e-06		-0.389	-4.113e-07
	-0.33	-8.836e-05		0.12	-1.933e-06		-0.39	-4.133e-07
	-0.331	-8.856e-05		0.119	-1.93e-06		-0.391	-4.152e-07
	-0.332	-8.878e-05		0.118	-1.922e-06		-0.392	-4.17e-07
	-0.333	-8.901e-05		0.117	-1.917e-06		-0.393	-4.189e-07
	-0.334	-8.925e-05		0.116	-1.918e-06		-0.394	-4.209e-07
	-0.335	-8.945e-05		0.115	-1.914e-06		-0.395	-4.228e-07
	-0.336	-8.965e-05		0.114	-1.909e-06		-0.396	-4.248e-07
	-0.337	-8.986e-05		0.113	-1.907e-06		-0.397	-4.267e-07
	-0.338	-9.006e-05		0.112	-1.897e-06		-0.398	-4.287e-07
	-0.339	-9.028e-05		0.111	-1.9e-06		-0.399	-4.308e-07
	-0.34	-9.05e-05		0.11	-1.888e-06		-0.4	-4.223e-07
	-0.341	-9.07e-05		0.109	-1.888e-06		-0.399	-4.133e-07
	-0.342	-9.092e-05		0.108	-1.887e-06		-0.398	-4.1e-07
	-0.343	-9.113e-05		0.107	-1.878e-06		-0.397	-4.073e-07
	-0.344	-9.133e-05		0.106	-1.876e-06		-0.396	-4.048e-07
	-0.345	-9.157e-05		0.105	-1.87e-06		-0.395	-4.024e-07
	-0.346	-9.178e-05		0.104	-1.864e-06		-0.394	-4e-07
	-0.347	-9.199e-05		0.103	-1.866e-06		-0.393	-3.976e-07
	-0.348	-9.222e-05		0.102	-1.869e-06		-0.392	-3.954e-07
	-0.349	-9.241e-05		0.101	-1.858e-06		-0.391	-3.932e-07
	-0.35	-9.26e-05		0.1	-1.854e-06		-0.39	-3.909e-07
	-0.351	-9.28e-05		0.099	-1.846e-06		-0.389	-3.888e-07
	-0.352	-9.302e-05		0.098	-1.837e-06		-0.388	-3.865e-07
	-0.353	-9.323e-05		0.097	-1.829e-06		-0.387	-3.844e-07
	-0.354	-9.342e-05		0.096	-1.825e-06		-0.386	-3.823e-07
	-0.355	-9.364e-05		0.095	-1.822e-06		-0.385	-3.801e-07
	-0.356	-9.385e-05		0.094	-1.817e-06		-0.384	-3.78e-07
	-0.357	-9.404e-05		0.093	-1.813e-06		-0.383	-3.759e-07
	-0.358	-9.426e-05		0.092	-1.815e-06		-0.382	-3.738e-07
	-0.359	-9.447e-05		0.091	-1.807e-06		-0.381	-3.718e-07
	-0.36	-9.469e-05		0.09	-1.808e-06		-0.38	-3.698e-07
	-0.361	-9.489e-05		0.089	-1.803e-06		-0.379	-3.678e-07
	-0.362	-9.511e-05		0.088	-1.802e-06		-0.378	-3.658e-07
	-0.363	-9.531e-05		0.087	-1.797e-06		-0.377	-3.638e-07
	-0.364	-9.551e-05		0.086	-1.797e-06		-0.376	-3.619e-07
	-0.365	-9.571e-05		0.085	-1.794e-06		-0.375	-3.6e-07
	-0.366	-9.591e-05		0.084	-1.797e-06		-0.374	-3.58e-07
	-0.367	-9.612e-05		0.083	-1.789e-06		-0.373	-3.561e-07
	-0.368	-9.632e-05		0.082	-1.784e-06		-0.372	-3.541e-07
	-0.369	-9.654e-05		0.081	-1.779e-06		-0.371	-3.522e-07
	-0.37	-9.675e-05		0.08	-1.776e-06		-0.37	-3.504e-07
	-0.371	-9.697e-05		0.079	-1.778e-06		-0.369	-3.484e-07
	-0.372	-9.717e-05		0.078	-1.773e-06		-0.368	-3.467e-07
	-0.373	-9.737e-05		0.077	-1.772e-06		-0.367	-3.448e-07
	-0.374	-9.757e-05		0.076	-1.772e-06		-0.366	-3.429e-07
	-0.375	-9.779e-05		0.075	-1.765e-06		-0.365	-3.411e-07
	-0.376	-9.8e-05		0.074	-1.772e-06		-0.364	-3.393e-07
	-0.377	-9.819e-05		0.073	-1.766e-06		-0.363	-3.376e-07
	-0.378	-9.839e-05		0.072	-1.761e-06		-0.362	-3.359e-07
	-0.379	-9.859e-05		0.071	-1.763e-06		-0.361	-3.34e-07
	-0.38	-9.88e-05		0.07	-1.759e-06		-0.36	-3.324e-07
	-0.381	-9.901e-05		0.069	-1.757e-06		-0.359	-3.306e-07
	-0.382	-9.924e-05		0.068	-1.757e-06		-0.358	-3.288e-07
	-0.383	-9.943e-05		0.067	-1.752e-06		-0.357	-3.272e-07
	-0.384	-9.963e-05		0.066	-1.752e-06		-0.356	-3.255e-07
	-0.385	-9.984e-05		0.065	-1.748e-06		-0.355	-3.238e-07
	-0.386	-0.0001		0.064	-1.745e-06		-0.354	-3.221e-07
	-0.387	-0.0001002		0.063	-1.749e-06		-0.353	-3.204e-07
	-0.388	-0.0001005		0.062	-1.744e-06		-0.352	-3.188e-07
	-0.389	-0.0001006		0.061	-1.743e-06		-0.351	-3.171e-07
	-0.39	-0.0001008		0.06	-1.743e-06		-0.35	-3.155e-07
	-0.391	-0.000101		0.059	-1.737e-06		-0.349	-3.139e-07
	-0.392	-0.0001012		0.058	-1.738e-06		-0.348	-3.123e-07
	-0.393	-0.0001014		0.057	-1.736e-06		-0.347	-3.107e-07
	-0.394	-0.0001016		0.056	-1.734e-06		-0.346	-3.092e-07
	-0.395	-0.0001018		0.055	-1.735e-06		-0.345	-3.075e-07
	-0.396	-0.000102		0.054	-1.729e-06		-0.344	-3.061e-07
	-0.397	-0.0001022		0.053	-1.73e-06		-0.343	-3.045e-07
	-0.398	-0.0001025		0.052	-1.73e-06		-0.342	-3.029e-07
	-0.399	-0.0001027		0.051	-1.729e-06		-0.341	-3.014e-07
	-0.4	-0.0001017		0.05	-1.729e-06		-0.34	-2.998e-07
	-0.399	-9.781e-05		0.049	-1.729e-06		-0.339	-2.985e-07
	-0.398	-9.403e-05		0.048	-1.725e-06		-0.338	-2.972e-07
	-0.397	-9.054e-05		0.047	-1.726e-06		-0.337	-2.957e-07
	-0.396	-8.725e-05		0.046	-1.714e-06		-0.336	-2.943e-07
	-0.395	-8.415e-05		0.045	-1.717e-06		-0.335	-2.929e-07
	-0.394	-8.118e-05		0.044	-1.714e-06		-0.334	-2.915e-07
	-0.393	-7.843e-05		0.043	-1.712e-06		-0.333	-2.901e-07
	-0.392	-7.583e-05		0.042	-1.712e-06		-0.332	-2.887e-07
	-0.391	-7.332e-05		0.041	-1.711e-06		-0.331	-2.873e-07
	-0.39	-7.089e-05		0.04	-1.709e-06		-0.33	-2.859e-07
	-0.389	-6.862e-05		0.039	-1.714e-06		-0.329	-2.845e-07
	-0.388	-6.644e-05		0.038	-1.715e-06		-0.328	-2.831e-07
	-0.387	-6.434e-05		0.037	-1.724e-06		-0.327	-2.817e-07
	-0.386	-6.232e-05		0.036	-1.763e-06		-0.326	-2.802e-07
	-0.385	-6.04e-05		0.035	-1.762e-06		-0.325	-2.789e-07
	-0.384	-5.848e-05		0.034	-1.764e-06		-0.324	-2.774e-07
	-0.383	-5.664e-05		0.033	-1.766e-06		-0.323	-2.761e-07
	-0.382	-5.495e-05		0.032	-1.77e-06		-0.322	-2.748e-07
	-0.381	-5.323e-05		0.031	-1.769e-06		-0.321	-2.734e-07
	-0.38	-5.155e-05		0.03	-1.767e-06		-0.32	-2.721e-07
	-0.379	-4.996e-05		0.029	-1.772e-06		-0.319	-2.707e-07
	-0.378	-4.839e-05		0.028	-1.772e-06		-0.318	-2.693e-07
	-0.377	-4.688e-05		0.027	-1.771e-06		-0.317	-2.68e-07
	-0.376	-4.542e-05		0.026	-1.778e-06		-0.316	-2.666e-07
	-0.375	-4.398e-05		0.025	-1.777e-06		-0.315	-2.653e-07
	-0.374	-4.259e-05		0.024	-1.775e-06		-0.314	-2.64e-07
	-0.373	-4.118e-05		0.023	-1.783e-06		-0.313	-2.626e-07
	-0.372	-3.985e-05		0.022	-1.779e-06		-0.312	-2.614e-07
	-0.371	-3.855e-05		0.021	-1.782e-06		-0.311	-2.601e-07
	-0.37	-3.728e-05		0.02	-1.788e-06		-0.31	-2.588e-07
	-0.369	-3.607e-05		0.019	-1.79e-06		-0.309	-2.575e-07
	-0.368	-3.489e-05		0.018	-1.789e-06		-0.308	-2.562e-07
	-0.367	-3.371e-05		0.017	-1.793e-06		-0.307	-2.549e-07
	-0.366	-3.255e-05		0.016	-1.794e-06		-0.306	-2.537e-07
	-0.365	-3.143e-05		0.015	-1.799e-06		-0.305	-2.535e-07
	-0.364	-3.032e-05		0.014	-1.798e-06		-0.304	-2.524e-07
	-0.363	-2.926e-05		0.013	-1.804e-06		-0.303	-2.512e-07
	-0.362	-2.822e-05		0.012	-1.809e-06		-0.302	-2.502e-07
	-0.361	-2.719e-05		0.011	-1.81e-06		-0.301	-2.49e-07
	-0.36	-2.618e-05		0.01	-1.821e-06		-0.3	-2.478e-07
	-0.359	-2.519e-05		0.009	-1.827e-06		-0.299	-2.466e-07
	-0.358	-2.418e-05		0.008	-1.831e-06		-0.298	-2.453e-07
	-0.357	-2.326e-05		0.007	-1.844e-06		-0.297	-2.44e-07
	-0.356	-2.233e-05		0.006	-1.859e-06		-0.296	-2.429e-07
	-0.355	-2.145e-05		0.005	-1.87e-06		-0.295	-2.417e-07
	-0.354	-2.057e-05		0.004	-1.883e-06		-0.294	-2.404e-07
	-0.353	-1.967e-05		0.003	-1.897e-06		-0.293	-2.392e-07
	-0.352	-1.88e-05		0.002	-1.914e-06		-0.292	-2.38e-07
	-0.351	-1.798e-05		0.001	-1.924e-06		-0.291	-2.368e-07
	-0.35	-1.713e-05		0	-1.962e-06		-0.29	-2.355e-07
	-0.349	-1.632e-05		-0.001	-1.958e-06		-0.289	-2.342e-07
	-0.348	-1.552e-05		-0.002	-1.959e-06		-0.288	-2.329e-07
	-0.347	-1.473e-05		-0.003	-1.958e-06		-0.287	-2.316e-07
	-0.346	-1.392e-05		-0.004	-1.952e-06		-0.286	-2.302e-07
	-0.345	-1.315e-05		-0.005	-1.937e-06		-0.285	-2.289e-07
	-0.344	-1.24e-05		-0.006	-1.932e-06		-0.284	-2.275e-07
	-0.343	-1.164e-05		-0.007	-1.925e-06		-0.283	-2.262e-07
	-0.342	-1.092e-05		-0.008	-1.917e-06		-0.282	-2.249e-07
	-0.341	-1.021e-05		-0.009	-1.918e-06		-0.281	-2.236e-07
	-0.34	-9.488e-06		-0.01	-1.921e-06		-0.28	-2.224e-07
	-0.339	-8.765e-06		-0.011	-1.924e-06		-0.279	-2.212e-07
	-0.338	-8.076e-06		-0.012	-1.929e-06		-0.278	-2.199e-07
	-0.337	-7.405e-06		-0.013	-1.933e-06		-0.277	-2.188e-07
	-0.336	-6.758e-06		-0.014	-1.938e-06		-0.276	-2.177e-07
	-0.335	-6.09e-06		-0.015	-1.938e-06		-0.275	-2.165e-07
	-0.334	-5.458e-06		-0.016	-1.938e-06		-0.274	-2.155e-07
	-0.333	-4.805e-06		-0.017	-1.938e-06		-0.273	-2.143e-07
	-0.332	-4.186e-06		-0.018	-1.932e-06		-0.272	-2.133e-07
	-0.331	-3.549e-06		-0.019	-1.939e-06		-0.271	-2.123e-07
	-0.33	-2.912e-06		-0.02	-1.944e-06		-0.27	-2.112e-07
	-0.329	-2.266e-06		-0.021	-1.945e-06		-0.269	-2.101e-07
	-0.328	-1.663e-06		-0.022	-1.953e-06		-0.268	-2.09e-07
	-0.327	-1.065e-06		-0.023	-1.953e-06		-0.267	-2.08e-07
	-0.326	-4.63e-07		-0.024	-1.956e-06		-0.266	-2.07e-07
	-0.325	1.217e-07		-0.025	-1.964e-06		-0.265	-2.058e-07
	-0.324	6.847e-07		-0.026	-1.967e-06		-0.264	-2.049e-07
	-0.323	1.256e-06		-0.027	-1.967e-06		-0.263	-2.038e-07
	-0.322	1.83e-06		-0.028	-1.973e-06		-0.262	-2.027e-07
	-0.321	2.385e-06		-0.029	-1.974e-06		-0.261	-2.017e-07
	-0.32	2.905e-06		-0.03	-1.978e-06		-0.26	-2.007e-07
	-0.319	3.476e-06		-0.031	-1.977e-06		-0.259	-1.996e-07
	-0.318	4.018e-06		-0.032	-1.98e-06		-0.258	-1.987e-07
	-0.317	4.544e-06		-0.033	-1.986e-06		-0.257	-1.976e-07
	-0.316	5.074e-06		-0.034	-1.982e-06		-0.256	-1.966e-07
	-0.315	5.558e-06		-0.035	-1.985e-06		-0.255	-1.956e-07
	-0.314	6.099e-06		-0.036	-1.99e-06		-0.254	-1.947e-07
	-0.313	6.613e-06		-0.037	-1.988e-06		-0.253	-1.937e-07
	-0.312	7.121e-06		-0.038	-1.998e-06		-0.252	-1.927e-07
	-0.311	7.621e-06		-0.039	-2e-06		-0.251	-1.917e-07
	-0.31	8.109e-06		-0.04	-2.001e-06		-0.25	-1.907e-07
	-0.309	8.602e-06		-0.041	-2.009e-06		-0.249	-1.897e-07
	-0.308	9.091e-06		-0.042	-2.01e-06		-0.248	-1.888e-07
	-0.307	9.599e-06		-0.043	-2.012e-06		-0.247	-1.878e-07
	-0.306	1.006e-05		-0.044	-2.017e-06		-0.246	-1.869e-07
	-0.305	1.056e-05		-0.045	-2.023e-06		-0.245	-1.86e-07
	-0.304	1.101e-05		-0.046	-2.025e-06		-0.244	-1.85e-07
	-0.303	1.149e-05		-0.047	-2.03e-06		-0.243	-1.84e-07
	-0.302	1.192e-05		-0.048	-2.034e-06		-0.242	-1.832e-07
	-0.301	1.24e-05		-0.049	-2.043e-06		-0.241	-1.821e-07
	-0.3	1.286e-05		-0.05	-2.043e-06		-0.24	-1.817e-07
	-0.299	1.328e-05		-0.051	-2.055e-06		-0.239	-1.805e-07
	-0.298	1.373e-05		-0.052	-2.064e-06		-0.238	-1.794e-07
	-0.297	1.416e-05		-0.053	-2.064e-06		-0.237	-1.784e-07
	-0.296	1.462e-05		-0.054	-2.076e-06		-0.236	-1.775e-07
	-0.295	1.507e-05		-0.055	-2.084e-06		-0.235	-1.765e-07
	-0.294	1.549e-05		-0.056	-2.088e-06		-0.234	-1.755e-07
	-0.293	1.591e-05		-0.057	-2.104e-06		-0.233	-1.745e-07
	-0.292	1.634e-05		-0.058	-2.112e-06		-0.232	-1.736e-07
	-0.291	1.674e-05		-0.059	-2.121e-06		-0.231	-1.726e-07
	-0.29	1.716e-05		-0.06	-2.133e-06		-0.23	-1.716e-07
	-0.289	1.756e-05		-0.061	-2.14e-06		-0.229	-1.707e-07
	-0.288	1.798e-05		-0.062	-2.153e-06		-0.228	-1.697e-07
	-0.287	1.838e-05		-0.063	-2.169e-06		-0.227	-1.687e-07
	-0.286	1.877e-05		-0.064	-2.185e-06		-0.226	-1.678e-07
	-0.285	1.919e-05		-0.065	-2.202e-06		-0.225	-1.668e-07
	-0.284	1.961e-05		-0.066	-2.213e-06		-0.224	-1.658e-07
	-0.283	2.001e-05		-0.067	-2.232e-06		-0.223	-1.649e-07
	-0.282	2.042e-05		-0.068	-2.25e-06		-0.222	-1.64e-07
	-0.281	2.081e-05		-0.069	-2.263e-06		-0.221	-1.631e-07
	-0.28	2.119e-05		-0.07	-2.284e-06		-0.22	-1.621e-07
	-0.279	2.157e-05		-0.071	-2.307e-06		-0.219	-1.612e-07
	-0.278	2.197e-05		-0.072	-2.321e-06		-0.218	-1.603e-07
	-0.277	2.236e-05		-0.073	-2.346e-06		-0.217	-1.593e-07
	-0.276	2.273e-05		-0.074	-2.364e-06		-0.216	-1.585e-07
	-0.275	2.312e-05		-0.075	-2.387e-06		-0.215	-1.575e-07
	-0.274	2.351e-05		-0.076	-2.412e-06		-0.214	-1.566e-07
	-0.273	2.388e-05		-0.077	-2.434e-06		-0.213	-1.558e-07
	-0.272	2.424e-05		-0.078	-2.461e-06		-0.212	-1.549e-07
	-0.271	2.464e-05		-0.079	-2.485e-06		-0.211	-1.541e-07
	-0.27	2.5e-05		-0.08	-2.507e-06		-0.21	-1.532e-07
	-0.269	2.538e-05		-0.081	-2.538e-06		-0.209	-1.523e-07
	-0.268	2.575e-05		-0.082	-2.562e-06		-0.208	-1.516e-07
	-0.267	2.612e-05		-0.083	-2.591e-06		-0.207	-1.507e-07
	-0.266	2.649e-05		-0.084	-2.623e-06		-0.206	-1.498e-07
	-0.265	2.685e-05		-0.085	-2.648e-06		-0.205	-1.489e-07
	-0.264	2.722e-05		-0.086	-2.68e-06		-0.204	-1.482e-07
	-0.263	2.76e-05		-0.087	-2.712e-06		-0.203	-1.474e-07
	-0.262	2.797e-05		-0.088	-2.743e-06		-0.202	-1.467e-07
	-0.261	2.83e-05		-0.089	-2.78e-06		-0.201	-1.458e-07
	-0.26	2.867e-05		-0.09	-2.812e-06		-0.2	-1.45e-07
	-0.259	2.901e-05		-0.091	-2.851e-06		-0.199	-1.442e-07
	-0.258	2.938e-05		-0.092	-2.891e-06		-0.198	-1.434e-07
	-0.257	2.972e-05		-0.093	-2.926e-06		-0.197	-1.426e-07
	-0.256	3.01e-05		-0.094	-2.964e-06		-0.196	-1.418e-07
	-0.255	3.045e-05		-0.095	-3.004e-06		-0.195	-1.41e-07
	-0.254	3.079e-05		-0.096	-3.046e-06		-0.194	-1.403e-07
	-0.253	3.114e-05		-0.097	-3.091e-06		-0.193	-1.394e-07
	-0.252	3.149e-05		-0.098	-3.131e-06		-0.192	-1.387e-07
	-0.251	3.183e-05		-0.099	-3.176e-06		-0.191	-1.379e-07
	-0.25	3.219e-05		-0.1	-3.224e-06		-0.19	-1.371e-07
	-0.249	3.254e-05		-0.101	-3.266e-06		-0.189	-1.364e-07
	-0.248	3.289e-05		-0.102	-3.321e-06		-0.188	-1.356e-07
	-0.247	3.322e-05		-0.103	-3.373e-06		-0.187	-1.348e-07
	-0.246	3.356e-05		-0.104	-3.421e-06		-0.186	-1.34e-07
	-0.245	3.391e-05		-0.105	-3.475e-06		-0.185	-1.332e-07
	-0.244	3.427e-05		-0.106	-3.526e-06		-0.184	-1.326e-07
	-0.243	3.459e-05		-0.107	-3.582e-06		-0.183	-1.317e-07
	-0.242	3.493e-05		-0.108	-3.64e-06		-0.182	-1.31e-07
	-0.241	3.527e-05		-0.109	-3.698e-06		-0.181	-1.303e-07
	-0.24	3.561e-05		-0.11	-3.757e-06		-0.18	-1.295e-07
	-0.239	3.597e-05		-0.111	-3.817e-06		-0.179	-1.287e-07
	-0.238	3.629e-05		-0.112	-3.879e-06		-0.178	-1.282e-07
	-0.237	3.664e-05		-0.113	-3.945e-06		-0.177	-1.274e-07
	-0.236	3.701e-05		-0.114	-4.007e-06		-0.176	-1.267e-07
	-0.235	3.731e-05		-0.115	-4.077e-06		-0.175	-1.26e-07
	-0.234	3.765e-05		-0.116	-4.147e-06		-0.174	-1.252e-07
	-0.233	3.797e-05		-0.117	-4.212e-06		-0.173	-1.245e-07
	-0.232	3.829e-05		-0.118	-4.286e-06		-0.172	-1.237e-07
	-0.231	3.863e-05		-0.119	-4.358e-06		-0.171	-1.23e-07
	-0.23	3.897e-05		-0.12	-4.43e-06		-0.17	-1.223e-07
	-0.229	3.928e-05		-0.121	-4.51e-06		-0.169	-1.215e-07
	-0.228	3.962e-05		-0.122	-4.588e-06		-0.168	-1.208e-07
	-0.227	3.994e-05		-0.123	-4.667e-06		-0.167	-1.201e-07
	-0.226	4.026e-05		-0.124	-4.75e-06		-0.166	-1.194e-07
	-0.225	4.058e-05		-0.125	-4.831e-06		-0.165	-1.187e-07
	-0.224	4.092e-05		-0.126	-4.917e-06		-0.164	-1.18e-07
	-0.223	4.128e-05		-0.127	-5e-06		-0.163	-1.173e-07
	-0.222	4.161e-05		-0.128	-5.09e-06		-0.162	-1.166e-07
	-0.221	4.194e-05		-0.129	-5.184e-06		-0.161	-1.158e-07
	-0.22	4.227e-05		-0.13	-5.272e-06		-0.16	-1.151e-07
	-0.219	4.26e-05		-0.131	-5.366e-06		-0.159	-1.144e-07
	-0.218	4.293e-05		-0.132	-5.464e-06		-0.158	-1.137e-07
	-0.217	4.327e-05		-0.133	-5.559e-06		-0.157	-1.13e-07
	-0.216	4.359e-05		-0.134	-5.662e-06		-0.156	-1.123e-07
	-0.215	4.394e-05		-0.135	-5.764e-06		-0.155	-1.116e-07
	-0.214	4.427e-05		-0.136	-5.864e-06		-0.154	-1.109e-07
	-0.213	4.459e-05		-0.137	-5.969e-06		-0.153	-1.101e-07
	-0.212	4.493e-05		-0.138	-6.073e-06		-0.152	-1.095e-07
	-0.211	4.527e-05		-0.139	-6.183e-06		-0.151	-1.088e-07
	-0.21	4.562e-05		-0.14	-6.296e-06		-0.15	-1.081e-07
	-0.209	4.596e-05		-0.141	-6.407e-06		-0.149	-1.075e-07
	-0.208	4.627e-05		-0.142	-6.524e-06		-0.148	-1.067e-07
	-0.207	4.664e-05		-0.143	-6.639e-06		-0.147	-1.06e-07
	-0.206	4.697e-05		-0.144	-6.757e-06		-0.146	-1.054e-07
	-0.205	4.733e-05		-0.145	-6.882e-06		-0.145	-1.046e-07
	-0.204	4.767e-05		-0.146	-7.002e-06		-0.144	-1.04e-07
	-0.203	4.799e-05		-0.147	-7.128e-06		-0.143	-1.033e-07
	-0.202	4.834e-05		-0.148	-7.256e-06		-0.142	-1.026e-07
	-0.201	4.868e-05		-0.149	-7.382e-06		-0.141	-1.02e-07
	-0.2	4.9e-05		-0.15	-7.513e-06		-0.14	-1.013e-07
