# Supplementary material for: A biodegradable and flexible neural interface for transdermal optoelectronic modulation and regeneration of peripheral nerves
Source: Nat Commun. 2024 Jun 3;15:4721. doi: 10.1038/s41467-024-49166-4 (PMC11148186; doi:10.1038/s41467-024-49166-4)
Supplement: Supplementary file 6 — Source Data [file 41467_2024_49166_MOESM6_ESM.zip › Source data/Supplementary Figure 8/Supplementary Fig. 8c/Bode plot of SiAu.xlsx]

## Sheet: Sheet1
		Impedance (Ohm)
	Frequency (Hz)	Original	Fitted
	100000	117	114.77
	82500	122	120.1
	68100	127	125.89
	56300	132	131.88
	46400	138	137.92
	38300	142	143.62
	31600	147	148.83
	26100	152	153.37
	21500	156	157.3
	17800	160	160.5
	14700	164	163.17
	12100	167	165.4
	10000	168	167.22
	8250	169	168.76
	6810	170	170.1
	5630	171	171.3
	4640	174	172.44
	3830	177	173.56
	3160	178	174.71
	2610	179	175.93
	2150	179	177.29
	1780	180	178.76
	1470	182	180.45
	1210	184	182.44
	1000	185	184.68
	825	187	187.32
	684	189	190.31
	562	191	193.98
	464	194	198.18
	381	198	203.26
	317	203	208.82
	259	208	216
	215	216	223.8
	176	225	233.66
	147	235	244.08
	122	248	256.67
	97.7	267	274.51
	82.5	288	290.52
	68.1	310	311.69
	56.2	336	336.63
	46.4	367	365.9
	38.3	402	400.37
	31.6	445	441.03
	26.1	497	488.6
	21.5	557	545.39
	17.8	630	610.45
	14.7	715	687.92
	12.1	776	780.77
	10	873	887.86
	8.25	1040	1015.1
	6.81	1230	1164.4
	5.62	1450	1340.6
	4.64	1720	1547.6
	3.83	1980	1791.8
	3.16	2210	2080.3
	2.61	2510	2418.4
	2.15	2850	2823.1
	1.78	3210	3287.9
	1.47	3740	3843.2
	1.21	4380	4511
	1	5120	5284.7
	0.825	5760	6208.2
	0.681	6510	7299
	0.562	7680	8594
	0.464	8910	10128
	0.383	10600	11951
	0.316	12700	14118
	0.261	15100	16773
	0.215	18200	19736
	0.178	22700	23862
	0.147	28400	27050
	0.121	35600	34530
	0.1	45100	42064
