# Supplementary material for: A biodegradable and flexible neural interface for transdermal optoelectronic modulation and regeneration of peripheral nerves
Source: Nat Commun. 2024 Jun 3;15:4721. doi: 10.1038/s41467-024-49166-4 (PMC11148186; doi:10.1038/s41467-024-49166-4)
Supplement: Supplementary file 6 — Source Data [file 41467_2024_49166_MOESM6_ESM.zip › Source data/Supplementary Figure 8/Supplementary Fig. 8c/Bode plot of SiMo.xlsx]

## Sheet: Sheet1
		Impedance (Ohm)
	Frequency (Hz)	Original	Fitted
	100000	197	196.23
	82500	204	201.21
	68100	208	206.67
	56300	215	212.57
	46400	220	218.99
	38300	226	225.71
	31600	231	232.7
	26100	237	239.79
	21500	243	246.98
	17800	249	253.87
	14700	256	260.61
	12100	264	267.12
	10000	271	273.07
	8250	277	278.61
	6810	283	283.64
	5630	288	288.12
	4640	293	292.19
	3830	298	295.76
	3160	301	298.9
	2610	304	301.64
	2150	306	304.07
	1780	309	306.13
	1470	310	307.95
	1210	311	309.57
	1000	312	310.96
	825	313	312.19
	684	314	313.25
	562	314	314.25
	464	314	315.12
	381	315	315.94
	317	315	316.64
	259	316	317.37
	215	316	318.01
	176	316	318.69
	147	317	319.29
	122	317	319.94
	97.7	318	320.74
	82.5	319	321.39
	68.1	319	322.18
	56.2	320	323.05
	46.4	321	324.02
	38.3	322	325.11
	31.6	323	326.36
	26.1	324	327.77
	21.5	326	329.42
	17.8	328	331.28
	14.7	331	333.47
	12.1	333	336.07
	10	335	339.04
	8.25	340	342.57
	6.81	346	346.71
	5.62	352	351.61
	4.64	359	357.38
	3.83	366	364.24
	3.16	376	372.4
	2.61	385	382.05
	2.15	401	393.71
	1.78	421	407.24
	1.47	441	423.53
	1.21	462	443.24
	1	486	466.13
	0.825	511	493.36
	0.681	537	525.18
	0.562	569	562.16
	0.464	611	604.49
	0.383	659	652.38
	0.316	710	705.66
	0.261	765	763.19
	0.215	826	824.89
	0.178	894	886.57
	0.147	951	948.45
	0.121	1000	1008.1
	0.1	1050	1060.4
