# Supplementary material for: A biodegradable and flexible neural interface for transdermal optoelectronic modulation and regeneration of peripheral nerves
Source: Nat Commun. 2024 Jun 3;15:4721. doi: 10.1038/s41467-024-49166-4 (PMC11148186; doi:10.1038/s41467-024-49166-4)
Supplement: Supplementary file 6 — Source Data [file 41467_2024_49166_MOESM6_ESM.zip › Source data/Supplementary Figure 8/Supplementary Fig. 8c/Nyquist plot of SiAu.xlsx]

## Sheet: Sheet1
	measured		fitted
	Z’ (Ohm)	-Z’' (Ohm)	Z’ (Ohm)	-Z’' (Ohm)
	117	33	114.77	32.173
	122	34.3	120.11	34.222
	127	36.3	125.9	35.594
	132	36.2	131.88	36.174
	138	36.1	137.92	35.937
	142	36	143.61	34.959
	147	34.5	148.81	33.401
	152	32.3	153.36	31.491
	156	30.4	157.29	29.411
	160	28.6	160.49	27.438
	164	27.2	163.17	25.648
	167	25.7	165.4	24.16
	168	24.9	167.22	23.11
	169	24.2	168.77	22.513
	170	24	170.11	22.424
	171	24.3	171.31	22.869
	174	24.7	172.46	23.902
	177	26.6	173.58	25.547
	178	28.4	174.73	27.869
	179	30.5	175.95	30.912
	179	34.1	177.3	34.831
	180	38.9	178.77	39.557
	182	44.4	180.47	45.385
	184	50.4	182.44	52.544
	185	57.8	184.69	60.944
	187	66.8	187.32	71.039
	189	78.2	190.3	82.691
	191	92.2	193.97	97.154
	194	109	198.16	113.85
	198	130	203.24	134.17
	203	154	208.79	156.49
	208	183	215.96	185.42
	216	217	223.75	216.87
	225	257	233.6	256.72
	235	301	244	298.84
	248	356	256.57	349.79
	267	419	274.39	422.01
	288	492	290.38	486.87
	310	579	311.53	572.61
	336	681	336.44	673.61
	367	802	365.68	792.14
	402	946	400.12	931.74
	445	1110	440.74	1096.3
	497	1310	488.28	1288.9
	557	1540	545.03	1518.6
	630	1810	610.06	1781.8
	715	2120	687.5	2094.9
	776	2510	780.33	2469.9
	873	2970	887.42	2902.2
	1040	3460	1014.6	3415.1
	1230	4060	1164.1	4016.7
	1450	4760	1340.3	4725.2
	1720	5580	1547.5	5556.5
	1980	6520	1792	6535.2
	2210	7630	2080.9	7689
	2510	8960	2419.8	9038
	2850	10600	2825.5	10647
	3210	12600	3291.8	12489
	3740	14900	3849.1	14680
	4380	17500	4519.9	17303
	5120	20400	5297.8	20324
	5760	23900	6227.2	23905
	6510	28200	7326.3	28101
	7680	33000	8632.9	33038
	8910	38500	10183	38822
	10600	44900	12031	45620
	12700	52700	14241	53619
	15100	62300	16870	62949
	18200	73300	20067	74049
	22700	86000	23809	86712
	28400	101000	28372	101710
	35600	118000	33993	119580
	45100	137000	40679	140040
