# Supplementary material for: A biodegradable and flexible neural interface for transdermal optoelectronic modulation and regeneration of peripheral nerves
Source: Nat Commun. 2024 Jun 3;15:4721. doi: 10.1038/s41467-024-49166-4 (PMC11148186; doi:10.1038/s41467-024-49166-4)
Supplement: Supplementary file 6 — Source Data [file 41467_2024_49166_MOESM6_ESM.zip › Source data/Supplementary Figure 8/Supplementary Fig. 8c/Nyquist plot of SiMo.xlsx]

## Sheet: Sheet1
	measured		fitted
	Z’ (Ohm)	-Z’ (Ohm)	Z’ (Ohm)	-Z’ (Ohm)
	197	41.9	196.15	35.624
	204	43.1	201.05	38.336
	208	41.3	206.47	40.875
	215	43.2	212.35	43.136
	220	43	218.78	45.072
	226	43.7	225.55	46.539
	231	44.5	232.6	47.481
	237	46.2	239.77	47.843
	243	47.4	247.05	47.605
	249	48.9	254.01	46.802
	256	48.2	260.81	45.46
	264	45.8	267.36	43.624
	271	42.7	273.34	41.456
	277	38.7	278.86	38.997
	283	35.6	283.85	36.372
	288	33.4	288.28	33.687
	293	31.2	292.27	30.957
	298	28.3	295.75	28.311
	301	25.1	298.8	25.774
	304	22.7	301.45	23.402
	306	20.4	303.78	21.175
	309	18.4	305.75	19.193
	310	16	307.49	17.382
	311	13.7	309.03	15.746
	312	11.7	310.35	14.341
	313	9.6	311.52	13.119
	314	8.16	312.53	12.112
	314	7.41	313.48	11.245
	314	6.98	314.32	10.581
	315	6.45	315.11	10.08
	315	6.28	315.8	9.7765
	316	6.31	316.52	9.626
	316	6.29	317.17	9.6583
	316	6.32	317.85	9.8805
	317	6.91	318.48	10.253
	317	6.98	319.15	10.82
	318	6.38	320	11.754
	319	6.34	320.69	12.669
	319	7.07	321.55	13.941
	320	8.78	322.49	15.488
	321	11.5	323.54	17.335
	322	14.4	324.73	19.526
	323	17.4	326.08	22.105
	324	20.9	327.61	25.101
	326	24.7	329.39	28.633
	328	28.6	331.4	32.617
	331	32.9	333.74	37.273
	333	39.3	336.5	42.732
	335	45.6	339.66	48.878
	340	50.4	343.37	55.987
	346	55.9	347.69	64.097
	352	63.4	352.76	73.364
	359	72.6	358.7	83.887
	366	82.9	365.7	95.842
	376	94.8	373.95	109.4
	385	108	383.64	124.59
	401	126	395.25	141.86
	421	148	408.6	160.63
	441	175	424.57	181.67
	462	203	443.78	205.22
	486	232	465.98	230.33
	511	263	492.31	257.58
	537	295	523.07	286.4
	569	331	558.92	316.45
	611	370	600.22	346.99
	659	402	647.52	377.29
	710	425	701.07	406.34
	765	441	760.34	432.72
	826	461	826.13	455.63
	894	488	894.92	473.02
	951	490	968.14	484.65
	1000	483	1044.7	489.52
	1050	489	1120	487.19
