# Supplementary material for: A biodegradable and flexible neural interface for transdermal optoelectronic modulation and regeneration of peripheral nerves
Source: Nat Commun. 2024 Jun 3;15:4721. doi: 10.1038/s41467-024-49166-4 (PMC11148186; doi:10.1038/s41467-024-49166-4)
Supplement: Supplementary file 6 — Source Data [file 41467_2024_49166_MOESM6_ESM.zip › Source data/Supplementary Figure 9/Supplementary Fig. 9a/XPS result of SiMo before CV.xlsx]

## Sheet: Sheet1
	Binding enerygy (eV)		Mo 3d5/2	Mo 3d3/2	Mo 3d5/2	Mo 3d5/2	Mo 3d3/2	Mo 3d3/2	baseline	fit
	241	5819.78								5822
	240.95	5721.84								5724.2
	240.9	5472.44								5474.95
	240.85	5524.64								5527.31
	240.8	5506.36								5509.2
	240.75	5705.04								5708.06
	240.7	5748.15								5751.37
	240.65	5682.93								5686.35
	240.6	5680.69								5684.33
	240.55	5509.51								5513.38
	240.5	5548.19								5552.31
	240.45	5756.67								5761.05
	240.4	5653.71								5658.37
	240.35	5635.17								5640.13
	240.3	5761.52								5766.79
	240.25	5578.81								5584.42
	240.2	5650.49								5656.46
	240.15	5810.47								5816.82
	240.1	5711.25								5718.01
	240.05	5512.63								5519.82
	240	5504.58								5512.23
	239.95	5697.82								5705.95
	239.9	5729.5								5738.15
	239.85	5690.7								5699.91
	239.8	5825.96								5835.76
	239.75	5729.18								5739.6
	239.7	5620.33								5631.42
	239.65	5669.39								5681.19
	239.6	5663.53								5676.09
	239.55	5481.41								5494.77
	239.5	5770.27								5784.49
	239.45	5607.63								5622.76
	239.4	5457.74								5473.85
	239.35	5565.66								5582.81
	239.3	5593.15								5611.41
	239.25	5601.92								5621.37
	239.2	5800.39								5821.11
	239.15	5731.14								5753.22
	239.1	5694.35								5717.89
	239.05	5869.7								5894.81
	239	5823.4								5850.2
	238.95	5477.64								5506.27
	238.9	5510.51								5541.12
	238.85	5845.51								5878.27
	238.8	5570.85								5605.97
	238.75	5890.55								5928.26
	238.7	5649.05	5683.75	5723.36	5684.09	5683.75	5684.38	5683.75	5683.75	5724.32
	238.65	5662.57	5655.52	5698.13	5655.88	5655.52	5656.29	5655.52	5655.52	5699.26
	238.6	5740.29	5651.19	5697.15	5651.58	5651.19	5652.13	5651.19	5651.19	5698.48
	238.55	5630.06	5650.74	5700.46	5651.16	5650.74	5651.9	5650.74	5650.74	5702.03
	238.5	5654.4	5650.24	5704.2	5650.69	5650.24	5651.65	5650.24	5650.24	5706.06
	238.45	5585.57	5649.69	5708.47	5650.17	5649.7	5651.41	5649.69	5649.69	5710.67
	238.4	5636.4	5649.09	5713.4	5649.6	5649.09	5651.18	5649.09	5649.09	5716
	238.35	5854.25	5648.5	5719.18	5649.05	5648.5	5651.03	5648.5	5648.5	5722.27
	238.3	5887.02	5647.9	5726.01	5648.49	5647.9	5650.97	5647.9	5647.9	5729.66
	238.25	5899.02	5647.27	5734.04	5647.9	5647.27	5650.96	5647.27	5647.27	5738.37
	238.2	5601.64	5646.6	5743.58	5647.28	5646.6	5651.05	5646.6	5646.6	5748.71
	238.15	5706.95	5645.88	5754.9	5646.61	5645.88	5651.22	5645.88	5645.88	5760.97
	238.1	5831.98	5645.16	5768.47	5645.94	5645.16	5651.55	5645.16	5645.16	5775.65
	238.05	5753.2	5644.42	5784.75	5645.26	5644.42	5652.06	5644.42	5644.42	5793.23
	238	5872.53	5643.6	5804.23	5644.5	5643.6	5652.7	5643.6	5643.6	5814.22
	237.95	5591.19	5642.76	5827.63	5643.72	5642.76	5653.57	5642.76	5642.76	5839.4
	237.9	5897.38	5641.81	5855.68	5642.84	5641.81	5654.62	5641.81	5641.81	5869.52
	237.85	6275.57	5640.78	5889.32	5641.88	5640.78	5655.92	5640.78	5640.78	5905.57
	237.8	5997.29	5639.66	5929.66	5640.85	5639.66	5657.52	5639.66	5639.66	5948.71
	237.75	6071.39	5638.43	5977.93	5639.7	5638.43	5659.44	5638.43	5638.43	6000.22
	237.7	6097.55	5637.08	6035.61	5638.44	5637.08	5661.73	5637.08	5637.08	6061.63
	237.65	6190.48	5635.53	6104.32	5636.99	5635.53	5664.38	5635.53	5635.53	6134.64
	237.6	6292.25	5633.83	6186.04	5635.4	5633.83	5667.51	5633.83	5633.83	6221.29
	237.55	6420.51	5632.01	6283.01	5633.7	5632.01	5671.23	5632.01	5632.01	6323.91
	237.5	6493.58	5629.99	6397.63	5631.79	5629.99	5675.54	5629.99	5629.99	6444.99
	237.45	6574.37	5627.76	6532.68	5629.7	5627.77	5680.54	5627.76	5627.76	6587.39
	237.4	6836.69	5625.25	6691.16	5627.33	5625.26	5686.25	5625.25	5625.25	6754.23
	237.35	6927.96	5622.41	6876.43	5624.64	5622.41	5692.72	5622.41	5622.41	6948.97
	237.3	6994.95	5619.17	7092.13	5621.55	5619.17	5700.01	5619.17	5619.17	7175.37
	237.25	7422.64	5615.46	7342.18	5618.02	5615.46	5708.19	5615.46	5615.46	7437.47
	237.2	7750.96	5611.2	7630.74	5613.95	5611.2	5717.29	5611.2	5611.2	7739.58
	237.15	8133.29	5606.35	7962.22	5609.3	5606.36	5727.42	5606.35	5606.35	8086.23
	237.1	8590.75	5600.88	8341.16	5604.04	5600.88	5738.69	5600.88	5600.88	8482.14
	237.05	9041.3	5594.64	8772.06	5598.03	5594.64	5751.12	5594.64	5594.64	8931.93
	237	9326.86	5587.5	9259.27	5591.13	5587.5	5764.73	5587.5	5587.5	9440.14
	236.95	9771.65	5579.41	9807	5583.31	5579.41	5779.64	5579.41	5579.41	10011.1
	236.9	10474	5570.19	10418.8	5574.37	5570.2	5795.84	5570.19	5570.19	10648.6
	236.85	11209.3	5559.71	11097.6	5564.19	5559.72	5813.36	5559.71	5559.71	11355.7
	236.8	11836.5	5547.86	11845.1	5552.67	5547.86	5832.26	5547.86	5547.86	12134.4
	236.75	13019.1	5534.53	12661.9	5539.68	5534.53	5852.61	5534.53	5534.53	12985.2
	236.7	14030	5519.53	13546.5	5525.06	5519.53	5874.4	5519.53	5519.53	13906.9
	236.65	14988.3	5502.65	14495.1	5508.58	5502.65	5897.57	5502.65	5502.65	14895.9
	236.6	15957.9	5483.86	15501.5	5490.22	5483.86	5922.25	5483.86	5483.86	15946.3
	236.55	17077.8	5463.12	16556.5	5469.94	5463.12	5948.53	5463.12	5463.12	17048.7
	236.5	18566.2	5440.27	17647.1	5447.58	5440.27	5976.41	5440.27	5440.27	18190.6
	236.45	19359.9	5415.29	18757	5423.13	5415.29	6005.99	5415.29	5415.29	19355.6
	236.4	20295.8	5388.16	19866.2	5396.58	5388.17	6037.34	5388.16	5388.16	20523.8
	236.35	21646.1	5358.9	20951.1	5367.92	5358.91	6070.57	5358.9	5358.9	21671.8
	236.3	22896.8	5327.55	21985.6	5337.22	5327.56	6105.77	5327.55	5327.55	22773.5
	236.25	23975	5294.19	22941.5	5304.57	5294.2	6143.07	5294.19	5294.19	23800.7
	236.2	24903	5259.05	23789.9	5270.18	5259.06	6182.7	5259.05	5259.05	24724.7
	236.15	25580.7	5222.38	24503.4	5234.32	5222.39	6224.89	5222.38	5222.38	25517.9
	236.1	26325.1	5184.16	25056.8	5196.96	5184.17	6269.55	5184.16	5184.16	26155
	236.05	26726	5144.78	25429.8	5158.51	5144.8	6316.99	5144.78	5144.78	26615.7
	236	26282.2	5104.65	25608.7	5119.37	5104.67	6367.47	5104.65	5104.65	26886.2
	235.95	27352	5064.14	25586	5079.93	5064.16	6421.19	5064.14	5064.14	26958.8
	235.9	26809.2	5023.46	25354	5040.39	5023.48	6478.16	5023.46	5023.46	26825.6
	235.85	26119.9	4982.96	24918.5	5001.11	4982.97	6538.44	4982.95	4982.95	26492.2
	235.8	25457.1	4942.9	24295.2	4962.36	4942.91	6602.02	4942.89	4942.89	25973.8
	235.75	25345.8	4903.65	23505.9	4924.52	4903.66	6668.9	4903.63	4903.63	25292.1
	235.7	24434.8	4865.24	22577.2	4887.62	4865.24	6738.73	4865.22	4865.22	24473.1
	235.65	23875	4828.24	21538.7	4852.23	4828.23	6811.62	4828.2	4828.2	23546.2
	235.6	22565.7	4792.78	20421	4818.48	4792.75	6887.21	4792.72	4792.72	22541.3
	235.55	21965.9	4758.96	19253.6	4786.5	4758.9	6965.08	4758.87	4758.87	21487.5
	235.5	20400.4	4726.93	18064.2	4756.42	4726.82	7044.77	4726.79	4726.79	20412
	235.45	19242.1	4696.81	16877.5	4728.36	4696.62	7125.77	4696.58	4696.58	19338.7
	235.4	18084.2	4668.51	15714.2	4702.25	4668.21	7207.33	4668.17	4668.17	18287.9
	235.35	16808.6	4642.13	14591.6	4678.15	4641.65	7288.8	4641.6	4641.6	17275.9
	235.3	16170.4	4617.65	13522.7	4656.06	4616.91	7369.4	4616.86	4616.86	16315.3
	235.25	15693.5	4595.15	12517.3	4636	4594.01	7448.38	4593.95	4593.95	15415
	235.2	14904.7	4574.47	11581.6	4617.77	4572.75	7524.72	4572.69	4572.69	14580.5
	235.15	13699.2	4555.55	10719	4601.27	4552.98	7597.46	4552.92	4552.92	13814.6
	235.1	13023.3	4538.37	9930.63	4586.37	4534.58	7665.61	4534.51	4534.51	13117.5
	235.05	12466.9	4522.9	9215.79	4572.88	4517.34	7728.16	4517.26	4517.26	12488
	235	11962	4509.33	8572.37	4560.83	4501.27	7784.29	4501.18	4501.18	11923.4
	234.95	11475.9	4497.89	7997.14	4550.16	4486.29	7833.2	4486.19	4486.19	11419.9
	234.9	11120.4	4488.87	7486.09	4540.81	4472.31	7874.15	4472.2	4472.2	10973.4
	234.85	10516.3	4482.59	7034.59	4532.6	4459.14	7906.45	4459.03	4459.03	10579.3
	234.8	10378.7	4479.6	6637.84	4525.44	4446.66	7929.73	4446.54	4446.54	10233.1
	234.75	10041.4	4480.73	6290.99	4519.31	4434.82	7944	4434.69	4434.69	9931.11
	234.7	9742.46	4487.02	5989.19	4514.14	4423.53	7949.71	4423.39	4423.39	9670.04
	234.65	9634.54	4499.91	5727.82	4509.97	4412.79	7948	4412.64	4412.64	9447.94
	234.6	9329.27	4521.14	5502.41	4506.74	4402.52	7940.79	4402.35	4402.35	9264.19
	234.55	9236.63	4552.87	5308.74	4504.38	4392.62	7930.65	4392.43	4392.43	9119.53
	234.5	8799.84	4597.9	5142.95	4502.92	4383.06	7913.73	4382.86	4382.86	9009.13
	234.45	8802.55	4659.52	5001.42	4502.26	4373.72	7888.14	4373.5	4373.5	8931.05
	234.4	8709.41	4741.79	4880.91	4502.4	4364.55	7853.96	4364.31	4364.31	8886.36
	234.35	8626.53	4849.56	4778.49	4503.31	4355.48	7811.29	4355.22	4355.22	8877.27
	234.3	8952.98	4988.48	4691.51	4504.94	4346.41	7760.3	4346.12	4346.12	8907.16
	234.25	8850.26	5165.12	4617.64	4507.28	4337.26	7701.22	4336.95	4336.95	8980.73
	234.2	9107.26	5386.86	4554.65	4510.15	4327.82	7634.21	4327.48	4327.48	9103.76
	234.15	9260.84	5662.16	4500.81	4513.62	4318.08	7559.66	4317.71	4317.71	9283.48
	234.1	9494.84	6000.27	4454.54	4517.66	4307.97	7477.98	4307.56	4307.56	9528.16
	234.05	10117.1	6411.02	4414.31	4522.14	4297.26	7389.45	4296.82	4296.82	9846.9
	234	10157.5	6904.82	4378.88	4527	4285.83	7294.47	4285.35	4285.35	10249.6
	233.95	10421.4	7492.28	4347.13	4532.13	4273.49	7193.45	4272.97	4272.97	10746.6
	233.9	11332.9	8183.91	4318.09	4537.48	4260.11	7086.83	4259.54	4259.54	11348.3
	233.85	12332.6	8989.51	4290.85	4542.89	4245.43	6974.97	4244.81	4244.81	12064.4
	233.8	13025.6	9917.81	4264.64	4548.27	4229.27	6858.3	4228.59	4228.59	12903.9
	233.75	13963.1	10975.8	4238.86	4553.6	4211.49	6737.31	4210.76	4210.76	13874.1
	233.7	15323.5	12168	4212.79	4558.65	4191.77	6612.28	4190.97	4190.97	14979.6
	233.65	16408.7	13495.8	4185.98	4563.42	4169.98	6483.69	4169.11	4169.11	16222.5
	233.6	17640.3	14956.8	4157.85	4567.75	4145.82	6351.84	4144.87	4144.86	17600.6
	233.55	19244.4	16544.1	4127.95	4571.52	4119.03	6217.05	4117.99	4117.99	19107.7
	233.5	20101.9	18246	4095.89	4574.68	4089.41	6079.66	4088.29	4088.29	20732.5
	233.45	22406.4	20045.4	4061.43	4577.28	4056.88	5940.09	4055.65	4055.65	22458.5
	233.4	24586.8	21919.8	4024.25	4579.31	4021.21	5798.62	4019.88	4019.87	24263.7
	233.35	26212.7	23841.6	3984.16	4580.84	3982.33	5655.61	3980.87	3980.87	26121
	233.3	27594.5	25777.8	3940.97	4581.94	3940.09	5511.32	3938.5	3938.49	27998.2
	233.25	29918.8	27691.9	3894.6	4582.82	3894.48	5366.14	3892.76	3892.75	29858.9
	233.2	31415.9	29543.9	3844.86	4583.58	3845.37	5220.23	3843.5	3843.48	31664
	233.15	33260.2	31292.8	3791.9	4584.64	3792.94	5074.08	3790.9	3790.89	33372.9
	233.1	34876.9	32898.1	3736.07	4586.67	3737.56	4928.3	3735.34	3735.32	34945.5
	233.05	36372.3	34320.7	3677.46	4590.12	3679.35	4783.22	3676.94	3676.91	36343.3
	233	37797.9	35523.5	3616.25	4595.55	3618.51	4639.19	3615.9	3615.84	37529.7
	232.95	38220.9	36468.8	3553.07	4604.08	3555.68	4496.98	3552.85	3552.77	38467.7
	232.9	39194.3	37109.5	3488.16	4616.57	3491.11	4356.93	3488.06	3487.95	39110.7
	232.85	39705.4	37391.6	3421.92	4634.22	3425.21	4219.51	3421.95	3421.77	39405.7
	232.8	38914.5	37357.9	3355.06	4658.79	3358.71	4085.44	3355.24	3354.95	39396.7
	232.75	39221.7	37046.2	3288.04	4692.21	3292.05	3955.18	3288.43	3287.96	39122.6
	232.7	39132.2	36422.4	3221.37	4736.94	3225.77	3829.19	3222.09	3221.32	38551.8
	232.65	37324	35503.2	3155.46	4795.96	3160.27	3707.84	3156.69	3155.42	37703.2
	232.6	36662.7	34313.2	3090.91	4873.2	3096.17	3591.64	3092.99	3090.88	36604.9
	232.55	35629.1	32884.1	3028.23	4973.17	3033.97	3480.98	3031.67	3028.21	35292.6
	232.5	34137.9	31252.5	2967.66	5100.78	2973.93	3376.01	2973.31	2967.65	33808
	232.45	32172.8	29459.2	2909.63	5261.37	2916.46	3276.99	2918.74	2909.62	32197.2
	232.4	30385.9	27546.8	2854.37	5459.86	2861.81	3184.02	2868.86	2854.36	30508
	232.35	28356.5	25558	2801.83	5699.75	2809.94	3096.9	2824.53	2801.82	28787.3
	232.3	26764.8	23534.4	2752.22	5982.71	2761.06	3015.66	2787.19	2752.22	27079.5
	232.25	25496.8	21514.6	2705.57	6306.97	2715.2	2940.18	2758.51	2705.56	25423.1
	232.2	24022.4	19533.5	2661.85	6666.51	2672.34	2870.26	2740.57	2661.85	23848.9
	232.15	22340.1	17621	2620.89	7050.31	2632.32	2805.56	2735.8	2620.89	22378.7
	232.1	21218.2	15801.9	2582.54	7442.66	2595	2745.76	2747.17	2582.54	21024.8
	232.05	19855.6	14095.3	2546.55	7824.03	2560.12	2690.44	2777.98	2546.55	19790.9
	232	18751.2	12515.1	2512.8	8173.26	2527.59	2639.34	2831.93	2512.8	18673.7
	231.95	17692.3	11070.2	2481.25	8470.33	2497.37	2592.24	2912.87	2481.25	17666.1
	231.9	16852.5	9764.4	2451.66	8699.4	2469.22	2548.77	3024.15	2451.66	16760.5
	231.85	15871.9	8597.57	2423.7	8852.18	2442.83	2508.45	3168.28	2423.7	15951.6
	231.8	14777.1	7566.18	2397.27	8930.67	2418.12	2471.05	3346.74	2397.27	15240.2
	231.75	14516.6	6663.9	2372.18	8948.06	2394.89	2436.24	3559.08	2372.18	14633.4
	231.7	14359.8	5882.53	2348.38	8917.09	2373.13	2403.87	3802.72	2348.38	14133.7
	231.65	13697.7	5212.35	2325.78	8739.8	2352.75	2373.72	4072.23	2325.78	13628.8
	231.6	13372.4	4642.9	2304.32	8398.12	2333.71	2345.63	4359.35	2304.32	13082.6
	231.55	12358.5	4163.31	2283.94	7917.1	2315.97	2319.45	4652.91	2283.94	12498.7
	231.5	11874.4	3762.78	2264.51	7331.19	2299.42	2294.95	4939.29	2264.51	11888
	231.45	11234.8	3431.09	2246.12	6680.19	2284.19	2272.16	5203.55	2246.12	11265.5
	231.4	10590.1	3158.59	2228.81	6004.43	2270.32	2251.03	5430.55	2228.81	10647
	231.35	10113.6	2936.38	2212.57	5340.67	2257.84	2231.48	5606.76	2212.57	10047.3
	231.3	9384.64	2756.5	2197.44	4719.06	2246.82	2213.49	5722.77	2197.44	9479.42
	231.25	9125.39	2611.75	2183.3	4161.12	2237.19	2196.88	5775.93	2183.3	8955.23
	231.2	8492.33	2495.9	2170.09	3679.48	2228.93	2181.56	5772.77	2170.09	8487.75
	231.15	7992.37	2403.55	2157.7	3278.5	2221.99	2167.37	5705.13	2157.7	8067.69
	231.1	7536.16	2330.2	2146.12	2955.89	2216.41	2154.24	5570.16	2146.12	7684.94
	231.05	7365.37	2272.06	2135.28	2704.52	2212.19	2142.09	5374.95	2135.28	7335.04
	231	7183.55	2225.96	2125.11	2514.46	2209.35	2130.8	5129.8	2125.11	7014.31
	230.95	6690.49	2189.39	2115.59	2374.71	2207.98	2120.33	4847.32	2115.59	6720.61
	230.9	6529.86	2160.22	2106.63	2274.43	2208.1	2110.58	4541.14	2106.63	6453.3
	230.85	6127.47	2136.74	2098.12	2203.84	2209.74	2101.4	4224.91	2098.12	6213.05
	230.8	5922.48	2117.61	2089.99	2154.8	2213	2092.7	3911.25	2089.99	6001.26
	230.75	5759.03	2101.88	2082.27	2120.93	2218.12	2084.51	3611.11	2082.27	5819.43
	230.7	5810.13	2088.77	2074.96	2097.39	2225.31	2076.8	3332.97	2074.96	5668.4
	230.65	5674.07	2077.54	2067.88	2080.55	2234.71	2069.4	3082.6	2067.88	5547.79
	230.6	5322.14	2067.75	2061.05	2068.01	2246.63	2062.29	2863.36	2061.05	5456.07
	230.55	5241.25	2058.99	2054.37	2058.1	2261.36	2055.39	2676.22	2054.37	5390.43
	230.5	5452.26	2051.01	2047.85	2049.79	2279.34	2048.68	2520.3	2047.85	5347.06
	230.45	5362.61	2043.51	2041.37	2042.35	2300.95	2042.04	2393.23	2041.37	5321.41
	230.4	5295.34	2036.42	2034.98	2035.46	2326.8	2035.52	2291.85	2034.98	5308.83
	230.35	5158.19	2029.59	2028.63	2028.86	2357.47	2029.07	2212.45	2028.63	5304.83
	230.3	5498.57	2022.88	2022.25	2022.35	2393.58	2022.6	2151.2	2022.25	5305.21
	230.25	5362.28	2016.28	2015.86	2015.91	2435.92	2016.15	2104.53	2015.86	5305.73
	230.2	5390.43	2009.78	2009.51	2009.53	2485.32	2009.74	2069.28	2009.51	5305.24
	230.15	5427.25	2003.34	2003.16	2003.17	2542.61	2003.34	2042.65	2003.16	5301.71
	230.1	5200.26	1996.93	1996.82	1996.82	2608.64	1996.96	2022.4	1996.82	5294.6
	230.05	5248.74	1990.5	1990.42	1990.43	2684.25	1990.54	2006.66	1990.42	5284.16
	230	5305.82	1984.16	1984.12	1984.12	2770.4	1984.21	1994.23	1984.12	5271.59
	229.95	5194.47	1977.9	1977.87	1977.87	2867.83	1977.94	1984.03	1977.87	5258.49
	229.9	5350.24	1971.68	1971.67	1971.67	2977.22	1971.72	1975.35	1971.67	5246.9
	229.85	5033.72	1965.5	1965.48	1965.48	3099.05	1965.53	1967.65	1965.48	5239.06
	229.8	5049.28	1959.26	1959.25	1959.25	3233.58	1959.29	1960.49	1959.25	5237.22
	229.75	5097.01	1952.97	1952.97	1952.97	3380.91	1953	1953.67	1952.97	5243.6
	229.7	5289.47	1946.67	1946.67	1946.67	3540.86	1946.69	1947.05	1946.67	5260.18
	229.65	5402.24	1940.31	1940.31	1940.31	3712.82	1940.33	1940.52	1940.31	5288.44
	229.6	5422.17	1933.88	1933.88	1933.88	3895.87	1933.9	1933.99	1933.88	5329.43
	229.55	5327.17	1927.3	1927.3	1927.3	4088.59	1927.31	1927.36	1927.3	5383.52
	229.5	5433.84	1920.58	1920.58	1920.58	4289.22	1920.58	1920.61	1920.58	5450.5
	229.45	5614.35	1913.68	1913.68	1913.68	4495.57	1913.69	1913.69	1913.68	5529.48
	229.4	5701.87	1906.63	1906.63	1906.63	4705.08	1906.64	1906.64	1906.63	5618.95
	229.35	5692.31	1899.45	1899.45	1899.45	4914.82	1899.45	1899.45	1899.45	5716.76
	229.3	5848.65	1892.07	1892.07	1892.07	5121.53	1892.07	1892.07	1892.07	5820.17
	229.25	5944.49	1884.5	1884.5	1884.5	5321.76	1884.5	1884.5	1884.5	5926.02
	229.2	6004.36	1876.71	1876.71	1876.71	5512.02	1876.71	1876.71	1876.71	6030.87
	229.15	6251.69	1868.67	1868.67	1868.67	5688.83	1868.67	1868.67	1868.67	6131.12
	229.1	6199.17	1860.45	1860.45	1860.45	5849.05	1860.45	1860.45	1860.45	6223.37
	229.05	6419.63	1852.01	1852.01	1852.01	5989.85	1852.02	1852.02	1852.01	6304.35
	229	6708.14	1843.43	1843.43	1843.43	6109.07	1843.43	1843.43	1843.43	6371.41
	228.95	6509.42	1834.7	1834.7	1834.7	6205.28	1834.7	1834.7	1834.7	6422.53
	228.9	6636.23	1825.89	1825.89	1825.89	6278.06	1825.89	1825.89	1825.89	6456.66
	228.85	6501.51	1817.05	1817.05	1817.05	6328.08	1817.05	1817.05	1817.05	6473.86
	228.8	6553.02	1808.19	1808.19	1808.19	6357.24	1808.19	1808.19	1808.19	6475.36
	228.75	6310.93	1799.36	1799.36	1799.36	6368.86	1799.36	1799.36	1799.36	6463.89
	228.7	6283.29	1790.66	1790.66	1790.66	6367.75	1790.66	1790.66	1790.66	6443.65
	228.65	6254.01	1782.04	1782.04	1782.04	6359.9	1782.04	1782.04	1782.04	6420.08
	228.6	6224.41	1773.56	1773.56	1773.56	6332.11	1773.56	1773.56	1773.56	6379.48
	228.55	6023.59	1765.22	1765.22	1765.22	6272.95	1765.22	1765.22	1765.22	6309.97
	228.5	6024.99	1757.06	1757.06	1757.06	6183.51	1757.06	1757.06	1757.06	6212.23
	228.45	5900.16	1749.04	1749.04	1749.04	6065.45	1749.04	1749.04	1749.04	6087.57
	228.4	5779.33	1741.24	1741.24	1741.24	5921.05	1741.24	1741.24	1741.24	5937.96
	228.35	5675.27	1733.61	1733.61	1733.61	5752.98	1733.61	1733.61	1733.61	5765.83
	228.3	5544.37	1726.24	1726.24	1726.24	5564.43	1726.24	1726.24	1726.24	5574.11
	228.25	5179.26	1719.04	1719.04	1719.04	5358.73	1719.04	1719.04	1719.04	5365.97
	228.2	5347.4	1712.12	1712.12	1712.12	5139.55	1712.12	1712.12	1712.12	5144.93
	228.15	5000.8	1705.52	1705.52	1705.52	4910.61	1705.52	1705.52	1705.52	4914.58
	228.1	5081.84	1699.26	1699.26	1699.26	4675.58	1699.26	1699.26	1699.26	4678.49
	228.05	4678.09	1693.37	1693.37	1693.37	4438.02	1693.37	1693.37	1693.37	4440.13
	228	4346.76	1687.89	1687.89	1687.89	4201.28	1687.89	1687.89	1687.89	4202.81
	227.95	4083.7	1682.76	1682.76	1682.76	3968.38	1682.76	1682.76	1682.76	3969.47
	227.9	3896.65	1678.06	1678.06	1678.06	3742.08	1678.06	1678.06	1678.06	3742.86
	227.85	3574.73	1673.81	1673.81	1673.81	3524.74	1673.81	1673.81	1673.81	3525.29
	227.8	3426.39	1670.04	1670.04	1670.04	3318.34	1670.04	1670.04	1670.04	3318.73
	227.75	3261.48	1666.72	1666.72	1666.72	3124.35	1666.72	1666.72	1666.72	3124.62
	227.7	2877.14	1663.79	1663.79	1663.79	2943.84	1663.79	1663.79	1663.79	2944.03
	227.65	2741.37	1661.24	1661.24	1661.24	2777.53	1661.24	1661.24	1661.24	2777.66
	227.6	2554.53	1659.09	1659.09	1659.09	2625.79	1659.09	1659.09	1659.09	2625.88
	227.55	2444.4	1657.27	1657.27	1657.27	2488.6	1657.27	1657.27	1657.27	2488.66
	227.5	2244.22	1655.75	1655.75	1655.75	2365.7	1655.75	1655.75	1655.75	2365.74
	227.45	2015.11	1654.5	1654.5	1654.5	2256.56	1654.5	1654.5	1654.5	2256.59
	227.4	1979.28	1653.43	1653.43	1653.43	2160.45	1653.43	1653.43	1653.43	2160.47
	227.35	1967.86	1652.55	1652.55	1652.55	2076.57	1652.55	1652.55	1652.55	2076.58
	227.3	2020.26	1651.81	1651.81	1651.81	2003.94	1651.81	1651.81	1651.81	2003.95
	227.25	1976.84	1651.19	1651.19	1651.19	1941.59	1651.19	1651.19	1651.19	1941.59
	227.2	1826.8	1650.68	1650.68	1650.68	1888.5	1650.68	1650.68	1650.68	1888.51
	227.15	1918.62	1650.24	1650.24	1650.24	1843.64	1650.24	1650.24	1650.24	1843.65
	227.1	1846.14	1649.86	1649.86	1649.86	1806.05	1649.86	1649.86	1649.86	1806.05
	227.05	1706.86	1649.52	1649.52	1649.52	1774.78	1649.52	1649.52	1649.52	1774.78
	227	1720.74	1649.23	1649.23	1649.23	1748.99	1649.23	1649.23	1649.23	1748.99
	226.95	1662.93	1649	1649	1649	1727.89	1649	1649	1649	1727.89
	226.9	1765.58	1648.81	1648.81	1648.81	1710.77	1648.81	1648.81	1648.81	1710.77
	226.85	1800.04	1648.68	1648.68	1648.68	1697	1648.68	1648.68	1648.68	1697
	226.8	1682.36	1648.57	1648.57	1648.57	1685.99	1648.57	1648.57	1648.57	1685.99
	226.75	1609.08	1648.47	1648.47	1648.47	1677.25	1648.47	1648.47	1648.47	1677.25
	226.7	1704.56	1648.38	1648.38	1648.38	1670.36	1648.38	1648.38	1648.38	1670.36
	226.65	1704.97	1648.28	1648.28	1648.28	1664.95	1648.28	1648.28	1648.28	1664.95
	226.6	1647.61	1648.2	1648.2	1648.2	1660.75	1648.2	1648.2	1648.2	1660.75
	226.55	1694.43	1648.12	1648.12	1648.12	1657.51	1648.12	1648.12	1648.12	1657.51
	226.5	1699.78	1648.06	1648.06	1648.06	1655.03	1648.06	1648.06	1648.06	1655.03
	226.45	1672.94	1647.98	1647.98	1647.98	1653.12	1647.98	1647.98	1647.98	1653.12
	226.4	1750.85	1647.9	1647.9	1647.9	1651.67	1647.9	1647.9	1647.9	1651.67
	226.35	1664.73	1647.83	1647.83	1647.83	1650.57	1647.83	1647.83	1647.83	1650.57
	226.3	1655.56	1647.76	1647.76	1647.76	1649.74	1647.76	1647.76	1647.76	1649.74
	226.25	1713.14	1647.71	1647.71	1647.71	1649.13	1647.71	1647.71	1647.71	1649.13
	226.2	1678.99	1647.66	1647.66	1647.66	1648.67	1647.66	1647.66	1647.66	1648.67
	226.15	1609.45	1647.64	1647.64	1647.64	1648.35	1647.64	1647.64	1647.64	1648.35
	226.1	1645.57	1647.63	1647.63	1647.63	1648.13	1647.63	1647.63	1647.63	1648.13
	226.05	1665.77	1648.13	1648.13	1648.13	1648.48	1648.13	1648.13	1648.13	1648.48
	226	1545.98	1648.64	1648.64	1648.64	1648.88	1648.64	1648.64	1648.64	1648.88
	225.95	1710.68	1649.14	1649.14	1649.14	1649.31	1649.14	1649.14	1649.14	1649.31
	225.9	1603.5	1650.92	1650.92	1650.92	1651.03	1650.92	1650.92	1650.92	1651.03
	225.85	1705.78	1652.69	1652.69	1652.69	1652.77	1652.69	1652.69	1652.69	1652.77
	225.8	1706.39	1654.47	1654.47	1654.47	1654.52	1654.47	1654.47	1654.47	1654.52
	225.75	1804.67	1709.12	1709.12	1709.12	1709.15	1709.12	1709.12	1709.12	1709.15
	225.7	1718.18								1718.2
	225.65	1647.98								1648
	225.6	1691.27								1691.28
	225.55	1793.63								1793.64
	225.5	1609.16								1609.16
	225.45	1631.52								1631.52
	225.4	1709.92								1709.92
	225.35	1726.88								1726.88
	225.3	1604.88								1604.88
	225.25	1607.05								1607.05
	225.2	1577.9								1577.9
	225.15	1607.03								1607.03
	225.1	1627.02								1627.02
	225.05	1578.86								1578.86
	225	1659.67								1659.67
	224.95	1640.51								1640.51
	224.9	1594.47								1594.47
	224.85	1533.18								1533.18
	224.8	1694.92								1694.92
	224.75	1650.72								1650.72
	224.7	1649.71								1649.71
	224.65	1652.48								1652.48
	224.6	1617.28								1617.28
	224.55	1675.45								1675.45
	224.5	1751.73								1751.73
	224.45	1638.2								1638.2
	224.4	1678.83								1678.83
	224.35	1619.27								1619.27
	224.3	1515.83								1515.83
	224.25	1657.3								1657.3
	224.2	1610.72								1610.72
	224.15	1692.23								1692.23
	224.1	1669.32								1669.32
	224.05	1646.99								1646.99
	224	1554.19								1554.19
	223.95	1641.56								1641.56
	223.9	1599.28								1599.28
	223.85	1674.05								1674.05
	223.8	1626.48								1626.48
	223.75	1548.83								1548.83
	223.7	1532.4								1532.4
	223.65	1652.43								1652.43
	223.6	1582.94								1582.94
	223.55	1617.21								1617.21
	223.5	1631.6								1631.6
	223.45	1622.4								1622.4
	223.4	1707.68								1707.68
	223.35	1578.36								1578.36
	223.3	1648.06								1648.06
	223.25	1612.32								1612.32
	223.2	1673.23								1673.23
	223.15	1668.8								1668.8
	223.1	1633.98								1633.98
	223.05	1470.59								1470.59
	223	1562.32								1562.32
